# Supplementary material for: m6A mRNA methylation by METTL14 regulates early pancreatic cell differentiation
Source: EMBO J. 2024 Sep 25;43(22):5445–68. doi: 10.1038/s44318-024-00213-2 (PMC11574190; doi:10.1038/s44318-024-00213-2)
Supplement: Supplementary file 3 — Dataset EV1 [file 44318_2024_213_MOESM3_ESM.xlsx]

## Sheet: Legends
Dataset EV1.a. Enriched pathways in m6Aseq analysis of S3 vs S0 (FDR <0.1 and FC ≥ 2).
Dataset EV1.b. Enriched pathways in m6Aseq analysis of S4 vs S3 (FDR < 0.1 and FC ≥ 2).
Dataset EV1.c. Enriched pathways in m6Aseq analysis of S6 vs S4 (FDR < 0.1 and FC ≥2).
Dataset EV1.d Enriched pathways in m6Aseq analysis of S4 vs S0 (FDR < 0.1 and FC ≥2).
Dataset EV1.e Enriched pathways in m6Aseq analysis of S6 vs S0 (FDR <0.1 and FC ≥ 2).
Dataset EV1.f Enriched pathways in m6Aseq analysis of S6 vs S3 (FDR < 0.1 and FC ≥2).

## Sheet: S3 vs S0 m6Aseq
Dataset EV1.a. Enriched pathways in m6Aseq analysis of S3 vs S0 (FDR <0.1 and FC ≥ 2).
p-value	q-value	pathway	source	external_id	members_input_overlap	members_input_overlap_geneids	size	effective_size
3.18e-09	5.56e-08	Mesodermal commitment pathway	Wikipathways	WP2857	RARB; HNF4A; FOXA1; TBX3; FOXA2; GATA6	5915; 3169; 6926; 2627; 3170; 3172	153	153
4.45e-09	5.56e-08	Endoderm differentiation	Wikipathways	WP2853	FOXA1; HNF1B; GATA4; FOXA2; GATA6	3169; 6928; 2627; 2626; 3170	71	71
7.68e-08	6.4e-07	FOXA2 and FOXA3 transcription factor networks	PID	hnf3bpathway	FOXA1; ACADVL; HNF4A; FOXA2	37; 3170; 3169; 3172	45	45
1.82e-06	1.14e-05	Maturity onset diabetes of the young - Homo sapiens (human)	KEGG	path:hsa04950	HNF1B; FOXA2; HNF4A	6928; 3170; 3172	26	26
1.12e-05	5.6e-05	Heart Development	Wikipathways	WP1591	GATA6; GATA4; FOXA2	3170; 2626; 2627	47	47
0.000102945	0.00042894	FOXA2 pathway	Wikipathways	WP5066	FOXA1; FOXA2	3169; 3170	16	16
0.000595889	0.00212817	Nuclear receptors	Wikipathways	WP170	RARB; HNF4A	3172; 5915	38	38
0.000799243	0.00241358	FOXA1 transcription factor network	PID	hnf3apathway	FOXA1; FOXA2	3170; 3169	44	44
0.00095093	0.00241358	Notch-mediated HES/HEY network	PID	hes_heypathway	GATA6; GATA4	2627; 2626	48	48
0.000990854	0.00241358	NHR	Signalink	None	RARB; HNF4A	5915; 3172	49	49
0.00115852	0.00241358	Cardiac Progenitor Differentiation	Wikipathways	WP2406	GATA4; FOXA2	2626; 3170	53	53
0.00115852	0.00241358	Nuclear Receptor transcription pathway	Reactome	R-HSA-383280	RARB; HNF4A	5915; 3172	53	53
0.00588141	0.0113104	Thyroid hormone signaling pathway - Homo sapiens (human)	KEGG	path:hsa04919	GATA4; PLCE1	2626; 51196	121	121
0.00801771	0.0139127	Ectoderm Differentiation	Wikipathways	WP2858	GATA6; FOXA2	2627; 3170	142	142
0.00834763	0.0139127	Factors involved in megakaryocyte development and platelet production	Reactome	R-HSA-983231	GATA6; GATA4	2626; 2627	145	145

## Sheet: S4 vs S3 m6Aseq
Dataset EV1.b. Enriched pathways in m6Aseq analysis of S4 vs S3 (FDR < 0.1 and FC ≥ 2).
p-value	q-value	pathway	source	external_id	members_input_overlap	members_input_overlap_geneids	size	effective_size
1.48196e-06	0.000402859	FOXA2 and FOXA3 transcription factor networks	PID	hnf3bpathway	CEBPB; ACADVL; HNF4A; FOXA1; FOXA2; PDX1	37; 3170; 3169; 3651; 1051; 3172	45	45
1.75921e-06	0.000402859	Maturity onset diabetes of the young - Homo sapiens (human)	KEGG	path:hsa04950	HNF1B; PDX1; FOXA2; MNX1; HNF4A	6928; 3110; 3651; 3170; 3172	26	26
2.20028e-05	0.00335909	Endoderm differentiation	Wikipathways	WP2853	HNF1B; FOXA1; CTR9; FOXA2; GATA6; GATA4	3169; 6928; 2627; 2626; 9646; 3170	71	71
3.16893e-05	0.00362842	Mesodermal commitment pathway	Wikipathways	WP2857	RARB; HNF4A; FOXA1; TBX3; FOXA2; HTT; GATA6; TEAD2	5915; 8463; 3169; 6926; 2627; 3170; 3172; 3064	153	153
6.45938e-05	0.00591679	Nuclear Receptor transcription pathway	Reactome	R-HSA-383280	HNF4A; RARB; NR2F1; NR6A1; NCOR1	7025; 9611; 5915; 2649; 3172	53	53
0.000135072	0.0103105	Alpha 6 Beta 4 signaling pathway	Wikipathways	WP244	LAMA1; PTPN11; IRS1; RAC1	284217; 5781; 3667; 5879	33	33
0.000172445	0.0112828	PTK6 Regulates RHO GTPases, RAS GTPase and MAP kinases	Reactome	R-HSA-8849471	BCAR1; ARHGAP35; RAC1	5879; 9564; 2909	14	14
0.000198845	0.0113839	Integrated breast cancer pathway	Wikipathways	WP1984	ABL1; CSNK1D; IRS1; ERAL1; TSC1	7248; 3667; 25; 26284; 1453	67	67
0.000261627	0.0117902	Signaling events regulated by Ret tyrosine kinase	PID	ret_pathway	PTPN11; BCAR1; IRS1; RAC1	3667; 9564; 5781; 5879	39	39
0.00026221	0.0117902	FOXA2 pathway	Wikipathways	WP5066	FOXA1; FOXA2; IRS1	3667; 3169; 3170	16	16
0.000283171	0.0117902	EGFR1	NetPath	Pathway_EGFR1	CEBPB; RAC1; AHNAK; SDC3; ARHGAP32; HTT; PLCE1; ARHGAP35; ABL1; APLP2; BCAR1; PTPN11	334; 51196; 79026; 9564; 1051; 2909; 9743; 5879; 25; 3064; 9672; 5781	455	454
0.000322373	0.0123039	Developmental Biology	Reactome	R-HSA-1266738	CEBPB; TCF3; RAC1; ROBO1; PTPN11; LIN28A; SCD5; GATA6; FLRT3; LAMA1; ABL1; GATA4; CSNK2A2; NCOR1; ARHGAP35	6929; 79966; 1459; 1051; 9611; 2626; 5879; 79727; 25; 6091; 284217; 23767; 5781; 2627; 2909	676	676
0.00037763	0.0133042	EPHA2 forward signaling	PID	epha2_fwdpathway	BCAR1; ARHGAP35; RAC1	9564; 2909; 5879	18	18
0.00041869	0.0136972	FOXA1 transcription factor network	PID	hnf3apathway	FOXA1; CEBPB; FOXA2; APOB	338; 3170; 3169; 1051	44	44
0.000521435	0.0154589	Heme signaling	Reactome	R-HSA-9707616	USP46; APOB; NCOR1	338; 9611; 64854	20	20
0.000540047	0.0154589	Heart Development	Wikipathways	WP1591	GATA6; PTPN11; FOXA2; GATA4	3170; 5781; 2626; 2627	47	47
0.000585525	0.0157747	Notch-mediated HES/HEY network	PID	hes_heypathway	GATA6; GATA4; NCOR1; TCF3	6929; 9611; 2627; 2626	48	48
0.000633658	0.0161231	NHR	Signalink	None	NR2F1; RARB; HNF4A; NR6A1	2649; 5915; 3172; 7025	49	49
0.000738232	0.0177953	Wnt Signaling Pathway	Wikipathways	WP363	CSNK1D; RAC1; TCF3; TSC1	6929; 7248; 1453; 5879	51	51
0.00101637	0.023275	Generic Transcription Pathway	Reactome	R-HSA-212436	RSPO3; CEBPB; RARB; KMT2E; TCF3; HNF4A; PTPN11; NR2F1; ZNF668; IHH; ZNF436; NR6A1; HTT; ABL1; TEAD2; CNOT1; ZKSCAN1; CSNK2A2; NCOR1; TSC1	80818; 5915; 55904; 6929; 1459; 1051; 9611; 23019; 7248; 2649; 79759; 25; 7025; 3549; 8463; 3172; 3064; 5781; 84870; 7586	1178	1177
0.00150769	0.0286535	RNA Polymerase II Transcription	Reactome	R-HSA-73857	RSPO3; CEBPB; RARB; TCF3; KMT2E; HNF4A; PTPN11; NR2F1; IHH; ZNF668; CTR9; ZNF436; NR6A1; HTT; ABL1; TEAD2; CNOT1; ZKSCAN1; CSNK2A2; NCOR1; TSC1	55904; 80818; 5915; 9646; 1459; 7025; 6929; 1051; 9611; 5781; 23019; 7248; 2649; 79759; 25; 3549; 8463; 3172; 3064; 84870; 7586	1307	1306
0.00163455	0.0286535	Integrins in angiogenesis	PID	avb3_integrin_pathway	PTPN11; BCAR1; IRS1; RAC1	3667; 9564; 5781; 5879	63	63
0.00163455	0.0286535	Neurotrophic factor-mediated Trk receptor signaling	PID	trkrpathway	ABL1; PTPN11; ARHGAP32; RAC1	5781; 25; 9743; 5879	63	63
0.00173725	0.0286535	Role of ABL in ROBO-SLIT signaling	Reactome	R-HSA-428890	ABL1; ROBO1	25; 6091	8	8
0.00173725	0.0286535	Sema4D mediated inhibition of cell attachment and migration	Reactome	R-HSA-416550	ARHGAP35; RAC1	2909; 5879	8	8
0.00173725	0.0286535	cell to cell adhesion signaling	BioCarta	cell2cellpathway	PTPN11; BCAR1	5781; 9564	8	8
0.00173725	0.0286535	Inactivation of CDC42 and RAC1	Reactome	R-HSA-428543	ROBO1; RAC1	6091; 5879	8	8
0.00175174	0.0286535	IGF1 pathway	PID	igf1_pathway	PTPN11; BCAR1; IRS1	9564; 5781; 3667	30	30
0.00183519	0.0289833	Signaling by ROBO receptors	Reactome	R-HSA-376176	ABL1; ROBO1; FLRT3; RAC1	5879; 25; 23767; 6091	65	65
0.00192816	0.0294366	Lissencephaly gene (LIS1) in neuronal migration and development	PID	lis1pathway	ABL1; PAFAH1B1; RAC1	25; 5879; 5048	31	31
0.00216854	0.0320384	Gene expression (Transcription)	Reactome	R-HSA-74160	AAAS; ABL1; TEAD2; NCOR1; TSC1; CEBPB; RARB; KMT2E; NR2F1; IHH; ZNF668; ZNF436; CNOT1; TCF3; CSNK2A2; NR6A1; RSPO3; PTPN11; HNF4A; ZKSCAN1; CTR9; HTT	79759; 23019; 7248; 8463; 3549; 55904; 6929; 8086; 9611; 5781; 84870; 2649; 9646; 1051; 25; 7025; 3064; 5915; 1459; 80818; 3172; 7586	1439	1438
0.00231329	0.033109	Circadian Clock	Reactome	R-HSA-400253	CSNK1D; USP46; NCOR1	1453; 9611; 64854	33	33
0.0025386	0.0352327	Alpha6Beta4Integrin	NetPath	Pathway_Alpha6Beta4Integrin	ABL1; PTPN11; IRS1; RAC1	3667; 5781; 25; 5879	71	71
0.00335911	0.0418741	Signaling by Leptin	Reactome	R-HSA-2586552	PTPN11; IRS1	5781; 3667	11	11
0.00335911	0.0418741	insulin signaling pathway	BioCarta	insulinpathway	PTPN11; IRS1	5781; 3667	11	11
0.00340819	0.0418741	Regulation of nuclear SMAD2/3 signaling	PID	smad2_3nuclearpathway	CEBPB; HNF4A; TCF3; NCOR1	9611; 6929; 1051; 3172	77	77
0.00345228	0.0418741	Nervous system development	Reactome	R-HSA-9675108	LAMA1; RAC1; ROBO1; PTPN11; SCD5; FLRT3; ARHGAP35; ABL1; CSNK2A2	79966; 1459; 2909; 23767; 5879; 25; 6091; 284217; 5781	379	379
0.00347427	0.0418741	Nuclear receptors	Wikipathways	WP170	HNF4A; RARB; NR2F1	7025; 3172; 5915	38	38
0.00357969	0.0420384	PDGFR-beta signaling pathway	PID	pdgfrbpathway	ABL1; PTPN11; BCAR1; ARHGAP35; RAC1	2909; 5879; 9564; 5781; 25	127	127
0.00408606	0.0456754	Adipogenesis	Wikipathways	WP236	CEBPB; GATA4; NR2F1; IRS1; NCOR1	3667; 7025; 2626; 9611; 1051	131	131
0.00408884	0.0456754	Recruitment of NuMA to mitotic centrosomes	Reactome	R-HSA-380320	CSNK1D; PAFAH1B1; TUBGCP6; NUMA1	5048; 1453; 4926; 85378	81	81
0.00431438	0.0470473	Netrin-1 signaling	Reactome	R-HSA-373752	ROBO1; PTPN11; RAC1	5781; 5879; 6091	41	41
0.00461937	0.0479793	RHOF GTPase cycle	Reactome	R-HSA-9035034	ARHGAP32; AKAP12; MTMR1	9743; 9590; 8776	42	42
0.00471412	0.0479793	il 6 signaling pathway	BioCarta	il6pathway	CEBPB; PTPN11	5781; 1051	13	13
0.00471412	0.0479793	Activation of RAC1	Reactome	R-HSA-428540	ROBO1; RAC1	6091; 5879	13	13
0.00487198	0.0481104	Transcriptional regulation by RUNX1	Reactome	R-HSA-8878171	RSPO3; KMT2E; TCF3; PTPN11; ABL1; CSNK2A2	55904; 6929; 5781; 25; 1459; 84870	196	195
0.0049371	0.0481104	Hedgehog Signaling Pathway	Wikipathways	WP4249	LRP2; IHH; CSNK1D	4036; 3549; 1453	43	43
0.00526771	0.0502627	WNT-Core	Signalink	None	APC2; CSNK1D; TCF3	6929; 1453; 10297	44	44
0.00561135	0.052449	Retinoid metabolism and transport	Reactome	R-HSA-975634	LRP2; SDC3; APOB	338; 4036; 9672	45	45
0.00574047	0.0525827	Ectoderm Differentiation	Wikipathways	WP2858	GATA6; PODXL; FOXA2; TCF3; NUMA1	6929; 2627; 3170; 5420; 4926	142	142
0.00596816	0.0535964	Insulin Pathway	PID	insulin_pathway	EXOC3; PTPN11; IRS1	5781; 11336; 3667	46	46
0.0062798	0.0537578	Leucine Stimulation on Insulin Signaling	SMPDB	SMP00682	IRS1; TSC1	3667; 7248	15	15
0.00633826	0.0537578	IL6-mediated signaling events	PID	il6_7pathway	CEBPB; PTPN11; RAC1	5781; 5879; 1051	47	47
0.00633826	0.0537578	Nucleotide excision repair - Homo sapiens (human)	KEGG	path:hsa03420	CUL4A; BIVM-ERCC5; ERCC5	8451; 2073; 100533467	47	47
0.00711882	0.0583906	Metabolism of fat-soluble vitamins	Reactome	R-HSA-6806667	LRP2; SDC3; APOB	338; 4036; 9672	49	49
0.00713946	0.0583906	IGF-Ncore	Signalink	None	PPP4C; PTPN11	5531; 5781	16	16
0.00795235	0.0624835	Axon guidance	Reactome	R-HSA-422475	LAMA1; RAC1; ROBO1; PTPN11; FLRT3; ARHGAP35; ABL1; CSNK2A2	1459; 2909; 23767; 5879; 25; 6091; 284217; 5781	356	356
0.00795398	0.0624835	RHOD GTPase cycle	Reactome	R-HSA-9013405	ARHGAP32; AKAP12; ARHGAP35	9743; 9590; 2909	51	51
0.00804918	0.0624835	Platelet sensitization by LDL	Reactome	R-HSA-432142	PTPN11; APOB	5781; 338	17	17
0.00884456	0.0646119	Posttranslational regulation of adherens junction stability and dissassembly	PID	ajdiss_2pathway	ABL1; ROBO1; RAC1	25; 5879; 6091	53	53
0.00884456	0.0646119	Cardiac Progenitor Differentiation	Wikipathways	WP2406	GATA4; FOXA2; LIN28A	79727; 2626; 3170	53	53
0.00900813	0.0646119	miR-509-3p alteration of YAP1-ECM axis	Wikipathways	WP3967	TEAD2; BCAR1	8463; 9564	18	18
0.00931088	0.0646119	IL-4 signaling pathway	Wikipathways	WP395	CEBPB; PTPN11; IRS1	1051; 5781; 3667	54	54
0.00931088	0.0646119	Interferon type I signaling pathways	Wikipathways	WP585	PTPN11; IRS1; RAC1	5781; 3667; 5879	54	54
0.00931088	0.0646119	Signaling by PTK6	Reactome	R-HSA-8848021	BCAR1; ARHGAP35; RAC1	9564; 5879; 2909	54	54
0.00931088	0.0646119	Signaling by Non-Receptor Tyrosine Kinases	Reactome	R-HSA-9006927	BCAR1; ARHGAP35; RAC1	9564; 5879; 2909	54	54
0.009872	0.0674833	EGF-EGFR signaling pathway	Wikipathways	WP437	ABL1; BCAR1; PTPN11; PLCE1; RAC1	51196; 25; 9564; 5781; 5879	162	162
0.010286	0.0682752	Hedgehog signaling pathway - Homo sapiens (human)	KEGG	path:hsa04340	LRP2; CSNK1D; IHH	1453; 4036; 3549	56	56
0.010286	0.0682752	Hepatitis C and Hepatocellular Carcinoma	Wikipathways	WP3646	PODXL; PTPN11; RAC1	5781; 5420; 5879	56	56
0.0110703	0.0714115	lissencephaly gene (lis1) in neuronal migration and development	BioCarta	lis1pathway	ABL1; PAFAH1B1	5048; 25	20	20
0.0110703	0.0714115	Signaling by NTRK2 (TRKB)	Reactome	R-HSA-9006115	PTPN11; RAC1	5781; 5879	20	20
0.0118561	0.0733795	Viral myocarditis - Homo sapiens (human)	KEGG	path:hsa05416	ABL1; LAMA1; RAC1	25; 284217; 5879	60	59
0.0118561	0.0733795	SHP2 signaling	PID	shp2_pathway	PTPN11; IRS1; ARHGAP35	5781; 3667; 2909	59	59
0.0118561	0.0733795	E3 ubiquitin ligases ubiquitinate target proteins	Reactome	R-HSA-8866654	CTR9; TMEM129; PRKDC	9646; 92305; 5591	59	59
0.012172	0.0743302	igf-1 signaling pathway	BioCarta	igf1pathway	PTPN11; IRS1	5781; 3667	21	21
0.0133196	0.0761209	Transcription factor regulation in adipogenesis	Wikipathways	WP3599	CEBPB; IRS1	1051; 3667	22	22
0.0133196	0.0761209	Type II diabetes mellitus	Wikipathways	WP1584	PDX1; IRS1	3651; 3667	22	22
0.0133196	0.0761209	Signal transduction by L1	Reactome	R-HSA-445144	CSNK2A2; RAC1	5879; 1459	22	22
0.0134146	0.0761209	Leukocyte transendothelial migration - Homo sapiens (human)	KEGG	path:hsa04670	PTPN11; BCAR1; ARHGAP35; RAC1	5781; 5879; 9564; 2909	114	114
0.0134146	0.0761209	Gastrin signaling pathway	Wikipathways	WP4659	PTPN11; BCAR1; IRS1; RAC1	9564; 3667; 5781; 5879	114	114
0.0135566	0.0761209	Signaling events mediated by focal adhesion kinase	PID	fak_pathway	BCAR1; ARHGAP35; RAC1	5879; 9564; 2909	62	62
0.0136286	0.0761209	TCR	NetPath	Pathway_TCR	CEBPB; PTPN11; ENO2; ARHGAP35; ABL1; ACLY	1051; 2909; 5781; 25; 47; 2026	244	243
0.0141527	0.0780957	IL4	NetPath	Pathway_IL4	CEBPB; PTPN11; IRS1	3667; 5781; 1051	63	63
0.0145123	0.0781956	Signaling events mediated by the Hedgehog family	PID	hedgehog_2pathway	LRP2; IHH	4036; 3549	23	23
0.0145123	0.0781956	Signaling events mediated by PRL	PID	prlsignalingeventspathway	BCAR1; RAC1	9564; 5879	23	23
0.0147635	0.0786243	mTOR signaling pathway	PID	mtor_4pathway	TSC1; IRS1; BNIP3	3667; 664; 7248	64	64
0.0153891	0.079266	Oncostatin M Signaling Pathway	Wikipathways	WP2374	CEBPB; PTPN11; IRS1	1051; 5781; 3667	65	65
0.015487	0.079266	Neurotrophin signaling pathway - Homo sapiens (human)	KEGG	path:hsa04722	ABL1; PTPN11; IRS1; RAC1	25; 3667; 5781; 5879	119	119
0.0157494	0.079266	tumor suppressor arf inhibits ribosomal biogenesis	BioCarta	arfpathway	ABL1; RAC1	25; 5879	24	24
0.0157494	0.079266	Physiological and pathological hypertrophy of the heart	Wikipathways	WP1528	GATA4; RAC1	2626; 5879	24	24
0.0157494	0.079266	Sema4D in semaphorin signaling	Reactome	R-HSA-400685	ARHGAP35; RAC1	5879; 2909	24	24
0.0159244	0.0792756	AMPK signaling pathway - Homo sapiens (human)	KEGG	path:hsa04152	TSC1; HNF4A; IRS1; SCD5	3172; 79966; 7248; 3667	120	120
0.01703	0.0821027	Mammalian disorder of sexual development	Wikipathways	WP4842	GATA4; RBFOX2	2626; 23543	25	25
0.01703	0.0821027	mtor signaling pathway	BioCarta	mtorpathway	IRS1; TSC1	3667; 7248	25	25
0.01703	0.0821027	Alpha9 beta1 integrin signaling events	PID	integrin_a9b1_pathway	BCAR1; RAC1	9564; 5879	25	25
0.0183535	0.0866588	S1P2 pathway	PID	s1p_s1p2_pathway	IRS1; RAC1	5879; 3667	26	26
0.0183535	0.0866588	links between pyk2 and map kinases	BioCarta	pyk2pathway	BCAR1; RAC1	9564; 5879	26	26
0.0187394	0.0875779	RHOB GTPase cycle	Reactome	R-HSA-9013026	ARHGEF10; ARHGAP32; ARHGAP35	9743; 9639; 2909	70	70
0.019327	0.0894119	Mitotic Prometaphase	Reactome	R-HSA-68877	CSNK1D; PAFAH1B1; CSNK2A2; TUBGCP6; NUMA1	85378; 1453; 4926; 1459; 5048	192	192
0.0211259	0.0957986	IL3-mediated signaling events	PID	il3_pathway	CEBPB; PTPN11	5781; 1051	28	28
0.0211259	0.0957986	Transcriptional regulation of pluripotent stem cells	Reactome	R-HSA-452723	GATA6; LIN28A	79727; 2627	28	28
0.021688	0.096438	IL6	NetPath	Pathway_IL6	CEBPB; PTPN11; RAC1	5781; 5879; 1051	74	74
0.021688	0.096438	RHOC GTPase cycle	Reactome	R-HSA-9013106	ARHGEF10; ARHGAP32; ARHGAP35	9743; 9639; 2909	74	74
0.0225733	0.0994094	Myogenesis	Reactome	R-HSA-525793	ABL1; TCF3	6929; 25	29	29
0.0232521	0.100467	Leptin signaling pathway	Wikipathways	WP2034	PTPN11; IRS1; RAC1	5781; 3667; 5879	76	76
0.0232521	0.100467	Prolactin Signaling Pathway	Wikipathways	WP2037	PTPN11; IRS1; RAC1	5879; 3667; 5781	76	76
0.0240606	0.102988	Downstream signal transduction	Reactome	R-HSA-186763	PTPN11; BCAR1	9564; 5781	30	30
0.0255869	0.107049	Downstream signaling of activated FGFR1	Reactome	R-HSA-5654687	PTPN11; FLRT3	5781; 23767	31	31
0.0255869	0.107049	Ovarian infertility	Wikipathways	WP34	CEBPB; NCOR1	9611; 1051	31	31
0.0257104	0.107049	Constitutive Signaling by Aberrant PI3K in Cancer	Reactome	R-HSA-2219530	PTPN11; IRS1; RAC1	5781; 3667; 5879	79	79
0.0265597	0.107068	Protein ubiquitination	Reactome	R-HSA-8852135	CTR9; TMEM129; PRKDC	9646; 92305; 5591	80	80
0.0271517	0.107068	Citrate cycle	INOH	None	ACLY; ENO2	2026; 47	32	32
0.0271517	0.107068	Syndecan-4-mediated signaling events	PID	syndecan_4_pathway	LAMA1; RAC1	5879; 284217	32	32
0.0271517	0.107068	Osteopontin-mediated events	PID	avb3_opn_pathway	BCAR1; RAC1	9564; 5879	32	32
0.027424	0.107068	Signaling events mediated by Hepatocyte Growth Factor Receptor (c-Met)	PID	met_pathway	PTPN11; BCAR1; RAC1	5879; 9564; 5781	81	81
0.0276591	0.107068	Cell Cycle	Reactome	R-HSA-1640170	AAAS; NUMA1; TUBB6; CSNK1D; PPP6R3; ABL1; NSD2; PAFAH1B1; CSNK2A2; TUBGCP6	1459; 8086; 84617; 1453; 4926; 85378; 25; 7468; 5048; 55291	622	621
0.0281804	0.107068	Signaling pathways regulating pluripotency of stem cells - Homo sapiens (human)	KEGG	path:hsa04550	APC2; TBX3; ZFHX3; TCF3	10297; 6929; 6926; 463	143	143
0.0283032	0.107068	Recruitment of mitotic centrosome proteins and complexes	Reactome	R-HSA-380270	CSNK1D; PAFAH1B1; TUBGCP6	1453; 85378; 5048	82	82
0.0283032	0.107068	Centrosome maturation	Reactome	R-HSA-380287	CSNK1D; PAFAH1B1; TUBGCP6	1453; 85378; 5048	82	82
0.0286475	0.107068	Ciliary landscape	Wikipathways	WP4352	EXOC3; CNOT1; WNK1; PAFAH1B1; RAC1	5879; 23019; 11336; 65125; 5048	213	213
0.0287542	0.107068	GPVI-mediated activation cascade	Reactome	R-HSA-114604	PTPN11; RAC1	5781; 5879	33	33
0.0287542	0.107068	CAMKK2 Pathway	Wikipathways	WP4874	RAC1; TSC1	7248; 5879	33	33
0.0287542	0.107068	Netrin-mediated signaling events	PID	netrin_pathway	BCAR1; RAC1	9564; 5879	33	33
0.0294514	0.10878	Factors involved in megakaryocyte development and platelet production	Reactome	R-HSA-983231	ABL1; GATA6; GATA4; RAC1	5879; 2626; 25; 2627	145	145
0.0303937	0.110479	Regulation of MECP2 expression and activity	Reactome	R-HSA-9022692	HTT; NCOR1	3064; 9611	34	34
0.0303937	0.110479	Alpha4 beta1 integrin signaling events	PID	integrin_a4b1_pathway	BCAR1; RAC1	9564; 5879	34	34
0.03103	0.11052	C-MYB transcription factor network	PID	cmyb_pathway	CEBPB; NCOR1; ZFHX3	463; 9611; 1051	85	85
0.0319686	0.11052	CXCR4-mediated signaling events	PID	cxcr4_pathway	PTPN11; BCAR1; RAC1	5879; 9564; 5781	86	86
0.0319686	0.11052	Pathways in clear cell renal cell carcinoma	Wikipathways	WP4018	ACLY; ENO2; TSC1	7248; 2026; 47	86	86
0.0320695	0.11052	HGF	INOH	None	PTPN11; RAC1	5781; 5879	35	35
0.0320695	0.11052	Overview of leukocyte-intrinsic Hippo pathway functions	Wikipathways	WP4542	TEAD2; RAC1	8463; 5879	35	35
0.0320695	0.11052	angiotensin ii mediated activation of jnk pathway via pyk2 dependent signaling	BioCarta	at1rpathway	BCAR1; RAC1	9564; 5879	35	35
0.0320943	0.11052	RHOA GTPase cycle	Reactome	R-HSA-8980692	ARHGEF10; ARHGAP32; AAAS; ARHGAP35	2909; 9639; 9743; 8086	149	149
0.0334664	0.112476	Regulation of Actin Cytoskeleton	Wikipathways	WP51	APC2; BCAR1; ARHGAP35; RAC1	10297; 9564; 2909; 5879	151	151
0.0337809	0.112476	O-Glycan biosynthesis	EHMN	O-Glycan biosynthesis	GCNT3; ARCN1	372; 9245	36	36
0.0337809	0.112476	N-cadherin signaling events	PID	ncadherinpathway	PTPN11; RAC1	5781; 5879	36	36
0.0337809	0.112476	Target Of Rapamycin (TOR) Signaling	Wikipathways	WP1471	RAC1; TSC1	7248; 5879	36	36
0.0338901	0.112476	Signaling by FGFR	Reactome	R-HSA-190236	FLRT3; PTPN11; RBFOX2	23767; 5781; 23543	88	88
0.0343339	0.113129	M Phase	Reactome	R-HSA-68886	AAAS; NUMA1; TUBB6; CSNK1D; PAFAH1B1; CSNK2A2; TUBGCP6	1459; 8086; 84617; 1453; 4926; 85378; 5048	383	382
0.0355273	0.114588	RHO GTPases Activate WASPs and WAVEs	Reactome	R-HSA-5663213	ABL1; RAC1	25; 5879	37	37
0.0355273	0.114588	IL2 signaling events mediated by PI3K	PID	il2_pi3kpathway	PTPN11; RAC1	5781; 5879	37	37
0.0355273	0.114588	Fatty acyl-CoA biosynthesis	Reactome	R-HSA-75105	ACLY; SCD5	79966; 47	37	37
0.0358706	0.114886	Retinoblastoma gene in cancer	Wikipathways	WP2446	ABL1; RRM1; PRKDC	25; 6240; 5591	90	90
0.0373081	0.11866	Oncostatin_M	NetPath	Pathway_Oncostatin_M	CEBPB; IRS1	3667; 1051	38	38
0.0400615	0.126539	Insulin Signaling	Wikipathways	WP481	PTPN11; RAC1; IRS1; TSC1	7248; 3667; 5879; 5781	160	160
0.0409698	0.128522	ErbB2/ErbB3 signaling events	PID	erbb2erbb3pathway	PTPN11; RAC1	5781; 5879	40	40
0.0428496	0.132859	Dual Incision in GG-NER	Reactome	R-HSA-5696400	CUL4A; ERCC5	8451; 2073	41	41
0.043261	0.132859	Anchoring of the basal body to the plasma membrane	Reactome	R-HSA-5620912	CEP89; CSNK1D; PAFAH1B1	1453; 84902; 5048	97	97
0.043261	0.132859	LncRNA involvement in canonical Wnt signaling and colorectal cancer	Wikipathways	WP4258	APC2; CSNK2A2; TCF3	10297; 6929; 1459	97	97
0.0447611	0.132859	IFN-gamma pathway	PID	ifngpathway	CEBPB; PTPN11	5781; 1051	42	42
0.0447611	0.132859	Carboxyterminal post-translational modifications of tubulin	Reactome	R-HSA-8955332	TUBB6; AGBL5	60509; 84617	42	42
0.0447611	0.132859	Non-integrin membrane-ECM interactions	Reactome	R-HSA-3000171	LAMA1; SDC3	284217; 9672	42	42
0.0448418	0.132859	Wnt signaling pathway - Homo sapiens (human)	KEGG	path:hsa04310	APC2; RSPO3; CSNK2A2; RAC1	10297; 5879; 84870; 1459	166	166
0.0449151	0.132859	Processing of Capped Intron-Containing Pre-mRNA	Reactome	R-HSA-72203	SNRNP200; AAAS; PLRG1; RBM17; HNRNPUL1	84991; 23020; 5356; 11100; 8086	241	241
0.045389	0.132859	DNA Repair	Reactome	R-HSA-73894	PPP4C; ERCC5; PRKDC; CUL4A; ABL1; NSD2	8451; 7468; 5531; 25; 2073; 5591	323	322
0.0465034	0.132859	DNA Double-Strand Break Repair	Reactome	R-HSA-5693532	ABL1; PPP4C; NSD2; PRKDC	5591; 7468; 5531; 25	169	168
0.0466439	0.132859	PI5P, PP2A and IER3 Regulate PI3K/AKT Signaling	Reactome	R-HSA-6811558	PTPN11; IRS1; RAC1	3667; 5879; 5781	100	100
0.0467038	0.132859	Nucleotide Excision Repair	Wikipathways	WP4753	CUL4A; ERCC5	2073; 8451	43	43
0.0467038	0.132859	Signaling by SCF-KIT	Reactome	R-HSA-1433557	PTPN11; RAC1	5781; 5879	43	43
0.0467038	0.132859	IL-6 signaling pathway	Wikipathways	WP364	PTPN11; RAC1	5781; 5879	43	43
0.0467038	0.132859	Formation of Incision Complex in GG-NER	Reactome	R-HSA-5696395	CUL4A; ERCC5	8451; 2073	43	43
0.0486769	0.136757	PI3K Cascade	Reactome	R-HSA-109704	PTPN11; IRS1	3667; 5781	44	44
0.0486769	0.136757	Urokinase-type plasminogen activator (uPA) and uPAR-mediated signaling	PID	upa_upar_pathway	BCAR1; RAC1	5879; 9564	44	44
0.0489699	0.136757	L1CAM interactions	Reactome	R-HSA-373760	LAMA1; CSNK2A2; RAC1	5879; 284217; 1459	102	102

## Sheet: S6 vs S4 m6Aseq
Dataset EV1.c. Enriched pathways in m6Aseq analysis of S6 vs S4 (FDR < 0.1 and FC ≥2).
p-value	q-value	pathway	source	external_id	members_input_overlap	members_input_overlap_geneids	size	effective_size
7.77e-07	0.00052013	Maturity onset diabetes of the young - Homo sapiens (human)	KEGG	path:hsa04950	FOXA2; HNF4A; HNF1B; HNF1A; PDX1; MNX1	6928; 3110; 3651; 6927; 3170; 3172	26	26
2.25e-05	0.00475464	FOXA2 and FOXA3 transcription factor networks	PID	hnf3bpathway	ACADVL; FOXA2; HNF4A; FOXA1; HNF1A; PDX1	37; 3170; 6927; 3169; 3651; 3172	45	45
2.4e-05	0.00475464	PTK6 Regulates RHO GTPases, RAS GTPase and MAP kinases	Reactome	R-HSA-8849471	HRAS; BCAR1; ARHGAP35; RAC1	3265; 5879; 9564; 2909	14	14
2.84e-05	0.00475464	Mesodermal commitment pathway	Wikipathways	WP2857	RARB; MACF1; HNF4A; FOXA1; TBX3; FOXA2; MTF2; HTT; GATA6; TEAD2	5915; 23499; 8463; 3169; 6926; 2627; 3170; 3172; 3064; 22823	153	153
7.06e-05	0.00838982	miR-509-3p alteration of YAP1-ECM axis	Wikipathways	WP3967	TEAD3; TEAD2; BCAR1; GPC6	7005; 10082; 8463; 9564	18	18
8.78e-05	0.00838982	Recruitment of mitotic centrosome proteins and complexes	Reactome	R-HSA-380270	CDK11A; CDK11B; CSNK1D; PCNT; PAFAH1B1; TUBGCP6; YWHAE	7531; 1453; 5116; 85378; 984; 5048; 728642	82	82
8.78e-05	0.00838982	Centrosome maturation	Reactome	R-HSA-380287	CDK11A; CDK11B; CSNK1D; PCNT; PAFAH1B1; TUBGCP6; YWHAE	7531; 1453; 5116; 85378; 984; 5048; 728642	82	82
0.000154735	0.0129397	Lysine degradation - Homo sapiens (human)	KEGG	path:hsa00310	COLGALT1; KMT2E; AASS; ECHS1; NSD2; GCDH	7468; 2639; 10157; 79709; 55904; 1892	63	63
0.000375449	0.0279084	RHOC GTPase cycle	Reactome	R-HSA-9013106	ARHGEF10; ARHGEF17; FMNL2; ARHGAP32; ARHGAP35; ARHGAP39	114793; 9743; 80728; 9639; 9828; 2909	74	74
0.000560408	0.0336981	IGF1 pathway	PID	igf1_pathway	HRAS; BCAR1; IRS1; YWHAE	9564; 7531; 3265; 3667	30	30
0.000581908	0.0336981	Nuclear Receptor transcription pathway	Reactome	R-HSA-383280	HNF4A; RARB; NR2F1; NR6A1; NCOR1	7025; 9611; 5915; 2649; 3172	53	53
0.000610793	0.0336981	Recruitment of NuMA to mitotic centrosomes	Reactome	R-HSA-380320	NUMA1; CSNK1D; PCNT; PAFAH1B1; TUBGCP6; YWHAE	5048; 7531; 1453; 5116; 4926; 85378	81	81
0.000654821	0.0336981	mRNA Splicing	Reactome	R-HSA-72172	SNRNP200; HNRNPA1; PLRG1; SF3B3; SNRNP25; RBM17; SART1; HNRNPUL1; PRPF6	79622; 9092; 84991; 23020; 24148; 5356; 11100; 3178; 23450	185	185
0.000812011	0.0388025	Alpha 6 Beta 4 signaling pathway	Wikipathways	WP244	LAMA1; HRAS; IRS1; RAC1	284217; 3265; 3667; 5879	33	33
0.00097263	0.0429707	glutaryl-CoA degradation	HumanCyc	PWY-5177	ECHS1; GCDH	1892; 2639	4	4
0.00103891	0.0429707	FOXA2 pathway	Wikipathways	WP5066	FOXA1; FOXA2; IRS1	3667; 3169; 3170	16	16
0.00109193	0.0429707	CDC42 GTPase cycle	Reactome	R-HSA-9013148	ARHGEF10; TRIO; FMNL2; ARHGAP32; CDC42BPA; ARHGAP39; SH3PXD2A; ARHGAP35	8476; 2909; 9639; 9644; 114793; 80728; 7204; 9743	160	160
0.00127245	0.0467435	PDGFR-beta signaling pathway	PID	pdgfrbpathway	CYFIP2; RAC1; HRAS; AFDN; ARHGAP35; BCAR1; YWHAE	3265; 26999; 2909; 5879; 4301; 9564; 7531	127	127
0.00137992	0.0467435	mTOR signaling pathway	PID	mtor_4pathway	TSC1; HRAS; BNIP3; IRS1; YWHAE	3667; 7531; 3265; 664; 7248	64	64
0.00148546	0.0467435	EPHA2 forward signaling	PID	epha2_fwdpathway	BCAR1; ARHGAP35; RAC1	9564; 2909; 5879	18	18
0.00148921	0.0467435	p75 NTR receptor-mediated signalling	Reactome	R-HSA-193704	ARHGEF10; TRIO; RAC1; ARHGEF17; IRAK1; YWHAE	3654; 9828; 5879; 9639; 7531; 7204	96	96
0.00153715	0.0467435	Signaling events regulated by Ret tyrosine kinase	PID	ret_pathway	HRAS; BCAR1; IRS1; RAC1	3667; 9564; 3265; 5879	39	39
0.00174739	0.0508262	role of mal in rho-mediated activation of srf	BioCarta	malpathway	HRAS; HNF1A; RAC1	3265; 5879; 6927	19	19
0.00203012	0.0513775	RHOF GTPase cycle	Reactome	R-HSA-9035034	ARHGAP39; ARHGAP32; AKAP12; MTMR1	9743; 80728; 9590; 8776	42	42
0.00205115	0.0513775	G2/M Transition	Reactome	R-HSA-69275	CDK11A; CDK11B; CSNK1D; PCNT; PAFAH1B1; TUBGCP6; YWHAE	5116; 85378; 728642; 1453; 984; 7531; 5048	138	138
0.00205904	0.0513775	RHOB GTPase cycle	Reactome	R-HSA-9013026	ARHGEF10; ARHGAP39; ARHGAP32; ARHGAP35; ARHGEF17	80728; 9743; 9639; 2909; 9828	70	70
0.00207353	0.0513775	mRNA Splicing - Major Pathway	Reactome	R-HSA-72163	SNRNP200; HNRNPA1; PLRG1; SF3B3; RBM17; SART1; HNRNPUL1; PRPF6	9092; 84991; 23020; 24148; 5356; 11100; 3178; 23450	177	177
0.00222554	0.0531746	Mitotic G2-G2/M phases	Reactome	R-HSA-453274	CDK11A; CDK11B; CSNK1D; PCNT; PAFAH1B1; TUBGCP6; YWHAE	5116; 85378; 728642; 1453; 984; 7531; 5048	140	140
0.00262278	0.0588722	a6b1 and a6b4 Integrin signaling	PID	a6b1_a6b4_integrin_pathway	LAMA1; HRAS; RAC1; YWHAE	7531; 3265; 5879; 284217	45	45
0.00269951	0.0588722	Lysine degradation	INOH	None	AASS; ECHS1; GCDH	2639; 10157; 1892	22	22
0.00272801	0.0588722	RAC1 GTPase cycle	Reactome	R-HSA-9013149	ARHGEF10; TRIO; RAC1; CYFIP2; ARHGAP32; CDC42BPA; ARHGAP39; ARHGAP35	8476; 2909; 5879; 9639; 26999; 80728; 7204; 9743	185	185
0.0028441	0.0594596	Regulation of RhoA activity	PID	rhoa_reg_pathway	ARHGEF10; TRIO; ARHGAP35; ARHGEF17	7204; 9639; 9828; 2909	46	46
0.00295482	0.0599022	Cell death signalling via NRAGE, NRIF and NADE	Reactome	R-HSA-204998	ARHGEF10; TRIO; RAC1; ARHGEF17; YWHAE	7531; 7204; 5879; 9639; 9828	76	76
0.0030753	0.060511	Hippo-Yap signaling pathway	Wikipathways	WP4537	TEAD3; TEAD2; MAP4K4	8463; 9448; 7005	23	23
0.00331852	0.0614493	SOS-mediated signalling	Reactome	R-HSA-112412	HRAS; IRS1	3265; 3667	7	7
0.00331852	0.0614493	RUNX3 regulates YAP1-mediated transcription	Reactome	R-HSA-8951671	TEAD3; TEAD2	8463; 7005	7	7
0.00339854	0.0614493	Spliceosome - Homo sapiens (human)	KEGG	path:hsa03040	SNRNP200; HNRNPA1; PLRG1; SF3B3; RBM17; SART1; PRPF6	24148; 3178; 5356; 9092; 23450; 23020; 84991	151	151
0.00358413	0.0630995	NHR	Signalink	None	NR2F1; RARB; HNF4A; NR6A1	2649; 5915; 3172; 7025	49	49
0.00402653	0.0646474	Processing of Capped Intron-Containing Pre-mRNA	Reactome	R-HSA-72203	SNRNP200; HNRNPA1; PLRG1; SF3B3; SNRNP25; RBM17; SART1; HNRNPUL1; PRPF6	79622; 9092; 84991; 23020; 24148; 5356; 11100; 23450; 3178	241	241
0.00414414	0.0646474	Wnt Signaling Pathway	Wikipathways	WP363	CSNK1D; SOX1; RAC1; TSC1	7248; 6656; 1453; 5879	51	51
0.00414414	0.0646474	RHOD GTPase cycle	Reactome	R-HSA-9013405	ARHGAP39; ARHGAP32; AKAP12; ARHGAP35	9743; 80728; 9590; 2909	51	51
0.00421077	0.0646474	Hippo signaling pathway - Homo sapiens (human)	KEGG	path:hsa04390	TGFB3; TEAD3; CSNK1D; PARD3; APC2; TEAD2; YWHAE	10297; 8463; 7005; 7531; 7043; 1453; 56288	157	157
0.00438734	0.0646474	Sema4D mediated inhibition of cell attachment and migration	Reactome	R-HSA-416550	ARHGAP35; RAC1	2909; 5879	8	8
0.00438734	0.0646474	Inactivation of CDC42 and RAC1	Reactome	R-HSA-428543	ARHGAP39; RAC1	80728; 5879	8	8
0.00438905	0.0646474	links between pyk2 and map kinases	BioCarta	pyk2pathway	HRAS; BCAR1; RAC1	9564; 3265; 5879	26	26
0.00444511	0.0646474	mRNA Splicing - Minor Pathway	Reactome	R-HSA-72165	SNRNP200; SNRNP25; SF3B3; PRPF6	24148; 23450; 23020; 79622	52	52
0.00474488	0.0675388	RHO GTPase cycle	Reactome	R-HSA-9012999	ARHGEF10; TRIO; ARHGEF17; FMNL2; CYFIP2; ARHGAP32; AKAP12; ARHGAP35; RAC1; ARHGAP39; SH3PXD2A; MTMR1; CDC42BPA	80728; 26999; 2909; 9828; 9590; 9743; 114793; 8476; 5879; 9639; 7204; 8776; 9644	442	442
0.00509054	0.0695014	Signaling by PTK6	Reactome	R-HSA-8848021	HRAS; BCAR1; ARHGAP35; RAC1	9564; 3265; 5879; 2909	54	54
0.00509054	0.0695014	Signaling by Non-Receptor Tyrosine Kinases	Reactome	R-HSA-9006927	HRAS; BCAR1; ARHGAP35; RAC1	9564; 3265; 5879; 2909	54	54
0.00559328	0.0748381	YAP1- and WWTR1 (TAZ)-stimulated gene expression	Reactome	R-HSA-2032785	TEAD3; TEAD2	8463; 7005	9	9
0.00579597	0.0760294	RHOJ GTPase cycle	Reactome	R-HSA-9013409	TRIO; ARHGAP35; ARHGAP32; CDC42BPA	7204; 9743; 8476; 2909	56	56
0.00660081	0.084922	Cell migration and invasion through p75NTR	Wikipathways	WP4561	TRIO; PARD3; RAC1	56288; 7204; 5879	30	30
0.00697171	0.0863718	SHP2 signaling	PID	shp2_pathway	HRAS; AFDN; IRS1; ARHGAP35	4301; 3667; 3265; 2909	59	59
0.00697171	0.0863718	NRAGE signals death through JNK	Reactome	R-HSA-193648	ARHGEF10; TRIO; ARHGEF17; RAC1	7204; 5879; 9639; 9828	59	59
0.00723979	0.0880622	Lissencephaly gene (LIS1) in neuronal migration and development	PID	lis1pathway	RAC1; PAFAH1B1; YWHAE	7531; 5879; 5048	31	31
0.00773838	0.0924461	Death Receptor Signalling	Reactome	R-HSA-73887	ARHGEF10; TRIO; ARHGEF17; RAC1; IRAK1; YWHAE	3654; 5879; 9828; 9639; 7531; 7204	134	134
0.008311	0.0952696	Anchoring of the basal body to the plasma membrane	Reactome	R-HSA-5620912	C2CD3; CSNK1D; PAFAH1B1; PCNT; YWHAE	26005; 5116; 1453; 7531; 5048	97	97
0.00840195	0.0952696	mitochondrial fatty acid beta-oxidation of saturated fatty acids	Reactome	R-HSA-77286	ECHS1; ACADVL	1892; 37	11	11
0.00840195	0.0952696	insulin signaling pathway	BioCarta	insulinpathway	HRAS; IRS1	3265; 3667	11	11
0.00862439	0.0956752	Netrin-mediated signaling events	PID	netrin_pathway	TRIO; BCAR1; RAC1	9564; 7204; 5879	33	33
0.00877049	0.0956752	Integrins in angiogenesis	PID	avb3_integrin_pathway	COL4A6; BCAR1; IRS1; RAC1	3667; 9564; 1288; 5879	63	63
0.0092632	0.0956752	Transcriptional Regulation by MECP2	Reactome	R-HSA-8986944	IRAK1; NCOR1; TNRC6A; HTT	3654; 27327; 3064; 9611	64	64
0.00937083	0.0956752	Fatty acid beta-oxidation	Wikipathways	WP143	ECHS1; ACADVL; GCDH	2639; 1892; 37	34	34
0.00937083	0.0956752	Regulation of MECP2 expression and activity	Reactome	R-HSA-9022692	HTT; NCOR1; TNRC6A	27327; 3064; 9611	34	34
0.00941617	0.0956752	AGE-RAGE signaling pathway in diabetic complications - Homo sapiens (human)	KEGG	path:hsa04933	COL4A6; HRAS; TGFB3; PLCE1; RAC1	3265; 5879; 1288; 7043; 51196	100	100
0.00999756	0.0956752	terminal <i>O</i>-glycans residues modification	HumanCyc	PWY-7434	GCNT3; CDK11B	984; 9245	12	12
0.00999756	0.0956752	map kinase inactivation of smrt corepressor	BioCarta	smrtepathway	HRAS; RAC1	3265; 5879	12	12
0.00999756	0.0956752	RalA downstream regulated genes	Wikipathways	WP2290	HRAS; RAC1	5879; 3265	12	12
0.00999756	0.0956752	Lysine catabolism	Reactome	R-HSA-71064	AASS; GCDH	10157; 2639	12	12
0.0101539	0.0956752	Overview of leukocyte-intrinsic Hippo pathway functions	Wikipathways	WP4542	TEAD3; TEAD2; RAC1	8463; 7005; 5879	35	35
0.0101539	0.0956752	angiotensin ii mediated activation of jnk pathway via pyk2 dependent signaling	BioCarta	at1rpathway	HRAS; BCAR1; RAC1	9564; 3265; 5879	35	35
0.0108484	0.100568	Integrated breast cancer pathway	Wikipathways	WP1984	CSNK1D; IRS1; ERAL1; TSC1	7248; 3667; 26284; 1453	67	67
0.0109738	0.100568	E-cadherin signaling in the nascent adherens junction	PID	ecadherin_nascentaj_pathway	AFDN; RAC1; CYFIP2	26999; 4301; 5879	36	36
0.011716	0.105104	multiple antiapoptotic pathways from igf-1r signaling lead to bad phosphorylation	BioCarta	igf1rpathway	HRAS; IRS1	3265; 3667	13	13
0.011831	0.105104	signal transduction through il1r	BioCarta	il1rpathway	IRAK1; TGFB3; MAP4K4	3654; 7043; 9448	37	37
0.0119968	0.105104	Renal cell carcinoma - Homo sapiens (human)	KEGG	path:hsa05211	HRAS; TGFB3; ARNT2; RAC1	7043; 5879; 9915; 3265	69	69
0.012181	0.105104	Mitotic Prometaphase	Reactome	R-HSA-68877	NUMA1; CSNK1D; PCNT; PAFAH1B1; CSNK2A2; TUBGCP6; YWHAE	85378; 1453; 4926; 1459; 7531; 5048; 5116	192	192
0.0125991	0.105104	Loss of Nlp from mitotic centrosomes	Reactome	R-HSA-380259	CSNK1D; PAFAH1B1; PCNT; YWHAE	7531; 1453; 5116; 5048	70	70
0.0125991	0.105104	Loss of proteins required for interphase microtubule organization from the centrosome	Reactome	R-HSA-380284	CSNK1D; PAFAH1B1; PCNT; YWHAE	7531; 1453; 5116; 5048	70	70
0.0126538	0.105104	RHOA GTPase cycle	Reactome	R-HSA-8980692	ARHGEF10; TRIO; ARHGEF17; ARHGAP32; ARHGAP35; ARHGAP39	2909; 9828; 9639; 7204; 80728; 9743	149	149
0.0127257	0.105104	Nuclear receptors	Wikipathways	WP170	HNF4A; RARB; NR2F1	7025; 3172; 5915	38	38
0.0132204	0.105291	Adherens junction - Homo sapiens (human)	KEGG	path:hsa04520	AFDN; CSNK2A2; RAC1; PARD3	1459; 4301; 56288; 5879	71	71
0.0132204	0.105291	Endoderm differentiation	Wikipathways	WP2853	FOXA1; HNF1B; FOXA2; GATA6	3169; 6928; 2627; 3170	71	71
0.0132204	0.105291	CDC42 signaling events	PID	cdc42_pathway	HRAS; BCAR1; CDC42BPA; RAC1	9564; 3265; 5879; 8476	71	71
0.0134437	0.10581	Regulation of Actin Cytoskeleton	Wikipathways	WP51	RAC1; CYFIP2; MAPK6; ARHGAP35; APC2; BCAR1	10297; 9564; 5597; 2909; 26999; 5879	151	151
0.013658	0.106247	EPHB forward signaling	PID	ephbfwdpathway	HRAS; MAP4K4; RAC1	3265; 5879; 9448	39	39
0.0145208	0.110526	AURKA Activation by TPX2	Reactome	R-HSA-8854518	CSNK1D; PAFAH1B1; PCNT; YWHAE	7531; 1453; 5116; 5048	73	73
0.0145385	0.110526	EGFR1	NetPath	Pathway_EGFR1	PARD3; RAC1; AHNAK; HNRNPA1; ENO1; ARHGAP32; HTT; PLCE1; ARHGAP35; APLP2; BCAR1; HRAS	334; 51196; 79026; 9564; 3265; 2909; 2023; 9743; 5879; 3178; 56288; 3064	455	454
0.0152003	0.11401	RHOG GTPase cycle	Reactome	R-HSA-9013408	ARHGAP39; TRIO; ARHGAP32; ARHGAP35	7204; 9743; 80728; 2909	74	74
0.0155082	0.11401	ERK Pathway in Huntington,s Disease	Wikipathways	WP3853	HRAS; HTT	3265; 3064	15	15
0.0155082	0.11401	DCC mediated attractive signaling	Reactome	R-HSA-418885	TRIO; RAC1	5879; 7204	15	15
0.0166186	0.120013	TP53 Regulates Metabolic Genes	Reactome	R-HSA-5628897	TSC1; YWHAE; TNRC6A; TXNRD1	27327; 7296; 7248; 7531	76	76
0.0166834	0.120013	Carboxyterminal post-translational modifications of tubulin	Reactome	R-HSA-8955332	TUBB6; AGBL5; AGTPBP1	23287; 60509; 84617	42	42
0.0174277	0.122547	Insulin Signaling	Wikipathways	WP481	MAP4K4; RAC1; HRAS; IRS1; MAPK6; TSC1	7248; 5597; 3667; 3265; 5879; 9448	160	160
0.0175752	0.122547	the igf-1 receptor and longevity	BioCarta	longevitypathway	HRAS; IRS1	3265; 3667	16	16
0.0177684	0.122547	Fatty acid degradation - Homo sapiens (human)	KEGG	path:hsa00071	ECHS1; ACADVL; GCDH	37; 2639; 1892	43	43
0.0177684	0.122547	Hedgehog Signaling Pathway	Wikipathways	WP4249	LRP2; IHH; CSNK1D	4036; 3549; 1453	43	43
0.0181173	0.123679	insulin	INOH	None	HRAS; TSC1; IRS1; YWHAE	3667; 7531; 3265; 7248	78	78
0.018526	0.123683	Metabolism of RNA	Reactome	R-HSA-8953854	SNRNP200; RPS11; KHSRP; RPL36; RRP9; HNRNPA1; PLRG1; SF3B3; SNRNP25; RBM17; UPF1; SART1; HNRNPUL1; PRPF6	84991; 5356; 79622; 9136; 24148; 25873; 23450; 8570; 3178; 5976; 23020; 6205; 9092; 11100	584	583
0.0188266	0.123683	Neurotrophin signaling pathway - Homo sapiens (human)	KEGG	path:hsa04722	HRAS; IRAK1; IRS1; RAC1; YWHAE	3654; 3667; 7531; 3265; 5879	119	119
0.018892	0.123683	FOXA1 transcription factor network	PID	hnf3apathway	FOXA1; FOXA2; APOB	338; 3170; 3169	44	44
0.018892	0.123683	WNT-Core	Signalink	None	APC2; CSNK1D; HNF1A	6927; 1453; 10297	44	44
0.0190424	0.123683	Rap1 signaling pathway - Homo sapiens (human)	KEGG	path:hsa04015	PARD3; RAC1; HRAS; AFDN; PLCE1; RAPGEF2; BCAR1	4301; 3265; 5879; 9564; 9693; 56288; 51196	210	210
0.0197519	0.127058	Butanoate metabolism	INOH	None	ECHS1; HMGCS2	1892; 3158	17	17
0.0200541	0.127773	Retinoid metabolism and transport	Reactome	R-HSA-975634	LRP2; APOB; GPC6	10082; 338; 4036	45	45
0.0212548	0.132316	Envelope proteins and their potential roles in EDMD physiopathology	Wikipathways	WP4535	HRAS; TGFB3; SUN1	3265; 7043; 23353	46	46
0.0212548	0.132316	Mechanoregulation and pathology of YAP-TAZ via Hippo and non-Hippo mechanisms	Wikipathways	WP4534	TEAD3; TEAD2; MAP4K4	8463; 9448; 7005	46	46
0.0213604	0.132316	insulin Mam	INOH	None	HRAS; TSC1; IRS1; YWHAE	3667; 7531; 3265; 7248	82	82
0.0220352	0.135244	Transcription co-factors SKI and SKIL protein partners	Wikipathways	WP4533	TEAD3; TEAD2	8463; 7005	18	18
0.0240118	0.145654	RAC2 GTPase cycle	Reactome	R-HSA-9013404	ARHGAP39; TRIO; ARHGAP32; ARHGAP35	7204; 9743; 80728; 2909	85	85
0.0241668	0.145654	mRNA Processing	Wikipathways	WP411	SUGP2; HNRNPA1; RBM17; SF3B3; PRPF6	84991; 10147; 23450; 3178; 24148	127	127
0.0249379	0.145951	Pathways in clear cell renal cell carcinoma	Wikipathways	WP4018	ENO1; ENO2; TGFB3; TSC1	7043; 7248; 2026; 2023	86	86
0.0249379	0.145951	Colorectal cancer - Homo sapiens (human)	KEGG	path:hsa05210	APC2; HRAS; TGFB3; RAC1	10297; 3265; 5879; 7043	86	86
0.0249574	0.145951	Nervous system development	Reactome	R-HSA-9675108	POU3F2; TRIO; RAC1; HRAS; LAMA1; SCD5; FLRT3; ARHGAP35; ARHGAP39; CSNK2A2	80728; 79966; 1459; 7204; 3265; 2909; 23767; 5454; 5879; 284217	379	379
0.0250887	0.145951	Metabolism of fat-soluble vitamins	Reactome	R-HSA-6806667	LRP2; APOB; GPC6	10082; 338; 4036	49	49
0.0268542	0.146361	Signaling by FGFR	Reactome	R-HSA-190236	HRAS; HNRNPA1; FLRT3; RBFOX2	3265; 23767; 3178; 23543	88	88
0.0268542	0.146361	Regulation of PLK1 Activity at G2/M Transition	Reactome	R-HSA-2565942	CSNK1D; PAFAH1B1; PCNT; YWHAE	5116; 1453; 7531; 5048	88	88
0.0268542	0.146361	Mitochondrial translation termination	Reactome	R-HSA-5419276	DAP3; MRPL27; ERAL1; MRPS21	26284; 7818; 54460; 51264	88	88
0.0268542	0.146361	Mitochondrial translation elongation	Reactome	R-HSA-5389840	DAP3; MRPL27; ERAL1; MRPS21	26284; 7818; 54460; 51264	88	88
0.0268542	0.146361	Mitochondrial translation initiation	Reactome	R-HSA-5368286	DAP3; MRPL27; ERAL1; MRPS21	26284; 7818; 54460; 51264	88	88
0.0269093	0.146361	Heme signaling	Reactome	R-HSA-9707616	APOB; NCOR1	338; 9611	20	20
0.0269093	0.146361	ras signaling pathway	BioCarta	raspathway	HRAS; RAC1	3265; 5879	20	20
0.0269093	0.146361	Signaling by NTRK2 (TRKB)	Reactome	R-HSA-9006115	HRAS; RAC1	5879; 3265	20	20
0.0271685	0.146578	Angiopoietin Like Protein 8 Regulatory Pathway	Wikipathways	WP3915	MAP4K4; HRAS; MAPK6; IRS1; TSC1	7248; 5597; 3667; 3265; 9448	131	131
0.0294942	0.1566	igf-1 signaling pathway	BioCarta	igf1pathway	HRAS; IRS1	3265; 3667	21	21
0.0294942	0.1566	nf-kb signaling pathway	BioCarta	nfkbpathway	IRAK1; MAP4K4	3654; 9448	21	21
0.0297696	0.156818	Cell Cycle	Reactome	R-HSA-1640170	NCAPH2; NUMA1; TUBB6; PPP6R3; CDK11A; CDK11B; CSNK1D; TP53BP1; PCNT; NSD2; PAFAH1B1; CSNK2A2; TUBGCP6; YWHAE	728642; 5116; 1459; 7158; 84617; 1453; 984; 4926; 85378; 29781; 7531; 7468; 5048; 55291	622	621
0.0307403	0.158033	hiv-1 nef: negative effector of fas and tnf	BioCarta	hivnefpathway	NUMA1; CDK11B; PRKDC	984; 5591; 4926	53	53
0.0307403	0.158033	Cardiac Progenitor Differentiation	Wikipathways	WP2406	FOXA2; SOX1; LIN28A	79727; 3170; 6656	53	53
0.0309452	0.158033	VEGFA-VEGFR2 Pathway	Reactome	R-HSA-4420097	HRAS; RAC1; BCAR1; CYFIP2	3265; 26999; 5879; 9564	92	92
0.0309452	0.158033	Small cell lung cancer - Homo sapiens (human)	KEGG	path:hsa05222	LAMA1; RARB; ZBTB17; COL4A6	7709; 284217; 1288; 5915	92	92
0.0321736	0.159813	Type II diabetes mellitus	Wikipathways	WP1584	PDX1; IRS1	3651; 3667	22	22
0.0321736	0.159813	Signal transduction by L1	Reactome	R-HSA-445144	CSNK2A2; RAC1	5879; 1459	22	22
0.0322181	0.159813	Signaling by Rho GTPases	Reactome	R-HSA-194315	ARHGEF10; TRIO; SH3PXD2A; ARHGEF17; FMNL2; CYFIP2; ARHGAP32; AKAP12; ARHGAP35; RAC1; ARHGAP39; YWHAE; PAFAH1B1; MTMR1; CDC42BPA	80728; 26999; 2909; 9828; 9590; 114793; 9743; 8476; 9639; 7531; 7204; 5048; 5879; 8776; 9644	689	688
0.0322492	0.159813	RAC1 signaling pathway	PID	rac1_pathway	RAC1; BCAR1; CYFIP2	9564; 26999; 5879	54	54
0.033121	0.161737	RAC3 GTPase cycle	Reactome	R-HSA-9013423	ARHGAP39; TRIO; ARHGAP35; ARHGAP32	2909; 80728; 7204; 9743	94	94
0.033121	0.161737	Mitochondrial translation	Reactome	R-HSA-5368287	DAP3; MRPL27; ERAL1; MRPS21	26284; 7818; 54460; 51264	94	94
0.0349449	0.163255	intrinsic prothrombin activation pathway	BioCarta	intrinsicpathway	COL4A6; ZFHX3	463; 1288	23	23
0.0349449	0.163255	Butanoate metabolism	EHMN	Butanoate metabolism	ECHS1; HMGCS2	1892; 3158	23	23
0.0349449	0.163255	growth hormone signaling pathway	BioCarta	ghpathway	HNF1A; IRS1	3667; 6927	23	23
0.0349449	0.163255	Signaling events mediated by the Hedgehog family	PID	hedgehog_2pathway	LRP2; IHH	4036; 3549	23	23
0.0349449	0.163255	Signaling events mediated by PRL	PID	prlsignalingeventspathway	BCAR1; RAC1	9564; 5879	23	23
0.035381	0.163255	Hedgehog signaling pathway - Homo sapiens (human)	KEGG	path:hsa04340	LRP2; CSNK1D; IHH	1453; 4036; 3549	56	56
0.035381	0.163255	Hepatitis C and Hepatocellular Carcinoma	Wikipathways	WP3646	PODXL; HNF1A; RAC1	6927; 5420; 5879	56	56
0.0353842	0.163255	Small cell lung cancer	Wikipathways	WP4658	LAMA1; RARB; ZBTB17; COL4A6	5915; 284217; 7709; 1288	96	96
0.0370037	0.169558	mapkinase signaling pathway	BioCarta	mapkpathway	HRAS; MAP4K4; RAC1	3265; 5879; 9448	57	57
0.0378052	0.17089	glycolysis	HumanCyc	PWY66-400	ENO1; ENO2	2023; 2026	25	24
0.0378052	0.17089	Sema4D in semaphorin signaling	Reactome	R-HSA-400685	ARHGAP35; RAC1	5879; 2909	24	24
0.0382495	0.171738	Signaling by Rho GTPases, Miro GTPases and RHOBTB3	Reactome	R-HSA-9716542	ARHGEF10; TRIO; SH3PXD2A; ARHGEF17; FMNL2; CYFIP2; ARHGAP32; AKAP12; ARHGAP35; RAC1; ARHGAP39; YWHAE; PAFAH1B1; MTMR1; CDC42BPA	80728; 26999; 2909; 9828; 9590; 114793; 9743; 8476; 9639; 7531; 7204; 5048; 5879; 8776; 9644	705	704
0.0401737	0.173649	Signaling by VEGF	Reactome	R-HSA-194138	HRAS; RAC1; BCAR1; CYFIP2	3265; 26999; 5879; 9564	100	100
0.0403619	0.173649	Selective autophagy	Reactome	R-HSA-9663891	PCNT; CSNK2A2; TOMM20	5116; 9804; 1459	59	59
0.0407518	0.173649	gluconeogenesis	HumanCyc	PWY66-399	ENO1; ENO2	2023; 2026	26	25
0.0407518	0.173649	Saturated fatty acids beta-oxidation	EHMN	Saturated fatty acids beta-oxidation	ECHS1; GCDH	2639; 1892	25	25
0.0407518	0.173649	mtor signaling pathway	BioCarta	mtorpathway	IRS1; TSC1	3667; 7248	25	25
0.0407518	0.173649	Hedgehog	NetPath	Pathway_Hedgehog	IHH; YWHAE	7531; 3549	25	25
0.0407518	0.173649	C-MYC pathway	PID	myc_pathway	ZBTB17; SUPT7L	7709; 9913	25	25
0.0407518	0.173649	Alpha9 beta1 integrin signaling events	PID	integrin_a9b1_pathway	BCAR1; RAC1	9564; 5879	25	25
0.0414259	0.175405	Integrin-mediated Cell Adhesion	Wikipathways	WP185	MAPK6; HRAS; BCAR1; RAC1	9564; 5597; 3265; 5879	101	101
0.0420969	0.175739	Lysine metabolism	EHMN	Lysine metabolism	AASS; NSD2; GCDH	2639; 10157; 7468	60	60
0.0420969	0.175739	RHOQ GTPase cycle	Reactome	R-HSA-9013406	ARHGAP32; CDC42BPA; ARHGAP35	9743; 8476; 2909	60	60
0.0423402	0.175739	Salmonella infection - Homo sapiens (human)	KEGG	path:hsa05132	RAC1; TUBB6; AHNAK; CYFIP2; PODXL; IRAK1; HRAS	3654; 5879; 84617; 79026; 3265; 5420; 26999	249	249
0.0430584	0.175739	Focal Adhesion	Wikipathways	WP306	LAMA1; RAC1; HRAS; COL4A6; ARHGAP35; BCAR1	284217; 3265; 5879; 9564; 2909; 1288	198	198
0.043782	0.175739	EGR2 and SOX10-mediated initiation of Schwann cell myelination	Reactome	R-HSA-9619665	POU3F2; SCD5	5454; 79966	26	26
0.043782	0.175739	S1P2 pathway	PID	s1p_s1p2_pathway	IRS1; RAC1	5879; 3667	26	26
0.043782	0.175739	Glypican 1 network	PID	glypican_1pathway	LAMA1; TGFB3	7043; 284217	26	26
0.043782	0.175739	Metal ion SLC transporters	Reactome	R-HSA-425410	SLC41A1; SLC40A1	254428; 30061	26	26
0.043869	0.175739	Coregulation of Androgen receptor activity	PID	ar_pathway	HNRNPA1; CDK11B; PRKDC	984; 5591; 3178	61	61
0.0456778	0.180029	Longevity regulating pathway - multiple species - Homo sapiens (human)	KEGG	path:hsa04213	HRAS; FOXA2; IRS1	3265; 3667; 3170	62	62
0.0456778	0.180029	Signaling events mediated by focal adhesion kinase	PID	fak_pathway	BCAR1; ARHGAP35; RAC1	5879; 9564; 2909	62	62
0.0457474	0.180029	Focal adhesion - Homo sapiens (human)	KEGG	path:hsa04510	LAMA1; RAC1; HRAS; COL4A6; ARHGAP35; BCAR1	284217; 3265; 5879; 1288; 9564; 2909	201	201
0.0466547	0.181674	EGF-Core	Signalink	None	HRAS; RAC1; IRS1; MAP4K4	3667; 3265; 9448; 5879	105	105
0.0468932	0.181674	FGFR2 alternative splicing	Reactome	R-HSA-6803529	HNRNPA1; RBFOX2	3178; 23543	27	27
0.0475232	0.181674	LPA receptor mediated events	PID	lysophospholipid_pathway	HRAS; BCAR1; RAC1	9564; 5879; 3265	63	63
0.0475232	0.181674	Pathways affected in adenoid cystic carcinoma	Wikipathways	WP3651	HRAS; NCOR1; PRKDC	9611; 3265; 5591	63	63
0.0475232	0.181674	Neurotrophic factor-mediated Trk receptor signaling	PID	trkrpathway	ARHGAP32; HRAS; RAC1	9743; 3265; 5879	63	63
0.0480168	0.182518	ErbB1 downstream signaling	PID	erbb1_downstream_pathway	HRAS; RAC1; YWHAE; CYFIP2	3265; 26999; 5879; 7531	106	106
0.0494048	0.185113	Endothelins	PID	endothelinpathway	HRAS; BCAR1; RAC1	9564; 5879; 3265	64	64

## Sheet: S4 vs S0 m6Aseq
Dataset EV1.d Enriched pathways in m6Aseq analysis of S4 vs S0 (FDR < 0.1 and FC ≥2).
p-value	q-value	pathway	source	external_id	members_input_overlap	members_input_overlap_geneids	size	effective_size
8.39961e-07	0.000489311	Inactivation of CDC42 and RAC1	Reactome	R-HSA-428543	ROBO1; ARHGAP39; RAC1; SLIT2; SRGAP2	23380; 80728; 6091; 5879; 9353	8	8
8.87514e-07	0.000489311	Metabolism of RNA	Reactome	R-HSA-8953854	AAAS; KHSRP; RRP9; RPS11; SF3B3; HSPA1B; HSPA1A; UPF1; PLRG1; CWC25; MAPKAPK2; PRPF6; SNRNP200; RPL7A; U2AF2; PCBP2; SF3A1; RBM17; WDR4; POM121; NXF1; HNRNPA1; CASC3; BMS1; TPR; IGF2BP1; SNRPD3; SART1; IGF2BP2; HNRNPUL1; GTF2F1; RPL36; SRRT; EIF4G1; GEMIN4; UPF3B; DDX1; SET	1981; 2962; 6130; 84991; 10642; 50628; 10785; 11338; 22794; 8086; 5356; 9790; 10644; 9136; 24148; 25873; 23450; 1653; 5094; 9261; 8570; 3303; 3178; 3304; 51593; 5976; 6418; 10482; 9883; 23020; 6205; 65109; 9092; 7175; 10291; 11100; 54883; 6634	584	583
1.09466e-06	0.000489311	PTK6 Regulates RHO GTPases, RAS GTPase and MAP kinases	Reactome	R-HSA-8849471	RAC1; HRAS; ARHGAP35; CRK; RHOA; BCAR1	387; 3265; 5879; 9564; 1398; 2909	14	14
3.71281e-06	0.00124472	Processing of Capped Intron-Containing Pre-mRNA	Reactome	R-HSA-72203	SNRNP200; AAAS; HNRNPA1; GTF2F1; U2AF2; CASC3; SRRT; PLRG1; SNRPD3; SF3B3; CWC25; UPF3B; NXF1; PCBP2; TPR; RBM17; SART1; PRPF6; POM121; HNRNPUL1; SF3A1	5094; 65109; 2962; 9092; 7175; 84991; 23020; 10291; 24148; 5356; 11100; 23450; 3178; 51593; 54883; 11338; 6634; 10482; 22794; 9883; 8086	241	241
1.10803e-05	0.0019124	Signaling by ROBO receptors	Reactome	R-HSA-376176	CLASP1; RAC1; ROBO1; SRGAP2; FLRT3; SLIT2; UBC; ABL1; ARHGAP39; RHOA	23380; 5879; 25; 23767; 387; 23332; 7316; 80728; 6091; 9353	65	65
1.14304e-05	0.0019124	PDGFR-beta signaling pathway	PID	pdgfrbpathway	AFDN; WASF2; RAC1; RHOA; GRB10; HRAS; CYFIP2; ARHGAP35; ABL1; CRK; PTPN1; BCAR1; S1PR1; YWHAE	3265; 26999; 5770; 2887; 2909; 5879; 4301; 1398; 9564; 25; 10163; 1901; 7531; 387	127	127
1.14304e-05	0.0019124	mRNA Processing	Wikipathways	WP411	HNRNPA1; SNRPD3; NXF1; SF3B3; NONO; U2AF2; SFSWAP; CELF1; PCBP2; SF3A1; RBM17; PRPF6; SUGP2; DDX1	10291; 84991; 11338; 5094; 1653; 10658; 10147; 23450; 6433; 3178; 24148; 10482; 4841; 6634	127	127
1.33965e-05	0.0019124	Posttranslational regulation of adherens junction stability and dissassembly	PID	ajdiss_2pathway	RAB7A; RAC1; ROBO1; HRAS; DSP; RIN2; ABL1; PTPN1; CDH2	7879; 3265; 25; 1832; 5879; 54453; 5770; 6091; 1000	53	53
1.40965e-05	0.0019124	IGF1 pathway	PID	igf1_pathway	GRB10; HRAS; IRS1; CRK; PTPN1; BCAR1; YWHAE	9564; 7531; 3265; 5770; 1398; 3667; 2887	30	30
1.56871e-05	0.0019124	Signaling by PTK6	Reactome	R-HSA-8848021	RAC1; HRAS; PELP1; ARHGAP35; UBC; CRK; RHOA; BCAR1; PTPN1	9564; 3265; 5879; 7316; 27043; 387; 5770; 1398; 2909	54	54
1.56871e-05	0.0019124	Signaling by Non-Receptor Tyrosine Kinases	Reactome	R-HSA-9006927	RAC1; HRAS; PELP1; ARHGAP35; UBC; CRK; RHOA; BCAR1; PTPN1	9564; 3265; 5879; 7316; 27043; 387; 5770; 1398; 2909	54	54
2.7531e-05	0.00307659	Alpha 6 Beta 4 signaling pathway	Wikipathways	WP244	LAMA1; RAC1; HRAS; IRS1; LAMB1; RHOA; LAMC1	284217; 3915; 3912; 3265; 387; 3667; 5879	33	33
3.41606e-05	0.00352379	mRNA Splicing - Major Pathway	Reactome	R-HSA-72163	SNRNP200; HNRNPA1; GTF2F1; U2AF2; SRRT; PLRG1; SNRPD3; SF3B3; UPF3B; PCBP2; SF3A1; RBM17; SART1; CWC25; HNRNPUL1; PRPF6	5094; 65109; 2962; 9092; 84991; 23020; 10291; 24148; 5356; 11100; 3178; 51593; 54883; 23450; 11338; 6634	177	177
3.74748e-05	0.00358955	Role of ABL in ROBO-SLIT signaling	Reactome	R-HSA-428890	ABL1; ROBO1; SLIT2; CLASP1	25; 23332; 6091; 9353	8	8
5.6028e-05	0.00489849	Lysine degradation - Homo sapiens (human)	KEGG	path:hsa00310	COLGALT1; KMT2E; AASS; PLOD1; ECHS1; EHMT2; ALDH1B1; NSD2; GCDH	7468; 2639; 219; 10157; 79709; 55904; 1892; 5351; 10919	63	63
5.84458e-05	0.00489849	mRNA Splicing	Reactome	R-HSA-72172	SNRNP200; HNRNPA1; GTF2F1; U2AF2; SRRT; PLRG1; SNRPD3; SF3B3; UPF3B; PCBP2; SF3A1; RBM17; SART1; CWC25; HNRNPUL1; PRPF6	5094; 65109; 2962; 9092; 84991; 23020; 10291; 24148; 5356; 11100; 3178; 51593; 54883; 23450; 11338; 6634	185	185
6.32564e-05	0.00498981	Maturity onset diabetes of the young - Homo sapiens (human)	KEGG	path:hsa04950	FOXA2; HNF4A; HNF1B; HNF1A; PDX1; MNX1	6928; 3110; 3651; 6927; 3170; 3172	26	26
6.86384e-05	0.00507993	EGFR1	NetPath	Pathway_EGFR1	HRAS; PLCE1; ABL1; CRK; APLP2; PTPN1; CEBPB; CDV3; AHNAK; TLN1; TNS3; CDH2; EPHB4; RAC1; HNRNPA1; DSP; ENO1; PLEC; RHOA; BCAR1; TNK2; GRB10; EIF4G1; SDC3; SCRIB; PTPRF; HTT; ARHGAP35	334; 51196; 1000; 79026; 9564; 7094; 2050; 3265; 1832; 1051; 2887; 2909; 64759; 1398; 1981; 2023; 387; 5792; 5770; 55573; 5339; 5879; 25; 3178; 10188; 23513; 3064; 9672	455	454
7.84062e-05	0.00507993	Regulation of HSF1-mediated heat shock response	Reactome	R-HSA-3371453	SERPINH1; AAAS; POM121; HSPA1B; COL4A6; HSPA1A; TPR; CCAR2; MAPKAPK2; YWHAE	9261; 3303; 7531; 1288; 7175; 57805; 9883; 3304; 8086; 871	81	81
8.31955e-05	0.00507993	SLIT2:ROBO1 increases RHOA activity	Reactome	R-HSA-8985586	ROBO1; RHOA; SLIT2	387; 6091; 9353	4	4
8.58804e-05	0.00507993	Signaling events regulated by Ret tyrosine kinase	PID	ret_pathway	RAC1; GRB10; HRAS; IRS1; CRK; RHOA; BCAR1	3667; 9564; 387; 3265; 5879; 1398; 2887	39	39
8.71277e-05	0.00507993	Recruitment of mitotic centrosome proteins and complexes	Reactome	R-HSA-380270	CLASP1; TPTEP2-CSNK1E; CEP131; CDK11A; CDK11B; CSNK1D; PCNT; PAFAH1B1; TUBGCP6; YWHAE	7531; 1453; 22994; 23332; 5116; 85378; 984; 102800317; 5048; 728642	82	82
8.71277e-05	0.00507993	Centrosome maturation	Reactome	R-HSA-380287	CLASP1; TPTEP2-CSNK1E; CEP131; CDK11A; CDK11B; CSNK1D; PCNT; PAFAH1B1; TUBGCP6; YWHAE	7531; 1453; 22994; 23332; 5116; 85378; 984; 102800317; 5048; 728642	82	82
0.000123898	0.00692279	Cell Cycle	Reactome	R-HSA-1640170	AAAS; NUMA1; ABL1; RARA; TPX2; SET; PPP6R3; CSNK1D; AURKB; YWHAE; INCENP; POM121; CLASP1; RAD21; TUBB6; CDK11A; CDK11B; RANGAP1; MCM6; TP53BP1; PCNT; PAFAH1B1; CSNK2A2; MCM8; NCAPH2; TPTEP2-CSNK1E; UBE2C; CEP131; CDK6; UBC; NCAPG; NSD2; TUBGCP6; TPR	728642; 23332; 5116; 1459; 7316; 8086; 7158; 84617; 1453; 22974; 84515; 984; 4926; 9212; 85378; 64151; 29781; 6418; 5905; 25; 7531; 7468; 9883; 5048; 5914; 4175; 5885; 7175; 3619; 102800317; 22994; 55291; 1021; 11065	622	621
0.000139648	0.00745837	Cell Cycle, Mitotic	Reactome	R-HSA-69278	AAAS; NUMA1; ABL1; TPX2; SET; CSNK1D; AURKB; YWHAE; INCENP; POM121; CLASP1; RAD21; TUBB6; CDK11A; CDK11B; RANGAP1; MCM6; PCNT; PAFAH1B1; CSNK2A2; MCM8; NCAPH2; TPTEP2-CSNK1E; UBE2C; CEP131; CDK6; UBC; NCAPG; TUBGCP6; TPR	728642; 23332; 5116; 1459; 7316; 8086; 84617; 1453; 22974; 84515; 984; 4926; 9212; 85378; 64151; 29781; 6418; 5905; 25; 7531; 9883; 5048; 4175; 5885; 7175; 3619; 102800317; 22994; 1021; 11065	524	523
0.000145045	0.00745837	Alpha6Beta4Integrin	NetPath	Pathway_Alpha6Beta4Integrin	RAC1; IRS1; DSP; LAMB1; PLEC; ABL1; RHOA; LAMC1; YWHAE	3667; 7531; 387; 5339; 25; 1832; 5879; 3912; 3915	71	71
0.000152455	0.00745837	Nervous system development	Reactome	R-HSA-9675108	MYH10; HRAS; SRGAP2; LAMB1; ARPC1A; ABL1; EPHB4; TLN1; SLIT2; LAMA1; CLASP1; RAC1; SCD5; FLRT3; RHOA; LAMC1; CSNK2A2; ROBO1; GRB10; SDC2; ARHGAP35; UBC; ARHGAP39; PLXNA1	23332; 80728; 79966; 1459; 7094; 2050; 7316; 3265; 10552; 2887; 2909; 23767; 6383; 5361; 3915; 23380; 9353; 5879; 25; 6091; 387; 4628; 284217; 3912	379	379
0.00015573	0.00745837	Axon guidance	Reactome	R-HSA-422475	MYH10; HRAS; SRGAP2; LAMB1; ARPC1A; ABL1; EPHB4; TLN1; SLIT2; LAMA1; CLASP1; RAC1; FLRT3; RHOA; LAMC1; CSNK2A2; ROBO1; GRB10; SDC2; ARHGAP35; UBC; ARHGAP39; PLXNA1	23332; 80728; 1459; 7094; 2050; 7316; 3265; 10552; 2887; 2909; 23767; 6383; 5361; 3915; 23380; 9353; 5879; 25; 6091; 387; 4628; 284217; 3912	356	356
0.00021557	0.00981636	RNA transport - Homo sapiens (human)	KEGG	path:hsa03013	AAAS; POM121; NXF1; CYFIP2; EIF3A; EIF4G1; RANGAP1; GEMIN4; CASC3; UPF3B; UPF1; TPR; EIF4G2; EIF5B; SUMO3	7175; 65109; 9883; 10482; 8661; 22794; 5905; 5976; 26999; 8086; 1981; 1982; 50628; 9669; 6612	186	186
0.000219605	0.00981636	FOXA2 and FOXA3 transcription factor networks	PID	hnf3bpathway	CEBPB; ACADVL; FOXA2; HNF4A; FOXA1; HNF1A; PDX1	37; 3170; 6927; 3169; 3651; 1051; 3172	45	45
0.000286398	0.0119996	Lysine degradation	INOH	None	ALDH1B1; AASS; ECHS1; GCDH; ACLY	2639; 219; 10157; 47; 1892	22	22
0.00028754	0.0119996	Developmental Biology	Reactome	R-HSA-1266738	MYH10; HRAS; SRGAP2; LAMB1; ARPC1A; ABL1; PPL; NCOR1; RARA; CEBPB; TCF3; TLN1; SLIT2; CLASP1; CDH2; LAMA1; EPHB4; RAC1; DSP; SCD5; FLRT3; LIN28A; GATA6; RHOA; LAMC1; CSNK2A2; ROBO1; GRB10; SDC2; DEK; ARHGAP35; UBC; ARHGAP39; PLXNA1; KRT19	6929; 1000; 23332; 7913; 79966; 1459; 7094; 2050; 7316; 387; 3265; 1832; 1051; 10552; 2887; 9611; 6383; 5914; 5361; 3915; 23380; 80728; 9353; 5879; 5493; 79727; 25; 6091; 4628; 3880; 284217; 23767; 3912; 2627; 2909	676	676
0.00029851	0.0119996	Spliceosome - Homo sapiens (human)	KEGG	path:hsa03040	SNRNP200; U2AF2; SNRPD3; HNRNPA1; SF3B3; HSPA1B; HSPA1A; RBM25; RBM17; SF3A1; PLRG1; SART1; PRPF6	10291; 11338; 24148; 3178; 58517; 3303; 3304; 5356; 6634; 9092; 23450; 23020; 84991	151	151
0.000304241	0.0119996	Mitotic Prometaphase	Reactome	R-HSA-68877	INCENP; CLASP1; RAD21; TPTEP2-CSNK1E; CEP131; RANGAP1; CSNK1D; NUMA1; PCNT; AURKB; NCAPG; PAFAH1B1; CSNK2A2; TUBGCP6; YWHAE	9212; 85378; 64151; 5885; 1453; 23332; 3619; 102800317; 5905; 22994; 4926; 1459; 7531; 5048; 5116	192	192
0.000354488	0.013582	Cellular response to heat stress	Reactome	R-HSA-3371556	AAAS; POM121; CCAR2; COL4A6; HSPA1B; HSPA1A; TPR; SERPINH1; MAPKAPK2; YWHAE	871; 9261; 3303; 1288; 7175; 3304; 7531; 57805; 9883; 8086	97	97
0.000398349	0.0148385	Recruitment of NuMA to mitotic centrosomes	Reactome	R-HSA-380320	CLASP1; NUMA1; TPTEP2-CSNK1E; CEP131; CSNK1D; PCNT; PAFAH1B1; TUBGCP6; YWHAE	5048; 7531; 23332; 1453; 22994; 5116; 4926; 85378; 102800317	81	81
0.000423369	0.0151263	E-cadherin signaling in the nascent adherens junction	PID	ecadherin_nascentaj_pathway	CYFIP2; WASF2; RAC1; AFDN; CRK; RHOA	387; 26999; 4301; 1398; 5879; 10163	36	36
0.000428636	0.0151263	M Phase	Reactome	R-HSA-68886	AAAS; NUMA1; SET; CSNK1D; AURKB; YWHAE; INCENP; POM121; CLASP1; RAD21; TUBB6; RANGAP1; TPR; PAFAH1B1; CSNK2A2; NCAPH2; TPTEP2-CSNK1E; UBE2C; CEP131; UBC; NCAPG; TUBGCP6; PCNT	23332; 5116; 1459; 7316; 8086; 84617; 1453; 4926; 9212; 85378; 64151; 29781; 6418; 5905; 7531; 9883; 5048; 5885; 7175; 3619; 102800317; 22994; 11065	383	382
0.000461974	0.0158848	G2/M Transition	Reactome	R-HSA-69275	TPX2; CLASP1; TPTEP2-CSNK1E; CEP131; CDK11A; CDK11B; CSNK1D; PCNT; UBC; PAFAH1B1; TUBGCP6; YWHAE	22974; 5116; 85378; 728642; 1453; 23332; 102800317; 22994; 984; 7531; 7316; 5048	138	138
0.00052632	0.0176449	Mitotic G2-G2/M phases	Reactome	R-HSA-453274	TPX2; CLASP1; TPTEP2-CSNK1E; CEP131; CDK11A; CDK11B; CSNK1D; PCNT; UBC; PAFAH1B1; TUBGCP6; YWHAE	22974; 5116; 85378; 728642; 1453; 23332; 102800317; 22994; 984; 7531; 7316; 5048	140	140
0.000621867	0.0203396	Pathways in clear cell renal cell carcinoma	Wikipathways	WP4018	GRB10; ENO2; ENO1; TPI1; FASN; ACLY; BAP1; KDM5C; TSC1	7248; 2194; 2887; 7167; 2026; 2023; 47; 8314; 8242	86	86
0.000661173	0.0211103	Regulation of mRNA stability by proteins that bind AU-rich elements	Reactome	R-HSA-450531	SET; EIF4G1; KHSRP; HSPA1B; HSPA1A; MAPKAPK2	3303; 1981; 9261; 8570; 3304; 6418	39	39
0.00081661	0.024888	eukaryotic protein translation	BioCarta	eifpathway	EIF4G2; EIF4G1; EIF5B; EIF3A	1982; 9669; 8661; 1981	16	16
0.00081661	0.024888	FOXA2 pathway	Wikipathways	WP5066	FOXA1; FOXA2; FASN; IRS1	3667; 2194; 3169; 3170	16	16
0.000912283	0.027186	AURKA Activation by TPX2	Reactome	R-HSA-8854518	TPX2; CLASP1; TPTEP2-CSNK1E; CEP131; CSNK1D; PCNT; PAFAH1B1; YWHAE	7531; 1453; 22994; 23332; 22974; 5116; 102800317; 5048	73	73
0.00107173	0.0305784	Sema4D mediated inhibition of cell attachment and migration	Reactome	R-HSA-416550	RHOA; ARHGAP35; RAC1	387; 2909; 5879	8	8
0.00107173	0.0305784	AUF1 (hnRNP D0) binds and destabilizes mRNA	Reactome	R-HSA-450408	HSPA1B; HSPA1A; EIF4G1	3303; 1981; 3304	8	8
0.00131395	0.0358673	EPHA2 forward signaling	PID	epha2_fwdpathway	RHOA; BCAR1; ARHGAP35; RAC1	387; 9564; 2909; 5879	18	18
0.00131395	0.0358673	miR-509-3p alteration of YAP1-ECM axis	Wikipathways	WP3967	TEAD3; TEAD2; BCAR1; GPC6	7005; 10082; 8463; 9564	18	18
0.00133733	0.0358673	SUMO E3 ligases SUMOylate target proteins	Reactome	R-HSA-3108232	RARA; ZBED1; AAAS; TRIM28; RAD21; SUMO3; SMC5; RANGAP1; TOP1; TP53BP1; TPR; POM121; CBX2	5914; 6612; 10155; 5885; 9189; 7158; 23137; 84733; 7175; 5905; 7150; 9883; 8086	177	177
0.00143527	0.0377391	a6b1 and a6b4 Integrin signaling	PID	a6b1_a6b4_integrin_pathway	LAMA1; RAC1; HRAS; LAMB1; LAMC1; YWHAE	7531; 3265; 5879; 3912; 284217; 3915	45	45
0.00148048	0.0380855	Anchoring of the basal body to the plasma membrane	Reactome	R-HSA-5620912	C2CD3; CLASP1; TPTEP2-CSNK1E; CEP131; CEP89; CSNK1D; PCNT; PAFAH1B1; YWHAE	26005; 5116; 1453; 23332; 102800317; 22994; 84902; 7531; 5048	97	97
0.00150524	0.0380855	Lissencephaly gene (LIS1) in neuronal migration and development	PID	lis1pathway	ABL1; RHOA; RAC1; PAFAH1B1; YWHAE	7531; 387; 25; 5879; 5048	31	31
0.00158988	0.0389901	Signaling events mediated by focal adhesion kinase	PID	fak_pathway	PTPN21; RAC1; TLN1; ARHGAP35; CRK; RHOA; BCAR1	5879; 9564; 7094; 1398; 387; 11099; 2909	62	62
0.00161262	0.0389901	Signaling by MET	Reactome	R-HSA-6806834	LRIG1; HRAS; UBC; TNS3; CRK; PTPN1	5770; 3265; 64759; 7316; 1398; 26018	46	46
0.00162822	0.0389901	role of mal in rho-mediated activation of srf	BioCarta	malpathway	RHOA; HNF1A; HRAS; RAC1	387; 3265; 5879; 6927	19	19
0.00171885	0.0404382	SUMOylation	Reactome	R-HSA-2990846	RARA; ZBED1; AAAS; TRIM28; RAD21; SUMO3; SMC5; RANGAP1; TOP1; TP53BP1; TPR; POM121; CBX2	5914; 6612; 5885; 9189; 10155; 7158; 23137; 84733; 7175; 5905; 7150; 9883; 8086	182	182
0.00179877	0.0410515	Post-translational protein modification	Reactome	R-HSA-597592	SNX3; AAAS; ANO8; SUMO3; MLEC; VCAN; AGBL5; PRKDC; ARCN1; LAMB1; TRIM28; APLP2; USP24; CBX2; RARA; GPS1; ASB1; APOB; HLA-A; GCNT3; ASXL1; POMGNT2; SMC5; TGOLN2; CSNK1D; COPG2; OBSL1; FBXL19; CDH2; UBXN1; ZBED1; RAB7A; POM121; RAD21; TUBB6; PSMD1; TMEM129; RANGAP1; GMPPB; USP10; TP53BP1; TPR; USP14; RHOA; LAMC1; UBE2H; ARSA; UBE2C; TOMM20; TOP1; CUL4A; CTR9; GOLGB1; UBC; BAP1; MUL1; SDC2; PPP6R3	54620; 171023; 51035; 23137; 7158; 84733; 1453; 8724; 9761; 1462; 387; 9189; 7175; 7150; 9097; 11065; 79594; 51665; 7316; 8086; 8451; 7879; 6612; 6383; 2804; 2873; 3912; 8314; 334; 9646; 410; 84617; 23358; 29925; 9883; 3105; 92305; 3915; 5914; 10618; 23363; 5905; 372; 9245; 55291; 60509; 57719; 84892; 9804; 26958; 10155; 1000; 7328; 9100; 5591; 338; 5885; 5707	1425	1425
0.00180614	0.0410515	Development of ureteric collection system	Wikipathways	WP5053	RARA; MYCN; RARB; ROBO1; FREM2; SLIT2	4613; 341640; 9353; 6091; 5915; 5914	47	47
0.00191555	0.0428126	Transcriptional Regulation by MECP2	Reactome	R-HSA-8986944	TNRC6A; SLC2A3; HTT; AURKB; PTPN1; IRAK1; NCOR1	3654; 27327; 3064; 6515; 9212; 5770; 9611	64	64
0.00218062	0.0467896	Metabolism of proteins	Reactome	R-HSA-392499	SNX3; MRPL27; ANO8; SUMO3; MLEC; VCAN; AAAS; PRKDC; ARCN1; LAMB1; TRIM28; APLP2; USP24; EIF5B; CBX2; ERAL1; RARA; GPS1; RPL7A; APOB; EIF4G1; HLA-A; GCNT3; ASXL1; EIF3A; SMC5; CSNK2A2; TGOLN2; CSNK1D; COPG2; OBSL1; SRP14; FBXL19; CDH2; UBXN1; ZBED1; RAB7A; POM121; RAD21; TUBB6; PSMD1; POMGNT2; TMEM129; RANGAP1; GMPPB; EIF4H; ASB1; TP53BP1; TPR; USP14; GATA6; AGT; RHOA; LAMC1; BAP1; UBE2H; GNB2; AR…	6130; 171023; 51035; 23137; 7158; 84733; 1453; 26284; 6727; 8724; 9761; 387; 9189; 54620; 7175; 7150; 9097; 11065; 2627; 79594; 51264; 51665; 7316; 8086; 8451; 7879; 25873; 6612; 1462; 6383; 55291; 2804; 9669; 740; 6205; 7458; 2873; 8661; 3912; 8314; 334; 54460; 9646; 410; 84617; 1981; 23358; 29925; 9883; 3105; 3915; 5914; 10618; 23363; 5905; 92305; 372; 183; 9245; 60509; 57719; 84892; 9804; 2695…	1935	1934
0.00221301	0.0467896	Gene expression (Transcription)	Reactome	R-HSA-74160	AAAS; HNF4A; ZNF496; GTF3C1; DEK; TNRC6A; TEAD3; TEAD2; CBX2; NCOR1; TSC1; RARA; CEBPB; TPX2; EHMT2; POM121; KMT2E; ZNF703; U2AF2; NR2F1; CTR9; ZNF668; HSPD1; ZNF436; AURKB; IRAK1; TXNRD1; MAML3; TRIM28; CDK6; TCF3; TET3; INTS11; ABL1; CASC3; RARB; TPR; SNRPD3; PTPN1; CSNK2A2; BRD2; NR6A1; RSPO3; DDX21; GTF2F1; SRRT; MTF2; SLC2A3; NOTCH2; ZKSCAN1; UPF3B; IHH; HTT; ARID3A; MBD3; UBC; ZNF777; YWHAE	22974; 11338; 10919; 22794; 79759; 84733; 7913; 22823; 7248; 6515; 27327; 8463; 54973; 3549; 7296; 65109; 7175; 55904; 6929; 9212; 7316; 8086; 7005; 84838; 9611; 9188; 3654; 53615; 4853; 84870; 2649; 55534; 9646; 1820; 1051; 25; 7025; 51593; 3064; 200424; 1021; 10155; 2962; 5915; 1459; 80818; 27153; 5770; 2975; 3329; 6046; 80139; 7531; 9883; 5914; 6634; 3172; 7586	1439	1438
0.00226424	0.0467896	Insulin-like Growth Factor-2 mRNA Binding Proteins (IGF2BPs/IMPs/VICKZs) bind RNA	Reactome	R-HSA-428359	IGF2BP1; IGF2BP2	10644; 10642	3	3
0.00227391	0.0467896	Signaling by Rho GTPases, Miro GTPases and RHOBTB3	Reactome	R-HSA-9716542	MYH10; ARHGEF10; AAAS; CYFIP2; TRAK1; SRGAP2; AKAP12; ABL1; GPS1; WASF2; CDC42BPA; AURKB; MTMR1; YWHAE; SPATA13; INCENP; RAB7A; NHS; CLASP1; RAC1; PKN1; RANGAP1; DSP; FLNA; RHOA; PAFAH1B1; ARPC1A; SCRIB; ARHGAP35; ARHGAP39; SH3PXD2A; PLXNA1; ZNF512B	23332; 80728; 7879; 1832; 26999; 10552; 2909; 9590; 10163; 387; 8086; 221178; 23380; 9212; 8476; 22906; 9639; 5905; 25; 5585; 57473; 7531; 5048; 5879; 2316; 4628; 8776; 23513; 4810; 3619; 9644; 5361; 2873	705	704
0.00228194	0.0467896	VEGFA-VEGFR2 Signaling Pathway	Wikipathways	WP3888	MMP14; RPS11; HRAS; HSPA1A; ABL1; CRK; MAPKAPK2; SET; UBAP2L; S1PR1; FLII; YWHAE; RAC1; RHOA; USP10; PTPN1; BCAR1; PTMA; GRB10; EIF4G1; AFDN; TFCP2; EIF4G2	2314; 4323; 5770; 1901; 6205; 5757; 9564; 3303; 2887; 9898; 4301; 7531; 25; 387; 5879; 6418; 9261; 7024; 1398; 3265; 1982; 1981; 9100	433	433
0.00230285	0.0467896	Fatty acid beta-oxidation	Wikipathways	WP143	ECHS1; TPI1; ACADVL; ACSL4; GCDH	2639; 1892; 2182; 37; 7167	34	34
0.00237909	0.0474552	Integrin	INOH	None	RAC1; HRAS; SDC3; VCAN; TLN1; COL4A6; CRK; RHOA; BCAR1; SDC2	3265; 1288; 5879; 1398; 9672; 9564; 7094; 1462; 387; 6383	124	124
0.00240638	0.0474552	Branched-chain amino acid catabolism	Reactome	R-HSA-70895	IVD; ECHS1; BCKDK; BCKDHA	3712; 1892; 593; 10295	21	21
0.00262646	0.0510447	EPHB-mediated forward signaling	Reactome	R-HSA-3928662	SDC2; HRAS; ARPC1A; RHOA; RAC1	3265; 5879; 387; 6383; 10552	35	35
0.00276076	0.0528883	Wnt Signaling Pathway	Wikipathways	WP363	TCF3; RAC1; CSNK1D; CDK6; RHOA; TSC1	387; 6929; 7248; 1021; 1453; 5879	51	51
0.00287748	0.0531065	Fatty Acid Biosynthesis	Wikipathways	WP357	ECHS1; FASN; ACSL4; ACLY	2194; 1892; 47; 2182	22	22
0.00291727	0.0531065	Post-translational protein phosphorylation	Reactome	R-HSA-8957275	LAMC1; ANO8; SDC2; VCAN; TGOLN2; LAMB1; APOB; APLP2; CDH2	334; 57719; 10618; 1000; 3912; 1462; 338; 6383; 3915	107	107
0.00296759	0.0531065	role of ran in mitotic spindle regulation	BioCarta	ranmspathway	TPX2; RANGAP1; NUMA1	4926; 22974; 5905	11	11
0.00296759	0.0531065	Alpha6 beta4 integrin-ligand interactions	PID	integrin4_pathway	LAMB1; LAMA1; LAMC1	284217; 3915; 3912	11	11
0.00297613	0.0531065	Signaling by Rho GTPases	Reactome	R-HSA-194315	MYH10; ARHGEF10; AAAS; CYFIP2; SRGAP2; AKAP12; ABL1; GPS1; WASF2; CDC42BPA; AURKB; MTMR1; YWHAE; SPATA13; INCENP; RAB7A; NHS; CLASP1; RAC1; PKN1; RANGAP1; DSP; FLNA; RHOA; PAFAH1B1; ARPC1A; SCRIB; ARHGAP35; ARHGAP39; SH3PXD2A; PLXNA1; ZNF512B	23332; 80728; 1832; 26999; 10552; 2909; 9590; 7879; 10163; 387; 8086; 221178; 23380; 9212; 8476; 9639; 5905; 25; 5585; 57473; 7531; 5048; 5879; 2316; 4628; 8776; 23513; 4810; 3619; 9644; 5361; 2873	689	688
0.00304641	0.0531065	Regulation of PLK1 Activity at G2/M Transition	Reactome	R-HSA-2565942	CLASP1; TPTEP2-CSNK1E; CEP131; CSNK1D; PCNT; UBC; PAFAH1B1; YWHAE	5116; 1453; 23332; 102800317; 22994; 7531; 7316; 5048	88	88
0.00304937	0.0531065	Signaling events mediated by PTP1B	PID	ptp1bpathway	IRS1; CRK; PTPN1; CDH2; BCAR1; RHOA	3667; 1398; 387; 5770; 9564; 1000	52	52
0.00320861	0.0537657	Loss of Nlp from mitotic centrosomes	Reactome	R-HSA-380259	CLASP1; TPTEP2-CSNK1E; CEP131; CSNK1D; PCNT; PAFAH1B1; YWHAE	7531; 1453; 22994; 23332; 5116; 102800317; 5048	70	70
0.00320861	0.0537657	Loss of proteins required for interphase microtubule organization from the centrosome	Reactome	R-HSA-380284	CLASP1; TPTEP2-CSNK1E; CEP131; CSNK1D; PCNT; PAFAH1B1; YWHAE	7531; 1453; 22994; 23332; 5116; 102800317; 5048	70	70
0.00326836	0.0537657	Host Interactions of HIV factors	Reactome	R-HSA-162909	RARA; AAAS; POM121; RAC1; HLA-A; TPR; KPNA1; UBC	5914; 7175; 5879; 3836; 3105; 7316; 8086; 9883	89	89
0.00327059	0.0537657	Regulation of Actin Cytoskeleton	Wikipathways	WP51	MYH10; WASF2; CYFIP2; RAC1; SSH2; ARHGAP35; MAPK6; APC2; CRK; RHOA; BCAR1	10297; 85464; 9564; 5597; 2909; 1398; 387; 4628; 26999; 5879; 10163	151	151
0.00335991	0.0537657	Nuclear Receptor transcription pathway	Reactome	R-HSA-383280	RARA; RARB; NR6A1; NR2F1; HNF4A; NCOR1	7025; 5914; 9611; 5915; 2649; 3172	53	53
0.00337057	0.0537657	RHO GTPases Activate WASPs and WAVEs	Reactome	R-HSA-5663213	ABL1; ARPC1A; RAC1; WASF2; CYFIP2	25; 26999; 10552; 5879; 10163	37	37
0.00340797	0.0537657	Response of Mtb to phagocytosis	Reactome	R-HSA-9637690	ENO1; RAB7A; KPNA1; UBC	2023; 3836; 7316; 7879	23	23
0.00340797	0.0537657	Signaling events mediated by PRL	PID	prlsignalingeventspathway	RHOA; AGT; BCAR1; RAC1	9564; 387; 5879; 183	23	23
0.00347669	0.0542121	Adherens junction - Homo sapiens (human)	KEGG	path:hsa04520	WASF2; RAC1; AFDN; CSNK2A2; PTPRF; RHOA; PTPN1	387; 5770; 5792; 1459; 10163; 4301; 5879	71	71
0.00358814	0.0553069	Focal Adhesion	Wikipathways	WP306	LAMA1; RAC1; HRAS; TNK2; TLN1; COL4A6; ARHGAP35; FLNA; LAMB1; CRK; RHOA; LAMC1; BCAR1	2316; 284217; 1398; 3265; 387; 5879; 10188; 7094; 9564; 2909; 3915; 3912; 1288	198	198
0.00387593	0.0590639	Lysine catabolism	Reactome	R-HSA-71064	AASS; OGDH; GCDH	10157; 4967; 2639	12	12
0.00400124	0.0590947	tumor suppressor arf inhibits ribosomal biogenesis	BioCarta	arfpathway	ABL1; HSPA1B; HSPA1A; RAC1	3303; 25; 5879; 3304	24	24
0.00400124	0.0590947	Sema4D in semaphorin signaling	Reactome	R-HSA-400685	MYH10; RHOA; ARHGAP35; RAC1	5879; 4628; 387; 2909	24	24
0.00401015	0.0590947	VEGFA-VEGFR2 Pathway	Reactome	R-HSA-4420097	WASF2; RAC1; HRAS; CYFIP2; CRK; RHOA; BCAR1; MAPKAPK2	3265; 9261; 26999; 5879; 1398; 9564; 10163; 387	92	92
0.00425528	0.060725	EPHB forward signaling	PID	ephbfwdpathway	CRK; HRAS; MAP4K4; EPHB4; RAC1	3265; 5879; 2050; 1398; 9448	39	39
0.00425528	0.060725	SUMOylation of DNA replication proteins	Reactome	R-HSA-4615885	SUMO3; AAAS; POM121; TPR; TOP1	6612; 7175; 7150; 9883; 8086	39	39
0.00438392	0.060725	EPH-Ephrin signaling	Reactome	R-HSA-2682334	MYH10; ARPC1A; EPHB4; RAC1; SDC2; RHOA; HRAS	3265; 5879; 2050; 4628; 387; 6383; 10552	74	74
0.00444529	0.060725	glutaryl-CoA degradation	HumanCyc	PWY-5177	ECHS1; GCDH	1892; 2639	4	4
0.00444529	0.060725	Proteoglycan syndecan-mediated signaling events	PID	syndecan_pathway	SDC2; SDC3	9672; 6383	4	4
0.00444529	0.060725	antisense pathway	BioCarta	antisensepathway	NONO; MATR3	9782; 4841	4	4
0.00466061	0.060725	HSF1 activation	Reactome	R-HSA-3371511	COL4A6; HSPA1A; SERPINH1; HSPA1B	3303; 1288; 871; 3304	25	25
0.00466061	0.060725	mtor signaling pathway	BioCarta	mtorpathway	EIF3A; EIF4G1; IRS1; TSC1	3667; 1981; 8661; 7248	25	25
0.00472286	0.060725	Transport of Mature mRNA derived from an Intron-Containing Transcript	Reactome	R-HSA-159236	AAAS; POM121; NXF1; U2AF2; CASC3; UPF3B; TPR	11338; 22794; 7175; 10482; 65109; 9883; 8086	75	75
0.00493589	0.060725	Activation of RAC1	Reactome	R-HSA-428540	ROBO1; SLIT2; RAC1	6091; 5879; 9353	13	13
0.00493589	0.060725	Suppression of phagosomal maturation	Reactome	R-HSA-9637687	RAB7A; KPNA1; UBC	7316; 7879; 3836	13	13
0.00493589	0.060725	Lysine Degradation	SMPDB	SMP00037	AASS; ECHS1; GCDH	10157; 1892; 2639	13	13
0.00493589	0.060725	Hyperlysinemia I, Familial	SMPDB	SMP00527	AASS; ECHS1; GCDH	10157; 1892; 2639	13	13
0.00493589	0.060725	2-aminoadipic 2-oxoadipic aciduria	SMPDB	SMP00719	AASS; ECHS1; GCDH	10157; 1892; 2639	13	13
0.00493589	0.060725	Pyridoxine dependency with seizures	SMPDB	SMP00571	AASS; ECHS1; GCDH	10157; 1892; 2639	13	13
0.00493589	0.060725	Saccharopinuria/Hyperlysinemia II	SMPDB	SMP00239	AASS; ECHS1; GCDH	10157; 1892; 2639	13	13
0.00493589	0.060725	Glutaric Aciduria Type I	SMPDB	SMP00186	AASS; ECHS1; GCDH	10157; 1892; 2639	13	13
0.00493589	0.060725	Hyperlysinemia II or Saccharopinuria	SMPDB	SMP00528	AASS; ECHS1; GCDH	10157; 1892; 2639	13	13
0.00507037	0.0612413	Insulin Signaling	Wikipathways	WP481	MAP4K4; RAC1; GRB10; HRAS; IRS1; GYS1; PTPRF; MAPK6; CRK; PTPN1; TSC1	7248; 5597; 2997; 3667; 1398; 3265; 5770; 5879; 2887; 5792; 9448	160	160
0.00538927	0.0612413	A tetrasaccharide linker sequence is required for GAG synthesis	Reactome	R-HSA-1971475	SDC2; SDC3; VCAN; GPC6	1462; 6383; 9672; 10082	26	26
0.00538927	0.0612413	Endogenous TLR signaling	PID	toll_endogenous_pathway	HSPD1; RHOA; IRAK1; VCAN	3654; 1462; 387; 3329	26	26
0.00555365	0.0612413	RAC1 GTPase cycle	Reactome	R-HSA-9013149	ARHGEF10; SPATA13; RAB7A; WASF2; RAC1; PKN1; CYFIP2; SRGAP2; ARHGAP35; NHS; ARHGAP39; CDC42BPA	23380; 8476; 2909; 5879; 9639; 7879; 4810; 5585; 26999; 10163; 80728; 221178	185	185
0.00574033	0.0612413	Viral myocarditis - Homo sapiens (human)	KEGG	path:hsa05416	LAMA1; RAC1; EIF4G2; HLA-A; ABL1; EIF4G1	25; 3105; 284217; 1981; 1982; 5879	60	59
0.00574033	0.0612413	SHP2 signaling	PID	shp2_pathway	SDC2; AFDN; IRS1; ARHGAP35; RHOA; HRAS	6383; 387; 4301; 3667; 3265; 2909	59	59
0.00585866	0.0612413	SUMOylation of DNA damage response and repair proteins	Reactome	R-HSA-3108214	AAAS; POM121; RAD21; SUMO3; SMC5; TPR; CBX2	5885; 84733; 6612; 7175; 23137; 9883; 8086	78	78
0.00587568	0.0612413	Non-integrin membrane-ECM interactions	Reactome	R-HSA-3000171	LAMB1; LAMA1; SDC2; SDC3; LAMC1	6383; 3912; 284217; 9672; 3915	42	42
0.00587568	0.0612413	RHOF GTPase cycle	Reactome	R-HSA-9035034	ARHGAP39; RAB7A; AKAP12; MTMR1; SRGAP2	23380; 80728; 9590; 8776; 7879	42	42
0.00589575	0.0612413	Neurotrophin signaling pathway - Homo sapiens (human)	KEGG	path:hsa04722	RAC1; HRAS; IRS1; ABL1; CRK; RHOA; IRAK1; MAPKAPK2; YWHAE	25; 9261; 3654; 3667; 7531; 3265; 5879; 1398; 387	119	119
0.00606257	0.0612413	RHO GTPase cycle	Reactome	R-HSA-9012999	ARHGEF10; AAAS; CYFIP2; SRGAP2; AKAP12; GPS1; WASF2; CDC42BPA; NHS; MTMR1; SPATA13; RAB7A; RAC1; PKN1; DSP; RHOA; PLXNA1; SCRIB; ARHGAP35; ARHGAP39; SH3PXD2A; ZNF512B	80728; 8086; 26999; 2909; 9590; 7879; 10163; 387; 221178; 23380; 8476; 5879; 9639; 5585; 57473; 8776; 23513; 4810; 1832; 9644; 5361; 2873	442	442
0.00615404	0.0612413	Long chain acyl-CoA dehydrogenase deficiency (LCAD)	SMPDB	SMP00539	ECHS1; ACADVL; GCDH	1892; 2639; 37	14	14
0.00615404	0.0612413	Trifunctional protein deficiency	SMPDB	SMP00545	ECHS1; ACADVL; GCDH	1892; 2639; 37	14	14
0.00615404	0.0612413	Carnitine palmitoyl transferase deficiency (II)	SMPDB	SMP00541	ECHS1; ACADVL; GCDH	1892; 2639; 37	14	14
0.00615404	0.0612413	Very-long-chain acyl coa dehydrogenase deficiency (VLCAD)	SMPDB	SMP00540	ECHS1; ACADVL; GCDH	1892; 2639; 37	14	14
0.00615404	0.0612413	Medium chain acyl-coa dehydrogenase deficiency (MCAD)	SMPDB	SMP00542	ECHS1; ACADVL; GCDH	1892; 2639; 37	14	14
0.00615404	0.0612413	Short Chain Acyl CoA Dehydrogenase Deficiency (SCAD Deficiency)	SMPDB	SMP00235	ECHS1; ACADVL; GCDH	1892; 2639; 37	14	14
0.00615404	0.0612413	Fatty acid Metabolism	SMPDB	SMP00051	ECHS1; ACADVL; GCDH	1892; 2639; 37	14	14
0.00615404	0.0612413	Glutaric Aciduria Type I	SMPDB	SMP00185	ECHS1; ACADVL; GCDH	1892; 2639; 37	14	14
0.00615404	0.0612413	Ethylmalonic Encephalopathy	SMPDB	SMP00181	ECHS1; ACADVL; GCDH	1892; 2639; 37	14	14
0.00615404	0.0612413	Carnitine palmitoyl transferase deficiency (I)	SMPDB	SMP00538	ECHS1; ACADVL; GCDH	1892; 2639; 37	14	14
0.00615404	0.0612413	SEMA3A-Plexin repulsion signaling by inhibiting Integrin adhesion	Reactome	R-HSA-399955	PLXNA1; TLN1; RAC1	5879; 5361; 7094	14	14
0.00615404	0.0612413	Membrane binding and targetting of GAG proteins	Reactome	R-HSA-174490	UBAP1; VPS37C; UBC	7316; 55048; 51271	14	14
0.00615404	0.0612413	Synthesis And Processing Of GAG, GAGPOL Polyproteins	Reactome	R-HSA-174495	UBAP1; VPS37C; UBC	7316; 55048; 51271	14	14
0.0061903	0.0612413	Infection with Mycobacterium tuberculosis	Reactome	R-HSA-9635486	ENO1; RAB7A; KPNA1; UBC	2023; 3836; 7316; 7879	27	27
0.0061903	0.0612413	Integrin signaling	Reactome	R-HSA-354192	CRK; PTPN1; BCAR1; TLN1	9564; 7094; 1398; 5770	27	27
0.0062327	0.0612413	Lysine metabolism	EHMN	Lysine metabolism	OGDH; EHMT2; AASS; ALDH1B1; NSD2; GCDH	2639; 4967; 219; 10157; 7468; 10919	60	60
0.00625657	0.0612413	AndrogenReceptor	NetPath	Pathway_AndrogenReceptor	GTF2F1; NONO; CDK11B; PELP1; FOXA1; HSPA1A; TOP1; FLNA; NSD2; NCOR1	2316; 3169; 2962; 3303; 9611; 4841; 984; 27043; 7150; 7468	142	142
0.00650071	0.0631699	Fatty acid degradation - Homo sapiens (human)	KEGG	path:hsa00071	ALDH1B1; ECHS1; ACADVL; GCDH; ACSL4	2182; 37; 2639; 219; 1892	43	43
0.00662746	0.0639383	Signaling by VEGF	Reactome	R-HSA-194138	WASF2; RAC1; HRAS; CYFIP2; CRK; RHOA; BCAR1; MAPKAPK2	3265; 9261; 26999; 5879; 1398; 9564; 10163; 387	100	100
0.00672178	0.064385	Protein ubiquitination	Reactome	R-HSA-8852135	UBE2H; HLA-A; TMEM129; PRKDC; CTR9; UBC; UBE2C	7316; 9646; 92305; 5591; 7328; 3105; 11065	80	80
0.00706667	0.0672085	influence of ras and rho proteins on g1 to s transition	BioCarta	raccycdpathway	HRAS; RHOA; CDK6; RAC1	1021; 3265; 5879; 387	28	28
0.0071709	0.0673985	FOXA1 transcription factor network	PID	hnf3apathway	FOXA1; CEBPB; ATP5PF; FOXA2; APOB	338; 3170; 3169; 522; 1051	44	44
0.00718716	0.0673985	Signaling events mediated by Hepatocyte Growth Factor Receptor (c-Met)	PID	met_pathway	RAC1; HRAS; RIN2; CRK; PTPN1; BCAR1; RHOA	5770; 5879; 9564; 387; 54453; 1398; 3265	81	81
0.00727302	0.06773	Aurora C signaling	PID	aurora_c_pathway	INCENP; AURKB	9212; 3619	5	5
0.00753603	0.0692342	p130Cas linkage to MAPK signaling for integrins	Reactome	R-HSA-372708	CRK; BCAR1; TLN1	9564; 1398; 7094	15	15
0.00767112	0.0692342	Regulation of Insulin-like Growth Factor (IGF) transport and uptake by Insulin-like Growth Factor Binding Proteins (IGFBPs)	Reactome	R-HSA-381426	LAMC1; ANO8; SDC2; VCAN; TGOLN2; LAMB1; APOB; APLP2; CDH2	334; 57719; 10618; 1000; 3912; 1462; 338; 6383; 3915	124	124
0.00772413	0.0692342	RNA Polymerase II Transcription	Reactome	R-HSA-73857	HNF4A; ZNF496; DEK; TNRC6A; ABL1; TEAD2; CBX2; NCOR1; TSC1; RARA; CEBPB; TPX2; RARB; KMT2E; ZNF703; RSPO3; U2AF2; NR2F1; IHH; ZNF668; HSPD1; ZNF436; AURKB; IRAK1; YWHAE; MAML3; TEAD3; TRIM28; MBD3; TCF3; INTS11; CASC3; EHMT2; SNRPD3; PTPN1; CSNK2A2; BRD2; NR6A1; ARID3A; GTF2F1; SRRT; SLC2A3; NOTCH2; ZKSCAN1; UPF3B; CTR9; HTT; CDK6; UBC; ZNF777; TXNRD1	55904; 80818; 10155; 2962; 5915; 9646; 27153; 1459; 7025; 6929; 11338; 7316; 10919; 22794; 1021; 1820; 1051; 84733; 84838; 22974; 9611; 7913; 27327; 6634; 7248; 2649; 9212; 5770; 6515; 79759; 54973; 6046; 4853; 25; 80139; 3329; 55534; 51593; 7531; 3549; 7296; 5914; 3654; 8463; 65109; 3172; 3064; 7005; 53615; 84870; 7586	1307	1306
0.00788786	0.0692342	Retinoid metabolism and transport	Reactome	R-HSA-975634	LRP2; SDC2; SDC3; APOB; GPC6	10082; 6383; 338; 4036; 9672	45	45
0.00789395	0.0692342	Integrins in angiogenesis	PID	avb3_integrin_pathway	RAC1; IRS1; TLN1; COL4A6; RHOA; BCAR1	3667; 9564; 7094; 1288; 5879; 387	63	63
0.00789395	0.0692342	Pathways affected in adenoid cystic carcinoma	Wikipathways	WP3651	SRCAP; MYCN; MAML3; HRAS; PRKDC; NCOR1	9611; 55534; 3265; 4613; 5591; 10847	63	63
0.00795155	0.0692342	Regulation of actin cytoskeleton - Homo sapiens (human)	KEGG	path:hsa04810	MYH10; SPATA13; WASF2; RAC1; HRAS; CYFIP2; SSH2; ARHGAP35; APC2; CRK; RHOA; BCAR1; ARPC1A	4628; 10297; 3265; 5879; 10163; 10552; 9564; 2909; 1398; 387; 85464; 26999; 221178	218	218
0.00802117	0.0692342	Attenuation phase	Reactome	R-HSA-3371568	COL4A6; HSPA1A; SERPINH1; HSPA1B	3303; 1288; 871; 3304	29	29
0.00802117	0.0692342	Hippo signaling pathway - multiple species - Homo sapiens (human)	KEGG	path:hsa04392	TPTEP2-CSNK1E; TEAD2; TEAD3; DCHS1	8463; 102800317; 8642; 7005	29	29
0.0085124	0.0692342	Semaphorin interactions	Reactome	R-HSA-373755	MYH10; RAC1; PLXNA1; TLN1; ARHGAP35; RHOA	7094; 5879; 4628; 2909; 387; 5361	64	64
0.00865313	0.0692342	Insulin Pathway	PID	insulin_pathway	CRK; HRAS; GRB10; PTPN1; IRS1	3265; 5770; 1398; 3667; 2887	46	46
0.00865313	0.0692342	Regulation of Microtubule Cytoskeleton	Wikipathways	WP2038	ABL1; RAC1; MAPKAPK2; CLASP1; AURKB	9261; 23332; 25; 9212; 5879	46	46
0.00872674	0.0692342	Transport of Mature Transcript to Cytoplasm	Reactome	R-HSA-72202	AAAS; POM121; NXF1; U2AF2; CASC3; UPF3B; TPR	65109; 11338; 22794; 7175; 10482; 9883; 8086	84	84
0.00905651	0.0692342	3-Methylglutaconic Aciduria Type I	SMPDB	SMP00139	IVD; ECHS1; HMGCS2; BCKDHA	593; 3712; 1892; 3158	30	30
0.00905651	0.0692342	Valine, Leucine and Isoleucine Degradation	SMPDB	SMP00032	IVD; ECHS1; HMGCS2; BCKDHA	593; 3712; 1892; 3158	30	30
0.00905651	0.0692342	2-Methyl-3-Hydroxybutryl CoA Dehydrogenase Deficiency	SMPDB	SMP00137	IVD; ECHS1; HMGCS2; BCKDHA	593; 3712; 1892; 3158	30	30
0.00905651	0.0692342	Isovaleric Aciduria	SMPDB	SMP00238	IVD; ECHS1; HMGCS2; BCKDHA	593; 3712; 1892; 3158	30	30
0.00905651	0.0692342	3-Methylcrotonyl Coa Carboxylase Deficiency Type I	SMPDB	SMP00237	IVD; ECHS1; HMGCS2; BCKDHA	593; 3712; 1892; 3158	30	30
0.00905651	0.0692342	Propionic Acidemia	SMPDB	SMP00236	IVD; ECHS1; HMGCS2; BCKDHA	593; 3712; 1892; 3158	30	30
0.00905651	0.0692342	Maple Syrup Urine Disease	SMPDB	SMP00199	IVD; ECHS1; HMGCS2; BCKDHA	593; 3712; 1892; 3158	30	30
0.00905651	0.0692342	3-Hydroxy-3-Methylglutaryl-CoA Lyase Deficiency	SMPDB	SMP00138	IVD; ECHS1; HMGCS2; BCKDHA	593; 3712; 1892; 3158	30	30
0.00905651	0.0692342	Isobutyryl-coa dehydrogenase deficiency	SMPDB	SMP00523	IVD; ECHS1; HMGCS2; BCKDHA	593; 3712; 1892; 3158	30	30
0.00905651	0.0692342	3-hydroxyisobutyric aciduria	SMPDB	SMP00522	IVD; ECHS1; HMGCS2; BCKDHA	593; 3712; 1892; 3158	30	30
0.00905651	0.0692342	3-hydroxyisobutyric acid dehydrogenase deficiency	SMPDB	SMP00521	IVD; ECHS1; HMGCS2; BCKDHA	593; 3712; 1892; 3158	30	30
0.00905651	0.0692342	Isovaleric acidemia	SMPDB	SMP00524	IVD; ECHS1; HMGCS2; BCKDHA	593; 3712; 1892; 3158	30	30
0.00905651	0.0692342	Methylmalonate Semialdehyde Dehydrogenase Deficiency	SMPDB	SMP00384	IVD; ECHS1; HMGCS2; BCKDHA	593; 3712; 1892; 3158	30	30
0.00905651	0.0692342	Methylmalonic Aciduria	SMPDB	SMP00200	IVD; ECHS1; HMGCS2; BCKDHA	593; 3712; 1892; 3158	30	30
0.00905651	0.0692342	3-Methylglutaconic Aciduria Type IV	SMPDB	SMP00141	IVD; ECHS1; HMGCS2; BCKDHA	593; 3712; 1892; 3158	30	30
0.00905651	0.0692342	3-Methylglutaconic Aciduria Type III	SMPDB	SMP00140	IVD; ECHS1; HMGCS2; BCKDHA	593; 3712; 1892; 3158	30	30
0.00905651	0.0692342	Beta-Ketothiolase Deficiency	SMPDB	SMP00173	IVD; ECHS1; HMGCS2; BCKDHA	593; 3712; 1892; 3158	30	30
0.00908666	0.0692342	IGF-Ncore	Signalink	None	GRB10; PTPN1; PPP4C	2887; 5770; 5531	16	16
0.00908666	0.0692342	RHO GTPases activate CIT	Reactome	R-HSA-5625900	MYH10; RHOA; RAC1	4628; 387; 5879	16	16
0.00970731	0.0735452	IL-18 signaling pathway	Wikipathways	WP4754	MMP14; LMNB2; NCAPH2; HDGF; CEBPB; ABCF1; APBA2; PKN1; RPS11; RANGAP1; ENO1; DEK; IRAK1; IL18BP; FOXN3	10068; 3654; 5585; 23; 29781; 321; 2023; 7913; 6205; 4323; 5905; 84823; 3068; 1051; 1112	274	274
0.0098482	0.0741935	Salmonella infection - Homo sapiens (human)	KEGG	path:hsa05132	PODXL; RAB7A; ARPC1A; RAC1; TUBB6; AHNAK; CYFIP2; ACBD3; PKN1; KPNA1; FLNA; RHOA; IRAK1; HRAS	3654; 5879; 84617; 79026; 3265; 7879; 5585; 64746; 3836; 5420; 2316; 10552; 26999; 387	249	249
0.0101752	0.0758054	Nectin adhesion pathway	PID	nectin_pathway	CRK; RAC1; AFDN; TLN1	7094; 5879; 4301; 1398	31	31
0.0101752	0.0758054	HS-GAG biosynthesis	Reactome	R-HSA-2022928	NDST1; SDC2; SDC3; GPC6	10082; 6383; 3340; 9672	31	31
0.0103347	0.0762955	Valine, leucine and isoleucine degradation - Homo sapiens (human)	KEGG	path:hsa00280	IVD; ALDH1B1; HMGCS2; ECHS1; BCKDHA	3712; 3158; 593; 219; 1892	48	48
0.0103574	0.0762955	Mesodermal commitment pathway	Wikipathways	WP2857	RARB; TRIM28; MTF2; HNF4A; FOXA1; TBX3; FOXA2; HTT; GATA6; TEAD2	5915; 8463; 3169; 6926; 2627; 10155; 3170; 3172; 3064; 22823	153	153
0.0104618	0.0762955	Focal adhesion - Homo sapiens (human)	KEGG	path:hsa04510	LAMA1; RAC1; HRAS; TLN1; COL4A6; ARHGAP35; FLNA; LAMB1; CRK; RHOA; LAMC1; BCAR1	1398; 284217; 7094; 2316; 3265; 5879; 1288; 3912; 3915; 9564; 2909; 387	201	201
0.01071	0.0762955	Robo4 and VEGF Signaling Pathways Crosstalk	Wikipathways	WP3943	SLIT2; RAC1	9353; 5879	6	6
0.0108083	0.0762955	Angiopoietin Like Protein 8 Regulatory Pathway	Wikipathways	WP3915	MAP4K4; HRAS; IRS1; GYS1; MAPK6; FASN; CRK; PTPN1; TSC1	7248; 5597; 2997; 1398; 3667; 3265; 5770; 2194; 9448	131	131
0.0108099	0.0762955	ucalpain and friends in cell spread	BioCarta	ucalpainpathway	RHOA; TLN1; RAC1	387; 5879; 7094	17	17
0.0108099	0.0762955	role of pi3k subunit p85 in regulation of actin organization and cell migration	BioCarta	cdc42racpathway	RHOA; ARPC1A; RAC1	387; 10552; 5879	17	17
0.0108099	0.0762955	TGF-beta receptor signaling in EMT (epithelial to mesenchymal transition)	Reactome	R-HSA-2173791	RHOA; CGN; UBC	7316; 387; 57530	17	17
0.0108099	0.0762955	Assembly Of The HIV Virion	Reactome	R-HSA-175474	UBAP1; VPS37C; UBC	7316; 51271; 55048	17	17
0.0108099	0.0762955	y branching of actin filaments	BioCarta	actinypathway	ARPC1A; WASF2; RAC1	10552; 10163; 5879	17	17
0.0112539	0.077858	NHR	Signalink	None	RARA; NR2F1; RARB; HNF4A; NR6A1	2649; 5914; 5915; 3172; 7025	49	49
0.0112539	0.077858	Transcriptional regulation by RUNX3	Reactome	R-HSA-8878159	TEAD3; TEAD2; MAML3; BRD2; UBC	7316; 6046; 55534; 8463; 7005	49	49
0.0112539	0.077858	Metabolism of fat-soluble vitamins	Reactome	R-HSA-6806667	LRP2; SDC2; SDC3; APOB; GPC6	10082; 6383; 338; 4036; 9672	49	49
0.0113797	0.077858	Citrate cycle	INOH	None	ENO1; ENO2; OGDH; ACLY	2023; 2026; 4967; 47	32	32
0.0113797	0.077858	Valine Leucine Isoleucine degradation	INOH	None	IVD; ALDH1B1; HMGCS2; ECHS1	3712; 219; 3158; 1892	32	32
0.0113797	0.077858	Noncanonical Wnt signaling pathway	PID	wnt_noncanonical_pathway	FLNA; RHOA; CHD7; RAC1	55636; 2316; 5879; 387	32	32
0.0115476	0.0786057	Cellular responses to stress	Reactome	R-HSA-2262752	AAAS; RPS11; HSPA1B; HSPA1A; TNRC6A; CCAR2; CBX2; NCOR1; CEBPB; EHMT2; APOB; USP46; MAPKAPK2; TXNRD1; POM121; COL4A6; RPL7A; TPR; GCN1; RPL36; UBE2C; CDK6; UBC; SERPINH1; YWHAE	7175; 6130; 9261; 7316; 10919; 8086; 1051; 84733; 9611; 27327; 25873; 57805; 3303; 1288; 3304; 7531; 338; 9883; 7296; 871; 6205; 10985; 64854; 1021; 11065	554	553
0.0126722	0.0847909	Circadian Clock	Reactome	R-HSA-400253	TPTEP2-CSNK1E; CSNK1D; USP46; NCOR1	1453; 9611; 64854; 102800317	33	33
0.0126722	0.0847909	integrin signaling pathway	BioCarta	integrinpathway	RHOA; BCAR1; HRAS; TLN1	9564; 7094; 387; 3265	33	33
0.0127091	0.0847909	Signaling by FLT3 fusion proteins	Reactome	R-HSA-9703465	HRAS; GOLGB1; ETV6	2804; 3265; 2120	18	18
0.0127091	0.0847909	internal ribosome entry pathway	BioCarta	irespathway	EIF3A; EIF4G1; EIF4G2	8661; 1981; 1982	18	18
0.0127896	0.0849054	Axon guidance - Homo sapiens (human)	KEGG	path:hsa04360	PLXNB2; EPHB4; RAC1; ROBO1; HRAS; SRGAP2; SSH2; SLIT2; ABL1; RHOA; PLXNA1	2050; 25; 23654; 3265; 5361; 5879; 9353; 23380; 387; 6091; 85464	182	182
0.013847	0.0910503	Endoderm differentiation	Wikipathways	WP2853	HNF1B; FOXA1; CTR9; FOXA2; GATA6; LAMC1	3169; 6928; 2627; 3915; 9646; 3170	71	71
0.0140026	0.0910503	Small cell lung cancer - Homo sapiens (human)	KEGG	path:hsa05222	LAMA1; RARB; ZBTB17; COL4A6; CDK6; LAMB1; LAMC1	7709; 284217; 1288; 5915; 3912; 3915; 1021	92	92
0.0140547	0.0910503	Vpr-mediated nuclear import of PICs	Reactome	R-HSA-180910	AAAS; POM121; TPR; KPNA1	7175; 9883; 3836; 8086	34	34
0.0140547	0.0910503	Alpha4 beta1 integrin signaling events	PID	integrin_a4b1_pathway	CRK; RAC1; BCAR1; TLN1	9564; 7094; 5879; 1398	34	34
0.0140547	0.0910503	Regulation of MECP2 expression and activity	Reactome	R-HSA-9022692	NCOR1; HTT; AURKB; TNRC6A	27327; 3064; 9212; 9611	34	34
0.0141798	0.0914188	RHO GTPase Effectors	Reactome	R-HSA-195258	MYH10; INCENP; WASF2; CLASP1; CYFIP2; PKN1; ARPC1A; RAC1; RANGAP1; SRGAP2; AURKB; ABL1; FLNA; RHOA; PAFAH1B1; YWHAE	23380; 2316; 9212; 26999; 4628; 23332; 10552; 3619; 5905; 25; 5585; 10163; 5879; 7531; 387; 5048	314	313
0.0143422	0.0917157	mRNA Splicing - Minor Pathway	Reactome	R-HSA-72165	GTF2F1; SNRNP200; SNRPD3; SF3B3; PRPF6	24148; 23450; 23020; 6634; 2962	52	52
0.0143626	0.0917157	Extracellular matrix organization	Reactome	R-HSA-1474244	MMP14; LAMA1; COLGALT1; PTPRS; SDC3; SDC2; PLOD1; VCAN; COL4A6; PLEC; LAMC1; LAMB1; SERPINH1; SH3PXD2A; PXDN	871; 7837; 79709; 5351; 1288; 5339; 284217; 9672; 4323; 9644; 5802; 3912; 1462; 6383; 3915	287	287
0.0147205	0.0918015	SOS-mediated signalling	Reactome	R-HSA-112412	HRAS; IRS1	3265; 3667	7	7
0.0147205	0.0918015	TFAP2A acts as a transcriptional repressor during retinoic acid induced cell differentiation	Reactome	R-HSA-8869496	RARA; HSPD1	5914; 3329	7	7
0.0147205	0.0918015	RUNX3 regulates YAP1-mediated transcription	Reactome	R-HSA-8951671	TEAD3; TEAD2	8463; 7005	7	7
0.0147638	0.0918015	Glycolysis	Reactome	R-HSA-70171	AAAS; POM121; TPI1; ENO1; ENO2; TPR	2023; 7175; 2026; 7167; 9883; 8086	73	72
0.0147638	0.0918015	SUMOylation of chromatin organization proteins	Reactome	R-HSA-4551638	ZBED1; AAAS; POM121; SUMO3; TPR; CBX2	6612; 7175; 84733; 9883; 9189; 8086	72	72
0.0147868	0.0918015	prion pathway	BioCarta	prionpathway	LAMB1; LAMA1; LAMC1	284217; 3915; 3912	19	19
0.0155294	0.0955269	Overview of leukocyte-intrinsic Hippo pathway functions	Wikipathways	WP4542	TEAD3; TEAD2; RHOA; RAC1	387; 8463; 7005; 5879	35	35
0.0155294	0.0955269	angiotensin ii mediated activation of jnk pathway via pyk2 dependent signaling	BioCarta	at1rpathway	HRAS; AGT; BCAR1; RAC1	9564; 3265; 5879; 183	35	35
0.015672	0.0959639	Cellular responses to external stimuli	Reactome	R-HSA-8953897	AAAS; RPS11; HSPA1B; HSPA1A; TNRC6A; CCAR2; CBX2; NCOR1; CEBPB; EHMT2; APOB; USP46; MAPKAPK2; TXNRD1; POM121; COL4A6; RPL7A; TPR; GCN1; RPL36; UBE2C; CDK6; UBC; SERPINH1; YWHAE	7175; 6130; 9261; 7316; 10919; 8086; 1051; 84733; 9611; 27327; 25873; 57805; 3303; 1288; 3304; 7531; 338; 9883; 7296; 871; 6205; 10985; 64854; 1021; 11065	569	568
0.0166895	0.100562	Heparan sulfate/heparin (HS-GAG) metabolism	Reactome	R-HSA-1638091	NDST1; SDC2; SDC3; VCAN; GPC6	1462; 6383; 3340; 9672; 10082	54	54
0.0166895	0.100562	RAC1 signaling pathway	PID	rac1_pathway	CRK; RAC1; BCAR1; WASF2; CYFIP2	9564; 26999; 1398; 5879; 10163	54	54
0.0170449	0.100562	Heme signaling	Reactome	R-HSA-9707616	USP46; APOB; NCOR1	338; 9611; 64854	20	20
0.0170449	0.100562	ras signaling pathway	BioCarta	raspathway	RHOA; HRAS; RAC1	387; 3265; 5879	20	20
0.0170449	0.100562	S1P1 pathway	PID	s1p_s1p1_pathway	RHOA; S1PR1; RAC1	387; 5879; 1901	20	20
0.0170449	0.100562	Regulation of expression of SLITs and ROBOs	Reactome	R-HSA-9010553	ROBO1; SLIT2; UBC	7316; 6091; 9353	20	20
0.0170449	0.100562	Assembly of the pre-replicative complex	Reactome	R-HSA-68867	MCM6; UBC; MCM8	84515; 4175; 7316	20	20
0.0170978	0.100562	N-cadherin signaling events	PID	ncadherinpathway	RHOA; CDH2; PTPN1; RAC1	5879; 387; 5770; 1000	36	36
0.0170978	0.100562	Nuclear import of Rev protein	Reactome	R-HSA-180746	RARA; AAAS; POM121; TPR	5914; 7175; 9883; 8086	36	36
0.0173573	0.101643	Small cell lung cancer	Wikipathways	WP4658	LAMA1; RARB; ZBTB17; COL4A6; CDK6; LAMB1; LAMC1	5915; 284217; 7709; 1021; 3915; 3912; 1288	96	96
0.0180569	0.10528	DNA Repair	Reactome	R-HSA-73894	USP10; SMUG1; ALKBH5; GPS1; PPP4C; UBC; ERCC5; PRKDC; CUL4A; SUMO3; TP53BP1; UNG; ABL1; BAP1; NSD2; UBXN1	8451; 51035; 7158; 7374; 7468; 5531; 25; 2073; 54890; 5591; 8314; 6612; 9100; 23583; 7316; 2873	323	322
0.0183774	0.106684	HIV Infection	Reactome	R-HSA-162906	RARA; UBAP1; GTF2F1; RAC1; HLA-A; VPS37C; AAAS; TPR; KPNA1; UBC; POM121	5914; 2962; 3836; 55048; 7175; 5879; 51271; 3105; 7316; 8086; 9883	192	192
0.0187617	0.107061	Fatty acyl-CoA biosynthesis	Reactome	R-HSA-75105	ACLY; FASN; ACSL4; SCD5	2182; 79966; 47; 2194	37	37
0.0187617	0.107061	HSF1-dependent transactivation	Reactome	R-HSA-3371571	COL4A6; HSPA1A; SERPINH1; HSPA1B	3303; 1288; 871; 3304	37	37
0.0187617	0.107061	Interactions of Vpr with host cellular proteins	Reactome	R-HSA-176033	AAAS; POM121; TPR; KPNA1	7175; 9883; 3836; 8086	37	37
0.0187617	0.107061	Platelet Aggregation (Plug Formation)	Reactome	R-HSA-76009	CRK; PTPN1; BCAR1; TLN1	9564; 7094; 1398; 5770	37	37
0.0192701	0.107086	Butyrate Metabolism	SMPDB	SMP00073	ECHS1; HMGCS2	1892; 3158	8	8
0.0192701	0.107086	Regulation of commissural axon pathfinding by SLIT and ROBO	Reactome	R-HSA-428542	ROBO1; SLIT2	6091; 9353	8	8
0.0192701	0.107086	Thiamine metabolic pathways	Wikipathways	WP4297	OGDH; BCKDK	10295; 4967	8	8
0.0192789	0.107086	Hedgehog signaling pathway - Homo sapiens (human)	KEGG	path:hsa04340	TPTEP2-CSNK1E; LRP2; CSNK1D; IHH; KIF7	1453; 102800317; 4036; 3549; 374654	56	56
0.0192789	0.107086	ECM proteoglycans	Reactome	R-HSA-3000178	LAMB1; PTPRS; LAMC1; VCAN; LAMA1	1462; 5802; 284217; 3912; 3915	56	56
0.0194846	0.107086	FLT3 signaling in disease	Reactome	R-HSA-9682385	HRAS; GOLGB1; ETV6	2804; 3265; 2120	21	21
0.0194846	0.107086	HS-GAG degradation	Reactome	R-HSA-2024096	SDC2; SDC3; GPC6	6383; 9672; 10082	21	21
0.0194846	0.107086	Negative regulation of MET activity	Reactome	R-HSA-6807004	PTPN1; LRIG1; UBC	7316; 5770; 26018	21	21
0.0194846	0.107086	p38 signaling mediated by MAPKAP kinases	PID	p38_mk2pathway	MAPKAPK2; TCF3; YWHAE	7531; 9261; 6929	21	21
0.019985	0.108502	Bacterial invasion of epithelial cells - Homo sapiens (human)	KEGG	path:hsa05100	WASF2; RAC1; ARPC1A; CRK; RHOA; BCAR1	387; 9564; 10163; 10552; 1398; 5879	77	77
0.019985	0.108502	Recruitment and ATM-mediated phosphorylation of repair and signaling proteins at DNA double strand breaks	Reactome	R-HSA-5693565	TP53BP1; UBC; ABL1; BAP1; NSD2; UBXN1	7316; 7158; 51035; 25; 7468; 8314	78	77
0.019985	0.108502	Regulation of nuclear SMAD2/3 signaling	PID	smad2_3nuclearpathway	CEBPB; ZBTB17; TCF3; HNF4A; LAMC1; NCOR1	9611; 6929; 7709; 1051; 3172; 3915	77	77
0.0205226	0.110083	Interactions of Rev with host cellular proteins	Reactome	R-HSA-177243	RARA; AAAS; POM121; TPR	5914; 7175; 9883; 8086	38	38
0.0205226	0.110083	Nuclear receptors	Wikipathways	WP170	RARA; HNF4A; RARB; NR2F1	7025; 3172; 5915; 5914	38	38
0.0205226	0.110083	G13 Signaling Pathway	Wikipathways	WP524	PKN1; TNK2; RHOA; RAC1	10188; 5585; 387; 5879	38	38
0.0211622	0.112613	insulin	INOH	None	HRAS; IRS1; GYS1; YWHAE; EIF4G1; TSC1	3667; 7531; 3265; 2997; 1981; 7248	78	78
0.0211622	0.112613	DNA Double Strand Break Response	Reactome	R-HSA-5693606	TP53BP1; UBC; ABL1; BAP1; NSD2; UBXN1	7316; 7158; 51035; 25; 7468; 8314	79	78
0.0212945	0.112869	RHO GTPases Activate Formins	Reactome	R-HSA-5663220	INCENP; CLASP1; RAC1; RANGAP1; SRGAP2; AURKB; RHOA; PAFAH1B1	23380; 9212; 23332; 5879; 3619; 5905; 387; 5048	123	123
0.0223618	0.117701	Signal Transduction	Reactome	R-HSA-162582	SNX3; ARHGEF10; AAAS; SCRIB; CYFIP2; LTB4R2; TRAK1; YWHAE; MYH10; SRGAP2; PLXNA1; AKAP12; TNRC6A; ABL1; CRK; AGT; CBX2; NCOR1; TSC1; RARA; GPS1; RARB; SOX4; MAML3; WASF2; CGN; PAFAH1B1; S1PR1; RGL2; TLN1; ECE1; FASN; CDC42BPA; NHS; TNS3; MAPK6; IRAK1; HRAS; MTMR1; AAMP; SPATA13; INCENP; RAB7A; AURKB; CLASP1; RAC1; PKN1; KIF7; PTPN1; HNRNPA1; RANGAP1; DSP; GNB2; FLRT3; ATN1; RAD21; FLNA; IGF2BP1; …	4810; 2194; 80728; 1832; 26999; 84733; 7248; 221178; 8476; 22906; 9639; 5585; 387; 5048; 3549; 8724; 9564; 23767; 9644; 2873; 26018; 57530; 7094; 7316; 8086; 3265; 9611; 7879; 3169; 5879; 56413; 5597; 3654; 23513; 2887; 53615; 374654; 84870; 1822; 55534; 1398; 1981; 3667; 10552; 9590; 27327; 10163; 23380; 5143; 5905; 25; 3178; 57473; 183; 2316; 4628; 8776; 5863; 3619; 102800317; 27043; 1901; 2783…	2432	2431
0.0223817	0.117701	MAPK6/MAPK4 signaling	Reactome	R-HSA-5687128	IGF2BP1; UBC; MAPK6; RAC1	5879; 7316; 10642; 5597	39	39
0.0236355	0.123809	E3 ubiquitin ligases ubiquitinate target proteins	Reactome	R-HSA-8866654	CTR9; UBC; TMEM129; HLA-A; PRKDC	9646; 3105; 92305; 5591; 7316	59	59
0.0243259	0.124985	PI3K/AKT activation	Reactome	R-HSA-198203	RHOA; IRS1	387; 3667	9	9
0.0243259	0.124985	Folate-Alcohol and Cancer Pathway Hypotheses	Wikipathways	WP1589	CEBPB; CBS	1051; 875	9	9
0.0243259	0.124985	Prevention of phagosomal-lysosomal fusion	Reactome	R-HSA-9636383	RAB7A; UBC	7316; 7879	9	9
0.0243259	0.124985	Displacement of DNA glycosylase by APEX1	Reactome	R-HSA-110357	SMUG1; UNG	7374; 23583	9	9
0.0243259	0.124985	YAP1- and WWTR1 (TAZ)-stimulated gene expression	Reactome	R-HSA-2032785	TEAD3; TEAD2	8463; 7005	9	9
0.0249116	0.126062	Butanoate metabolism	EHMN	Butanoate metabolism	ALDH1B1; ECHS1; HMGCS2	1892; 3158; 219	23	23
0.0249116	0.126062	RHO GTPases activate PAKs	Reactome	R-HSA-5627123	MYH10; FLNA; RAC1	2316; 5879; 4628	23	23
0.0249116	0.126062	Hippo-Yap signaling pathway	Wikipathways	WP4537	TEAD3; TEAD2; MAP4K4	8463; 9448; 7005	23	23
0.0249116	0.126062	Laminin interactions	Reactome	R-HSA-3000157	LAMB1; LAMA1; LAMC1	284217; 3915; 3912	23	23
0.0252176	0.127131	RHOQ GTPase cycle	Reactome	R-HSA-9013406	SCRIB; RAB7A; ARHGAP35; CDC42BPA; SRGAP2	23380; 23513; 8476; 7879; 2909	60	60
0.025782	0.129489	Generic Transcription Pathway	Reactome	R-HSA-212436	HNF4A; ZNF496; DEK; TNRC6A; ABL1; TEAD2; CBX2; NCOR1; TSC1; RARA; CEBPB; TPX2; RARB; KMT2E; ZNF703; RSPO3; NR2F1; ZNF668; HSPD1; ZNF436; AURKB; IRAK1; YWHAE; MAML3; TEAD3; TRIM28; MBD3; TCF3; EHMT2; PTPN1; CSNK2A2; BRD2; NR6A1; ARID3A; GTF2F1; SLC2A3; NOTCH2; ZKSCAN1; IHH; HTT; CDK6; UBC; ZNF777; TXNRD1	80818; 10155; 2962; 5915; 27153; 55904; 6929; 1459; 7316; 10919; 1820; 1051; 84733; 84838; 22974; 9611; 7913; 27327; 7248; 9212; 5770; 2649; 6515; 79759; 6046; 4853; 25; 80139; 3329; 7025; 55534; 7531; 1021; 3549; 7296; 5914; 3654; 8463; 3172; 3064; 7005; 53615; 84870; 7586	1178	1177
0.0263385	0.131116	insulin Mam	INOH	None	HRAS; IRS1; GYS1; YWHAE; EIF4G1; TSC1	3667; 2997; 7531; 3265; 1981; 7248	82	82
0.0263993	0.131116	Aurora B signaling	PID	aurora_b_pathway	NCAPG; INCENP; RHOA; AURKB	387; 3619; 9212; 64151	41	41
0.0263993	0.131116	Syndecan-2-mediated signaling events	PID	syndecan_2_pathway	LAMA1; SDC2; RHOA; HRAS	6383; 387; 284217; 3265	41	41
0.026866	0.132942	Coregulation of Androgen receptor activity	PID	ar_pathway	PELP1; HNRNPA1; CDK6; CDK11B; PRKDC	984; 1021; 5591; 3178; 27043	61	61
0.0278988	0.136541	Physiological and pathological hypertrophy of the heart	Wikipathways	WP1528	RHOA; AGT; RAC1	183; 387; 5879	24	24
0.0278988	0.136541	glycolysis	HumanCyc	PWY66-400	ENO1; ENO2; TPI1	2023; 2026; 7167	25	24
0.0278988	0.136541	DNA Damage Recognition in GG-NER	Reactome	R-HSA-5696394	CUL4A; GPS1; UBC	8451; 7316; 2873	24	24
0.0284924	0.138368	Separation of Sister Chromatids	Reactome	R-HSA-2467813	INCENP; CLASP1; RAD21; UBE2C; RANGAP1; AURKB; UBC; PAFAH1B1	9212; 5885; 23332; 3619; 5905; 7316; 11065; 5048	130	130
0.0285596	0.138368	Plasma membrane estrogen receptor signaling	PID	er_nongenomic_pathway	RHOA; BCAR1; HRAS; PELP1	9564; 387; 3265; 27043	42	42
0.0285816	0.138368	Longevity regulating pathway - multiple species - Homo sapiens (human)	KEGG	path:hsa04213	HSPA1B; HRAS; FOXA2; IRS1; HSPA1A	3265; 3667; 3170; 3303; 3304	62	62
0.0296426	0.142988	Adipogenesis	Wikipathways	WP236	RARA; CEBPB; NR2F1; IRS1; CELF1; HNF1A; AGT; NCOR1	3667; 7025; 5914; 10658; 6927; 183; 9611; 1051	131	131
0.0298566	0.142992	WNT mediated activation of DVL	Reactome	R-HSA-201688	TPTEP2-CSNK1E; CSNK2A2	1459; 102800317	10	10
0.0298566	0.142992	Signal attenuation	Reactome	R-HSA-74749	GRB10; IRS1	2887; 3667	10	10
0.030365	0.144395	Neurotrophic factor-mediated Trk receptor signaling	PID	trkrpathway	ABL1; CRK; RHOA; HRAS; RAC1	387; 25; 1398; 3265; 5879	63	63
0.030365	0.144395	LPA receptor mediated events	PID	lysophospholipid_pathway	CRK; RHOA; BCAR1; HRAS; RAC1	9564; 387; 5879; 1398; 3265	63	63
0.0307297	0.145026	C-MYB transcription factor network	PID	cmyb_pathway	CEBPB; TRIM28; HRAS; ZFHX3; CDK6; NCOR1	463; 3265; 1021; 9611; 10155; 1051	85	85
0.0308221	0.145026	Hedgehog Signaling Pathway	Wikipathways	WP4249	LRP2; KIF7; IHH; CSNK1D	4036; 374654; 3549; 1453	43	43
0.0308221	0.145026	Formation of Incision Complex in GG-NER	Reactome	R-HSA-5696395	CUL4A; SUMO3; ERCC5; UBC	7316; 6612; 8451; 2073	43	43
0.0310677	0.145163	gluconeogenesis	HumanCyc	PWY66-399	ENO1; ENO2; TPI1	2023; 2026; 7167	26	25
0.0310677	0.145163	Hedgehog	NetPath	Pathway_Hedgehog	KIF7; IHH; YWHAE	7531; 3549; 374654	25	25
0.0322169	0.149491	mTOR signaling pathway	PID	mtor_4pathway	TSC1; HRAS; BNIP3; IRS1; YWHAE	3667; 7531; 3265; 664; 7248	64	64
0.0322169	0.149491	Endothelins	PID	endothelinpathway	CRK; RHOA; BCAR1; HRAS; RAC1	9564; 387; 5879; 1398; 3265	64	64
0.0331872	0.152935	WNT-Core	Signalink	None	APC2; CSNK1D; HNF1A; TCF3	6927; 6929; 1453; 10297	44	44
0.0331872	0.152935	Influenza Infection	Reactome	R-HSA-168255	AAAS; POM121; TPR; KPNA1	7175; 9883; 3836; 8086	44	44
0.034417	0.156452	S1P2 pathway	PID	s1p_s1p2_pathway	RHOA; IRS1; RAC1	387; 5879; 3667	26	26
0.034417	0.156452	Orc1 removal from chromatin	Reactome	R-HSA-68949	MCM6; MCM8; UBC	4175; 7316; 84515	26	26
0.034417	0.156452	links between pyk2 and map kinases	BioCarta	pyk2pathway	HRAS; BCAR1; RAC1	9564; 3265; 5879	26	26
0.034417	0.156452	EGR2 and SOX10-mediated initiation of Schwann cell myelination	Reactome	R-HSA-9619665	LAMB1; LAMC1; SCD5	79966; 3912; 3915	26	26
0.0345422	0.15649	CDC42 GTPase cycle	Reactome	R-HSA-9013148	ARHGEF10; SPATA13; RAB7A; SRGAP2; SCRIB; ARHGAP35; ARHGAP39; SH3PXD2A; CDC42BPA	23380; 8476; 2909; 23513; 9639; 7879; 9644; 80728; 221178	160	160
0.0347468	0.156887	Signaling by Receptor Tyrosine Kinases	Reactome	R-HSA-9006934	HNRNPA1; GTF2F1; RBFOX2; WASF2; CYFIP2; PTPN1; GRB10; HRAS; RAC1; IRS1; LRIG1; FLRT3; AAMP; UBC; TNS3; CRK; RHOA; BCAR1; MAPKAPK2; NCOR1	2962; 7316; 3667; 3265; 26999; 2887; 23767; 9611; 64759; 1398; 10163; 387; 9261; 5770; 5879; 3178; 23543; 14; 9564; 26018	464	464
0.0355741	0.157729	Signaling by FGFR	Reactome	R-HSA-190236	GTF2F1; RBFOX2; HRAS; HNRNPA1; FLRT3; UBC	3265; 2962; 23767; 3178; 23543; 7316	88	88
0.0356554	0.157729	Glycolysis and Gluconeogenesis	Wikipathways	WP534	ENO1; TPI1; SLC2A3; ENO2	6515; 7167; 2026; 2023	45	45
0.0357231	0.157729	Ciliary landscape	Wikipathways	WP4352	UBE2H; WNK1; POM121; RAC1; PAFAH1B1; CBS; WDR26; MCM6; ECHS1; EIF5B; MCM8	4175; 9669; 80232; 84515; 5879; 7328; 1892; 875; 65125; 5048; 9883	213	213
0.0358319	0.157729	RHO GTPases activate KTN1	Reactome	R-HSA-5625970	RHOA; RAC1	387; 5879	11	11
0.0358319	0.157729	mitochondrial fatty acid beta-oxidation of saturated fatty acids	Reactome	R-HSA-77286	ECHS1; ACADVL	1892; 37	11	11
0.0358319	0.157729	insulin signaling pathway	BioCarta	insulinpathway	HRAS; IRS1	3265; 3667	11	11
0.0358319	0.157729	p38MAPK events	Reactome	R-HSA-171007	HRAS; MAPKAPK2	3265; 9261	11	11
0.0358741	0.157729	Yersinia infection - Homo sapiens (human)	KEGG	path:hsa05135	WASF2; RAC1; PKN1; ARPC1A; CRK; RHOA; IRAK1; BCAR1	9564; 3654; 5879; 10552; 1398; 387; 10163; 5585	137	136
0.0369509	0.161932	EGF-EGFR signaling pathway	Wikipathways	WP437	TNK2; RAC1; GRB10; HRAS; PLCE1; ABL1; CRK; BCAR1; PXDN	10188; 51196; 1398; 25; 3265; 2887; 9564; 7837; 5879	162	162
0.0372189	0.162575	Insulin signaling pathway - Homo sapiens (human)	KEGG	path:hsa04910	HRAS; IRS1; GYS1; PTPRF; FASN; CRK; PTPN1; TSC1	7248; 3667; 5770; 2194; 5792; 3265; 1398; 2997	137	137
0.0379454	0.164303	FGFR2 alternative splicing	Reactome	R-HSA-6803529	HNRNPA1; GTF2F1; RBFOX2	3178; 23543; 2962	27	27
0.0379454	0.164303	Transcriptional regulation of granulopoiesis	Reactome	R-HSA-9616222	RARA; CEBPB; DEK	5914; 1051; 7913	27	27
0.0381893	0.164303	Integrated breast cancer pathway	Wikipathways	WP1984	ABL1; CSNK1D; IRS1; ERAL1; TSC1	7248; 3667; 25; 26284; 1453	67	67
0.0382271	0.164303	Envelope proteins and their potential roles in EDMD physiopathology	Wikipathways	WP4535	RHOA; SUN1; PLEC; HRAS	387; 5339; 3265; 23353	46	46
0.0382271	0.164303	ATM Signaling Network in Development and Disease	Wikipathways	WP3878	TRIM28; TP53BP1; AURKB; PRKDC	9212; 7158; 10155; 5591	46	46
0.0403205	0.170034	Mitophagy - animal - Homo sapiens (human)	KEGG	path:hsa04137	RAB7A; BNIP3; CSNK2A2; HRAS; UBC	7316; 664; 7879; 1459; 3265	68	68
0.0408845	0.170034	Collagen formation	Reactome	R-HSA-1474290	COLGALT1; PLOD1; COL4A6; PLEC; SERPINH1; PXDN	871; 7837; 79709; 5351; 1288; 5339	91	91
0.0409023	0.170034	superpathway of conversion of glucose to acetyl CoA and entry into the TCA cycle	HumanCyc	PWY66-407	ENO1; ENO2; OGDH; TPI1	2023; 2026; 7167; 4967	48	47
0.0409023	0.170034	Switching of origins to a post-replicative state	Reactome	R-HSA-69052	MCM6; UBE2C; MCM8; UBC	4175; 7316; 84515; 11065	47	47
0.0409023	0.170034	PCP/CE pathway	Reactome	R-HSA-4086400	SCRIB; RHOA; UBC; RAC1	5879; 7316; 387; 23513	47	47
0.0409023	0.170034	SUMOylation of transcription cofactors	Reactome	R-HSA-3899300	RARA; SUMO3; TRIM28; CBX2	6612; 5914; 10155; 84733	47	47
0.0409023	0.170034	agrin in postsynaptic differentiation	BioCarta	agrpathway	LAMB1; LAMA1; LAMC1; RAC1	284217; 3912; 5879; 3915	47	47
0.0416508	0.170034	Notch-HLH transcription pathway	Reactome	R-HSA-350054	NCOR1; NOTCH2; MAML3	4853; 9611; 55534	28	28
0.0422231	0.170034	protein kinase a at the centrosome	BioCarta	akapcentrosomepathway	PKN1; RHOA	387; 5585	12	12
0.0422231	0.170034	terminal <i>O</i>-glycans residues modification	HumanCyc	PWY-7434	GCNT3; CDK11B	984; 9245	12	12
0.0422231	0.170034	Condensation of Prometaphase Chromosomes	Reactome	R-HSA-2514853	NCAPG; CSNK2A2	1459; 64151	12	12
0.0422231	0.170034	isoleucine degradation	HumanCyc	ILEUDEG-PWY	ECHS1; BCKDHA	1892; 593	12	12
0.0422231	0.170034	Omega-9 FA synthesis	Wikipathways	WP4724	FASN; ACSL4	2182; 2194	12	12
0.0422231	0.170034	map kinase inactivation of smrt corepressor	BioCarta	smrtepathway	HRAS; RAC1	3265; 5879	12	12
0.0422231	0.170034	leucine degradation	HumanCyc	LEU-DEG2-PWY	IVD; BCKDHA	3712; 593	12	12
0.0422231	0.170034	Butyrophilin (BTN) family interactions	Reactome	R-HSA-8851680	BTN2A2; PPL	5493; 10385	12	12
0.0422231	0.170034	RalA downstream regulated genes	Wikipathways	WP2290	HRAS; RAC1	5879; 3265	12	12
0.0422231	0.170034	Computational Model of Aerobic Glycolysis	Wikipathways	WP4629	ENO1; TPI1	7167; 2023	12	12
0.0422231	0.170034	how does salmonella hijack a cell	BioCarta	salmonellapathway	ARPC1A; RAC1	10552; 5879	12	12
0.0422231	0.170034	NOTCH2 intracellular domain regulates transcription	Reactome	R-HSA-2197563	MAML3; NOTCH2	55534; 4853	12	12
0.0422231	0.170034	Unwinding of DNA	Reactome	R-HSA-176974	MCM6; MCM8	84515; 4175	12	12
0.0427563	0.171167	Rab regulation of trafficking	Reactome	R-HSA-9007101	RAB7A; DENND4B; RIN2; DENND5A; YWHAE; TBC1D14; TSC1	9909; 54453; 7248; 7879; 7531; 23258; 57533	116	116
0.0427599	0.171167	Glucose metabolism	Reactome	R-HSA-70326	AAAS; POM121; TPI1; ENO1; ENO2; TPR	2026; 7175; 7167; 2023; 9883; 8086	93	92
0.0436812	0.173818	Exercise-induced Circadian Regulation	Wikipathways	WP410	CEBPB; SUMO3; ETV6; EIF4G2	1051; 1982; 2120; 6612	48	48
0.0436812	0.173818	SUMOylation of RNA binding proteins	Reactome	R-HSA-4570464	AAAS; POM121; CBX2; TPR	84733; 7175; 9883; 8086	48	48
0.0443546	0.175291	Cell Cycle Checkpoints	Reactome	R-HSA-69620	INCENP; YWHAE; CLASP1; UBE2C; RANGAP1; MCM6; TP53BP1; AURKB; UBC; NSD2; PAFAH1B1; MCM8	23332; 9212; 7158; 4175; 3619; 7468; 84515; 11065; 5905; 7531; 7316; 5048	249	248
0.0444436	0.175291	Nonsense Mediated Decay (NMD) enhanced by the Exon Junction Complex (EJC)	Reactome	R-HSA-975957	RPS11; RPL7A; RPL36; EIF4G1; CASC3; UPF3B; UPF1	65109; 6205; 6130; 1981; 25873; 5976; 22794	117	117
0.0444436	0.175291	Nonsense-Mediated Decay (NMD)	Reactome	R-HSA-927802	RPS11; RPL7A; RPL36; EIF4G1; CASC3; UPF3B; UPF1	65109; 6205; 6130; 1981; 25873; 5976; 22794	117	117
0.0446886	0.175647	PTEN Regulation	Reactome	R-HSA-6807070	TNRC6A; CSNK2A2; ATN1; MBD3; UBC; CBX2	84733; 27327; 53615; 1459; 1822; 7316	93	93
0.0447958	0.175647	Global Genome Nucleotide Excision Repair (GG-NER)	Reactome	R-HSA-5696399	CUL4A; GPS1; SUMO3; ERCC5; UBC	6612; 8451; 2073; 2873; 7316	70	70
0.0455312	0.177492	Lipid Metabolism Pathway	Wikipathways	WP3965	ACLY; FASN; BCKDHA	593; 2194; 47	29	29
0.0455312	0.177492	Myogenesis	Reactome	R-HSA-525793	ABL1; CDH2; TCF3	6929; 25; 1000	29	29
0.0457356	0.177772	Mitotic Anaphase	Reactome	R-HSA-68882	INCENP; POM121; CLASP1; RAD21; TUBB6; UBE2C; RANGAP1; AURKB; UBC; PAFAH1B1	9212; 84617; 5885; 23332; 3619; 5905; 9883; 7316; 11065; 5048	195	195
0.0462799	0.179368	Tight junction - Homo sapiens (human)	KEGG	path:hsa04530	MYH10; RAC1; ARPC1A; AFDN; SCRIB; CGN; RAPGEF2; CLDN2; RHOA	4628; 57530; 4301; 9075; 5879; 9693; 10552; 387; 23513	169	169
0.0465636	0.179844	Valine, leucine and isoleucine degradation	EHMN	Valine, leucine and isoleucine degradation	IVD; ALDH1B1; ECHS1; BCKDHA	3712; 593; 219; 1892	49	49
0.0466709	0.179844	RAC3 GTPase cycle	Reactome	R-HSA-9013423	RAB7A; WASF2; SRGAP2; ARHGAP35; NHS; ARHGAP39	23380; 2909; 7879; 4810; 80728; 10163	94	94
0.0470623	0.180101	Pathogenic Escherichia coli infection - Homo sapiens (human)	KEGG	path:hsa05130	MYH10; WASF2; RAC1; TUBB6; ARPC1A; CYFIP2; ABL1; CLDN2; IRAK1; RHOA	4628; 25; 3654; 84617; 26999; 5879; 10552; 9075; 387; 10163	197	196
0.0470623	0.180101	Mitotic Metaphase and Anaphase	Reactome	R-HSA-2555396	INCENP; POM121; CLASP1; RAD21; TUBB6; UBE2C; RANGAP1; AURKB; UBC; PAFAH1B1	9212; 84617; 5885; 23332; 3619; 5905; 9883; 7316; 11065; 5048	196	196
0.0471404	0.180101	CDC42 signaling events	PID	cdc42_pathway	TNK2; HRAS; BCAR1; CDC42BPA; RAC1	9564; 3265; 5879; 8476; 10188	71	71
0.0490026	0.18217	il 6 signaling pathway	BioCarta	il6pathway	CEBPB; HRAS	1051; 3265	13	13
0.0490026	0.18217	valine degradation	HumanCyc	VALDEG-PWY	ECHS1; BCKDHA	1892; 593	13	13
0.0490026	0.18217	multiple antiapoptotic pathways from igf-1r signaling lead to bad phosphorylation	BioCarta	igf1rpathway	HRAS; IRS1	3265; 3667	13	13
0.0490026	0.18217	NF-kB is activated and signals survival	Reactome	R-HSA-209560	IRAK1; UBC	7316; 3654	13	13
0.0490155	0.18217	Endocytosis - Homo sapiens (human)	KEGG	path:hsa04144	SNX3; SMAP1; RAB7A; ARPC1A; HLA-A; VPS37C; HSPA1B; HSPA1A; AGAP3; RHOA; CHMP1A; HRAS	8724; 3105; 3265; 7879; 3304; 116988; 55048; 60682; 10552; 3303; 387; 5119	252	252
0.0495494	0.18217	Chondroitin sulfate/dermatan sulfate metabolism	Reactome	R-HSA-1793185	SDC2; SDC3; VCAN; GPC6	1462; 10082; 9672; 6383	50	50
0.0495494	0.18217	Translation Factors	Wikipathways	WP107	EIF3A; EIF4G1; EIF5B; EIF4H	1981; 7458; 9669; 8661	50	50
0.0495839	0.18217	mcalpain and friends in cell motility	BioCarta	mcalpainpathway	HRAS; RAC1; TLN1	7094; 3265; 5879	30	30
0.0495839	0.18217	Viral Messenger RNA Synthesis	Reactome	R-HSA-168325	AAAS; POM121; TPR	7175; 9883; 8086	30	30
0.0495839	0.18217	Influenza Viral RNA Transcription and Replication	Reactome	R-HSA-168273	AAAS; POM121; TPR	7175; 9883; 8086	30	30
0.0495839	0.18217	Mitophagy	Reactome	R-HSA-5205647	TOMM20; CSNK2A2; UBC	7316; 9804; 1459	30	30
0.0495839	0.18217	Budding and maturation of HIV virion	Reactome	R-HSA-162588	UBAP1; VPS37C; UBC	7316; 55048; 51271	30	30
0.0495839	0.18217	APC/C:Cdh1 mediated degradation of Cdc20 and other APC/C:Cdh1 targeted proteins in late mitosis/early G1	Reactome	R-HSA-174178	UBE2C; AURKB; UBC	9212; 7316; 11065	30	30
0.0495839	0.18217	Downstream signal transduction	Reactome	R-HSA-186763	CRK; HRAS; BCAR1	9564; 3265; 1398	30	30
0.0497607	0.18232	Cell cycle	Wikipathways	WP179	ZBTB17; RAD21; PRKDC; MCM6; CDK6; ABL1; YWHAE	25; 5591; 7531; 7709; 4175; 1021; 5885	120	120

## Sheet: S6 vs S0 m6Aseq
Dataset EV1.e Enriched pathways in m6Aseq analysis of S6 vs S0 (FDR <0.1 and FC ≥ 2).
p-value	q-value	pathway	source	external_id	members_input_overlap	members_input_overlap_geneids	size	effective_size
1.36598e-06	0.000203531	Mesodermal commitment pathway	Wikipathways	WP2857	RARB; EXT2; MACF1; HNF4A; FOXA1; TBX3; FOXA2; GATA6	5915; 23499; 3169; 6926; 2627; 3170; 3172; 2132	153	153
8.42324e-06	0.00048711	Nuclear Receptor transcription pathway	Reactome	R-HSA-383280	HNF4A; RARB; NR2F1; NR6A1; NCOR1	7025; 9611; 5915; 2649; 3172	53	53
9.80758e-06	0.00048711	Maturity onset diabetes of the young - Homo sapiens (human)	KEGG	path:hsa04950	HNF4A; HNF1A; MNX1; FOXA2	3110; 6927; 3170; 3172	26	26
9.06159e-05	0.00337544	FOXA2 and FOXA3 transcription factor networks	PID	hnf3bpathway	FOXA1; FOXA2; HNF4A; HNF1A	3170; 6927; 3169; 3172	45	45
0.000126824	0.00377934	NHR	Signalink	None	NR2F1; RARB; HNF4A; NR6A1	2649; 5915; 3172; 7025	49	49
0.000877002	0.0171039	Recruitment of NuMA to mitotic centrosomes	Reactome	R-HSA-380320	CEP152; NINL; TUBGCP6; PCNT	22995; 22981; 5116; 85378	81	81
0.000918328	0.0171039	Recruitment of mitotic centrosome proteins and complexes	Reactome	R-HSA-380270	CEP152; NINL; TUBGCP6; PCNT	22981; 5116; 85378; 22995	82	82
0.000918328	0.0171039	Centrosome maturation	Reactome	R-HSA-380287	CEP152; NINL; TUBGCP6; PCNT	22981; 5116; 85378; 22995	82	82
0.00104518	0.0173035	Nuclear receptors	Wikipathways	WP170	HNF4A; RARB; NR2F1	7025; 3172; 5915	38	38
0.00160411	0.0231927	FOXA1 transcription factor network	PID	hnf3apathway	FOXA1; FOXA2; APOB	338; 3170; 3169	44	44
0.00171221	0.0231927	Retinoid metabolism and transport	Reactome	R-HSA-975634	LRP2; APOB; GPC6	10082; 338; 4036	45	45
0.00218982	0.0271902	Metabolism of fat-soluble vitamins	Reactome	R-HSA-6806667	LRP2; APOB; GPC6	10082; 338; 4036	49	49
0.0031503	0.0361073	FOXA2 pathway	Wikipathways	WP5066	FOXA1; FOXA2	3169; 3170	16	16
0.00343746	0.0365844	Mitotic Prometaphase	Reactome	R-HSA-68877	CEP152; PCNT; NINL; TUBGCP6; NEK9	85378; 22995; 22981; 91754; 5116	192	192
0.00398932	0.0396273	miR-509-3p alteration of YAP1-ECM axis	Wikipathways	WP3967	BCAR1; GPC6	10082; 9564	18	18
0.00447764	0.0402571	Lysine degradation - Homo sapiens (human)	KEGG	path:hsa00310	AASS; NSD2; KMT2E	7468; 10157; 55904	63	63
0.00492039	0.0402571	Heme signaling	Reactome	R-HSA-9707616	APOB; NCOR1	338; 9611	20	20
0.00506868	0.0402571	Adipogenesis	Wikipathways	WP236	SCD; HNF1A; NR2F1; NCOR1	6319; 7025; 6927; 9611	131	131
0.0060121	0.0402571	Loss of Nlp from mitotic centrosomes	Reactome	R-HSA-380259	CEP152; NINL; PCNT	22981; 5116; 22995	70	70
0.0060121	0.0402571	Loss of proteins required for interphase microtubule organization from the centrosome	Reactome	R-HSA-380284	CEP152; NINL; PCNT	22981; 5116; 22995	70	70
0.0060867	0.0402571	G2/M Transition	Reactome	R-HSA-69275	CEP152; PCNT; TUBGCP6; NINL	5116; 85378; 22995; 22981	138	138
0.00625383	0.0402571	Endoderm differentiation	Wikipathways	WP2853	FOXA1; GATA6; FOXA2	3169; 2627; 3170	71	71
0.00640079	0.0402571	Mitotic G2-G2/M phases	Reactome	R-HSA-453274	CEP152; PCNT; TUBGCP6; NINL	5116; 85378; 22995; 22981	140	140
0.00648529	0.0402571	Signaling events mediated by the Hedgehog family	PID	hedgehog_2pathway	LRP2; IHH	4036; 3549	23	23
0.00675455	0.0402571	AURKA Activation by TPX2	Reactome	R-HSA-8854518	CEP152; NINL; PCNT	22981; 5116; 22995	73	73
0.0101971	0.058437	nfkb activation by nontypeable hemophilus influenzae	BioCarta	nthipathway	TGFB3; MAP4K4	7043; 9448	29	29
0.0112666	0.061728	Regulation of PLK1 Activity at G2/M Transition	Reactome	R-HSA-2565942	CEP152; PCNT; NINL	5116; 22995; 22981	88	88
0.0115999	0.061728	HS-GAG biosynthesis	Reactome	R-HSA-2022928	EXT2; GPC6	2132; 10082	31	31
0.0146374	0.0752058	Anchoring of the basal body to the plasma membrane	Reactome	R-HSA-5620912	CEP152; NINL; PCNT	22981; 5116; 22995	97	97
0.0162796	0.0808552	signal transduction through il1r	BioCarta	il1rpathway	TGFB3; MAP4K4	7043; 9448	37	37
0.0171689	0.0825213	Visual phototransduction	Reactome	R-HSA-2187338	LRP2; APOB; GPC6	10082; 338; 4036	103	103
0.0216294	0.100712	Hedgehog Signaling Pathway	Wikipathways	WP4249	LRP2; IHH	4036; 3549	43	43
0.022583	0.101966	WNT-Core	Signalink	None	APC2; HNF1A	6927; 10297	44	44
0.0245414	0.102874	Cholesterol metabolism (includes both Bloch and Kandutsch-Russell pathways)	Wikipathways	WP4718	SCD; HMGCS2	3158; 6319	46	46
0.0250472	0.102874	Glycosaminoglycan metabolism	Reactome	R-HSA-1630316	CHP1; EXT2; GPC6	2132; 10082; 11261	119	119
0.0255459	0.102874	Heart Development	Wikipathways	WP1591	GATA6; FOXA2	3170; 2627	47	47
0.0255459	0.102874	NR1H2 and NR1H3-mediated signaling	Reactome	R-HSA-9024446	SCD; NCOR1	9611; 6319	47	47
0.0265668	0.10417	Notch-mediated HES/HEY network	PID	hes_heypathway	GATA6; NCOR1	9611; 2627	48	48
0.0286576	0.108032	Cholesterol metabolism - Homo sapiens (human)	KEGG	path:hsa04979	LRP2; APOB	4036; 338	50	50
0.0296037	0.108032	mRNA Processing	Wikipathways	WP411	SUGP2; RBM17; PRPF6	84991; 10147; 24148	127	127
0.0297271	0.108032	Vitamin B12 metabolism	Wikipathways	WP1533	LRP2; APOB	338; 4036	51	51
0.0308123	0.108069	mechanism of gene regulation by peroxisome proliferators via ppara	BioCarta	pparapathway	NR2F1; NCOR1	7025; 9611	52	52
0.031913	0.108069	Cardiac Progenitor Differentiation	Wikipathways	WP2406	FOXA2; SOX1	3170; 6656	53	53
0.031913	0.108069	Synthesis of PIPs at the plasma membrane	Reactome	R-HSA-1660499	PTPN13; MTMR1	8776; 5783	53	53
0.0330292	0.109363	Heparan sulfate/heparin (HS-GAG) metabolism	Reactome	R-HSA-1638091	EXT2; GPC6	2132; 10082	54	54
0.0353069	0.114364	Hedgehog signaling pathway - Homo sapiens (human)	KEGG	path:hsa04340	LRP2; IHH	4036; 3549	56	56
0.036468	0.114726	Iron uptake and transport	Reactome	R-HSA-917937	FBXL5; SLC40A1	26234; 30061	57	57
0.0392471	0.114726	Ectoderm Differentiation	Wikipathways	WP2858	GATA6; PTPN13; FOXA2	2627; 5783; 3170	142	142
0.0392471	0.114726	AndrogenReceptor	NetPath	Pathway_AndrogenReceptor	FOXA1; NSD2; NCOR1	3169; 9611; 7468	142	142
0.0392471	0.114726	Direct p53 effectors	PID	p53downstreampathway	FOXA1; POU4F1; MAP4K4	9448; 3169; 5457	142	142
0.0399405	0.114726	Signaling pathways regulating pluripotency of stem cells - Homo sapiens (human)	KEGG	path:hsa04550	APC2; TBX3; ZFHX3	10297; 6926; 463	143	143
0.0400387	0.114726	Lysine metabolism	EHMN	Lysine metabolism	AASS; NSD2	10157; 7468	60	60
0.0413458	0.116236	Male infertility	Wikipathways	WP4673	APOB; MLH3; CDC42BPA	27030; 338; 8476	145	145
0.0442309	0.120184	Gastric cancer - Homo sapiens (human)	KEGG	path:hsa05226	APC2; RARB; TGFB3	10297; 5915; 7043	149	149
0.0449961	0.120184	Validated nuclear estrogen receptor alpha network	PID	era_genomic_pathway	POU4F1; NCOR1	9611; 5457	64	64
0.0451698	0.120184	Cell Cycle	Reactome	R-HSA-1640170	CEP152; NEK9; PCNT; NSD2; NINL; TUBGCP6; PPP6R3	22981; 5116; 22995; 85378; 7468; 91754; 55291	622	621

## Sheet: S6 vs S3 m6Aseq
Dataset EV1.f Enriched pathways in m6Aseq analysis of S6 vs S3 (FDR < 0.1 and FC ≥2).
p-value	q-value	pathway	source	external_id	members_input_overlap	members_input_overlap_geneids	size	effective_size
1.09438e-06	0.00014993	Mesodermal commitment pathway	Wikipathways	WP2857	RARB; MACF1; HNF4A; FOXA1; TBX3; FOXA2; GATA6; TEAD2	5915; 23499; 8463; 3169; 6926; 2627; 3170; 3172	153	153
7.31421e-06	0.000399543	Nuclear Receptor transcription pathway	Reactome	R-HSA-383280	HNF4A; RARB; NR2F1; NR6A1; NCOR1	7025; 9611; 5915; 2649; 3172	53	53
8.74911e-06	0.000399543	Maturity onset diabetes of the young - Homo sapiens (human)	KEGG	path:hsa04950	HNF1B; HNF4A; FOXA2; MNX1	6928; 3110; 3170; 3172	26	26
3.08978e-05	0.00105825	Endoderm differentiation	Wikipathways	WP2853	FOXA1; HNF1B; GATA4; FOXA2; GATA6	3169; 6928; 2627; 2626; 3170	71	71
8.10186e-05	0.00221991	FOXA2 and FOXA3 transcription factor networks	PID	hnf3bpathway	FOXA1; ACADVL; HNF4A; FOXA2	37; 3170; 3169; 3172	45	45
0.000113445	0.00259033	NHR	Signalink	None	NR2F1; RARB; HNF4A; NR6A1	2649; 5915; 3172; 7025	49	49
0.000961851	0.0188248	Nuclear receptors	Wikipathways	WP170	HNF4A; RARB; NR2F1	7025; 3172; 5915	38	38
0.00138785	0.0224862	POU5F1 (OCT4), SOX2, NANOG repress genes related to differentiation	Reactome	R-HSA-2892245	GATA6; CDX2	2627; 1045	11	11
0.0014772	0.0224862	FOXA1 transcription factor network	PID	hnf3apathway	FOXA1; FOXA2; APOB	338; 3170; 3169	44	44
0.00178881	0.0236773	Heart Development	Wikipathways	WP1591	GATA6; GATA4; FOXA2	3170; 2626; 2627	47	47
0.00190109	0.0236773	Notch-mediated HES/HEY network	PID	hes_heypathway	GATA6; GATA4; NCOR1	9611; 2627; 2626	48	48
0.0025282	0.0288636	Synthesis of PIPs at the plasma membrane	Reactome	R-HSA-1660499	PTPN13; PLEKHA6; MTMR1	22874; 8776; 5783	53	53
0.00297822	0.0313858	FOXA2 pathway	Wikipathways	WP5066	FOXA1; FOXA2	3169; 3170	16	16
0.00377215	0.0369131	miR-509-3p alteration of YAP1-ECM axis	Wikipathways	WP3967	TEAD2; BCAR1	8463; 9564	18	18
0.00413198	0.0377388	Lysine degradation - Homo sapiens (human)	KEGG	path:hsa00310	AASS; NSD2; KMT2E	7468; 10157; 55904	63	63
0.00465345	0.0380507	Heme signaling	Reactome	R-HSA-9707616	APOB; NCOR1	338; 9611	20	20
0.00472162	0.0380507	Phospholipid metabolism	Reactome	R-HSA-1483257	PTPN13; PLEKHA6; AGPAT3; MTMR1; GNPAT	56894; 8443; 8776; 5783; 22874	213	213
0.00552553	0.0405253	Metabolism of lipids	Reactome	R-HSA-556833	ACADVL; PTPN13; SCD5; PLEKHA6; AGPAT3; MTMR1; GNPAT; ACLY; NCOR1	5783; 22874; 79966; 47; 56894; 9611; 8443; 8776; 37	646	645
0.0056203	0.0405253	Lysine degradation	INOH	None	AASS; ACLY	10157; 47	22	22
0.00613525	0.0407079	Signaling events mediated by the Hedgehog family	PID	hedgehog_2pathway	LRP2; IHH	4036; 3549	23	23
0.0062399	0.0407079	MECP2 and Associated Rett Syndrome	Wikipathways	WP3584	OPRK1; POU3F2; NCOR1	9611; 5454; 4986	73	73
0.00667091	0.0415416	Triacylglyceride synthesis	Wikipathways	WP325	AGPAT3; GNPAT	8443; 56894	24	24
0.0071924	0.0428417	Gastric cancer - Homo sapiens (human)	KEGG	path:hsa05226	APC2; RARB; CDX2; TGFB3	1045; 10297; 5915; 7043	149	149
0.00780351	0.044545	EGR2 and SOX10-mediated initiation of Schwann cell myelination	Reactome	R-HSA-9619665	POU3F2; SCD5	5454; 79966	26	26
0.00840001	0.0449386	alk in cardiac myocytes	BioCarta	alkpathway	GATA4; TGFB3	7043; 2626	27	27
0.00852947	0.0449386	EGFR1	NetPath	Pathway_EGFR1	DDX3X; AHNAK; ARHGAP32; PLEKHA6; PLCE1; DSG2; BCAR1	1829; 51196; 22874; 79026; 9564; 9743; 1654	455	454
0.00901636	0.0449386	Transcriptional regulation of pluripotent stem cells	Reactome	R-HSA-452723	GATA6; CDX2	1045; 2627	28	28
0.00918454	0.0449386	PI Metabolism	Reactome	R-HSA-1483255	PTPN13; PLEKHA6; MTMR1	22874; 8776; 5783	84	84
0.00979326	0.0462647	Pathways in clear cell renal cell carcinoma	Wikipathways	WP4018	ACLY; ENO2; TGFB3	7043; 2026; 47	86	86
0.011676	0.0533203	Citrate cycle	INOH	None	ACLY; ENO2	2026; 47	32	32
0.0154219	0.066025	Synthesis of PA	Reactome	R-HSA-1483166	AGPAT3; GNPAT	56894; 8443	37	37
0.0154219	0.066025	Fatty acyl-CoA biosynthesis	Reactome	R-HSA-75105	ACLY; SCD5	79966; 47	37	37
0.0196125	0.0790267	RHOF GTPase cycle	Reactome	R-HSA-9035034	ARHGAP32; MTMR1	9743; 8776	42	42
0.0196125	0.0790267	Carboxyterminal post-translational modifications of tubulin	Reactome	R-HSA-8955332	AGBL5; AGTPBP1	23287; 60509	42	42
0.0205018	0.0802499	Hedgehog Signaling Pathway	Wikipathways	WP4249	LRP2; IHH	4036; 3549	43	43
0.0223301	0.0849784	Retinoid metabolism and transport	Reactome	R-HSA-975634	LRP2; APOB	338; 4036	45	45
0.0238434	0.0875358	Ciliary landscape	Wikipathways	WP4352	DNPEP; EXOC3; CNOT1; WNK1	23549; 23019; 11336; 65125	213	213
0.02428	0.0875358	Thyroid hormone signaling pathway - Homo sapiens (human)	KEGG	path:hsa04919	GATA4; PLCE1; NCOR1	2626; 9611; 51196	121	121
0.0261801	0.091966	Metabolism of fat-soluble vitamins	Reactome	R-HSA-6806667	LRP2; APOB	338; 4036	49	49
0.0271818	0.0930978	Cholesterol metabolism - Homo sapiens (human)	KEGG	path:hsa04979	LRP2; APOB	4036; 338	50	50
0.0281989	0.0942255	Vitamin B12 metabolism	Wikipathways	WP1533	LRP2; APOB	338; 4036	51	51
0.0292311	0.0942755	mechanism of gene regulation by peroxisome proliferators via ppara	BioCarta	pparapathway	NR2F1; NCOR1	7025; 9611	52	52
0.0297786	0.0942755	Adipogenesis	Wikipathways	WP236	GATA4; NR2F1; NCOR1	7025; 2626; 9611	131	131
0.0302783	0.0942755	Cardiac Progenitor Differentiation	Wikipathways	WP2406	GATA4; FOXA2	2626; 3170	53	53
0.0335078	0.102013	Hedgehog signaling pathway - Homo sapiens (human)	KEGG	path:hsa04340	LRP2; IHH	4036; 3549	56	56
0.0365241	0.103933	Ectoderm Differentiation	Wikipathways	WP2858	GATA6; PTPN13; FOXA2	2627; 5783; 3170	142	142
0.0365241	0.103933	AndrogenReceptor	NetPath	Pathway_AndrogenReceptor	FOXA1; NSD2; NCOR1	3169; 9611; 7468	142	142
0.0368659	0.103933	Pre-implantation embryo	Wikipathways	WP3527	TBX3; CDX2	6926; 1045	59	59
0.0371732	0.103933	Signaling pathways regulating pluripotency of stem cells - Homo sapiens (human)	KEGG	path:hsa04550	APC2; TBX3; ZFHX3	10297; 6926; 463	143	143
0.038013	0.104156	Lysine metabolism	EHMN	Lysine metabolism	AASS; NSD2	10157; 7468	60	60
0.0411921	0.110653	22q11.2 copy number variation syndrome	Wikipathways	WP4657	TNPO1; NCOR1; FOXA2	3842; 3170; 9611	149	149
0.0427358	0.112592	Transcriptional Regulation by MECP2	Reactome	R-HSA-8986944	OPRK1; NCOR1	9611; 4986	64	64
0.0468786	0.121177	Hippo signaling pathway - Homo sapiens (human)	KEGG	path:hsa04390	APC2; TEAD2; TGFB3	10297; 8463; 7043	157	157
