# Supplementary material for: m6A mRNA methylation by METTL14 regulates early pancreatic cell differentiation
Source: EMBO J. 2024 Sep 25;43(22):5445–68. doi: 10.1038/s44318-024-00213-2 (PMC11574190; doi:10.1038/s44318-024-00213-2)
Supplement: Supplementary file 4 — Dataset EV2 [file 44318_2024_213_MOESM4_ESM.xlsx]

## Sheet: Legends
Dataset EV2.a Differentially methylated and differentially expressed transcripts at S3 vs S0 (FDR < 0.1 and FC ≥ 2 or FC ≤ -2).
Dataset EV2.b Differentially methylated and differentially expressed transcripts at S4 vs S3 (FDR < 0.1 and FC ≥ 2 or FC ≤ -2).
Dataset EV2.c Differentially methylated and differentially expressed transcripts at S6 vs S4 (FDR < 0.1 and FC ≥ 2 or FC ≤ -2).
Dataset EV2.d Differentially methylated and differentially expressed transcripts at S4 vs S0 (FDR < 0.1 and FC ≥ 2 or FC ≤ -2).
Dataset EV2.e Differentially methylated and differentially expressed transcripts at S6 vs S0 (FDR < 0.1 and FC ≥ 2 or FC ≤ -2).
Dataset EV2.f Differentially methylated and differentially expressed transcripts at S6 vs S3 (FDR < 0.1 and FC ≥ 2 or FC ≤ -2).

## Sheet: S3 vs S0
Dataset EV2.a Differentially methylated and differentially expressed transcripts at S3 vs S0 (FDR < 0.1 and FC ≥ 2 or FC ≤ -2).
Hypermethylated and upregulated at S3 vs S0	Hypermethylated and downregulated at S3 vs S0	Hypomethylated and upregulated at S3 vs S0	Hypomethylated and downregulated at S3 vs S0
IHH	N/A	PARM1	DDX21
FOXA2		TRO	AC004889.1
FOXA1			EARS2
GATA6
TBX3
PLCE1
RARB
FILIP1L
LINC00261
HNF1B
ASXL1
GATA4
HNF4A

## Sheet: S4 vs S3
Dataset EV2.b Differentially methylated and differentially expressed transcripts at S4 vs S3 (FDR < 0.1 and FC ≥ 2 or FC ≤ -2).
Hypermethylated and upregulated at S4 vs S3	Hypermethylated and downregulated at S4 vs S3	Hypomethylated and upregulated at S4 vs S3	Hypomethylated and downregulated at S4 vs S3
IHH	RAC1	RFNG	COIL
FOXA2	ERAL1	SLC35E2B	NECTIN1
ACADVL	ENO2	ZNF664	MIS18BP1
FOXA1	ARHGEF10	AC106886.5	TOMM22
GATA6	RRP9	RER1	AC087481.3
TBX3	AKAP12	RELA	DDX21
ASXL1	XPO7	MAGED2	C11orf98
PLCE1	ROBO1	PTPRF	AL358113.1
AHNAK	PODXL	ST3GAL1	PGRMC1
APBA2	LIN28A	VTN	RBPMS
RARB	USP46	SOCS3	ZNF766
NR2F1	RRM1	BAIAP2-DT	PRKX
FILIP1L	EPRS	GPX7	SCNN1A
LINC00261	BEND3	CD276	UBE2K
RAPGEF2	CNOT1	TP53I3	GNPNAT1
HNF1B	GABPB1-AS1	MEX3A	XRCC6
APOB	AC008982.1	RANBP10	OGA
GCNT3	AC026979.2	SZRD1	MRPS14
HNF4A	METTL16	TYK2	MRPL34
PILRB	CTR9	ANKS1A	HIP1
ARHGAP32		MAVS	NASP
KDM2A		ASB6	MCEE
ZNF668		ENTPD4	GDI2
CHMP1A		AFP	CKAP5
ABL1		PTTG1IP	NAT10
TUBGCP6		ATXN7L3	ZNF354A
GOLGA8B		SLC35B3	RHOQ
TCF3		RNF40	ZNF217
C4orf19		LGALS8	ZNF24
APLP2		RBM6	PWWP2A
IRS1		WDR24	RB1CC1
GATA4		PLCG1	Z95115.1
KMT2E		LAMB1	M6PR
STAG3L5P-PVRIG2P-PILRB		ZFP36L2	AC020934.1
APC2		INO80B-WBP1	TMEM167A
PVRIG2P		ECE1	SET
UBE2J1		PCAT7	DESI2
ZNF436		TLN1	PLCL2
MNX1		DUSP3	KIF2A
ZFP41		F7	AHCY
AC138696.1		ZNF552	PSRC1
LAMA1		C1RL	RPL37
GOLGA8A		FAM168A	QSER1
GNPAT		KMT2D	TOP2A
TMEM132C		FBXL19	TXLNG
AL121722.1		PARM1	EMG1
SDC3		ZNF518B	PRMT5
CEP89		MTMR4	TMEM52
ARHGAP35		AC132217.1	AP005263.1
PDX1		TAF1C	BCCIP
SCD5		FOXP4	MASTL
FLRT3		ZNF48	SMS
AL360181.3		ABCD1	DFFA
BNIP3		CYB5D2	KPNB1
ENO1P1		VEZF1	CASP3
BRD9		SULT1A4	FLVCR1
LRP2		WDR73	MAT2A
RSPO3		GOLGA1	EEF1E1-BLOC1S5
CLPTM1		CDK19	EIF5B
SLC40A1		CCNL2	ELOVL6
CSNK1D		EFS	KLHL23
ARSA		HILPDA	GARS
TMEM185A		AKAP13	KDM4A
C15orf39		INSIG2	ARPP19
ZNF408		ATXN7L3B	MCM3
EXOC3		TMEM199	APOBEC3C
ZFHX3		SMO	CLIC4
NSD2		ZNF704	KPNA2
NUMA1		C2orf72	EFL1
LBH		EVC	PELP1
TRO		RIC8A	PNN
		KIAA0232	PRPF8
		TTYH3	CAPRIN1
		VHL	YWHAQ
		NPIPA1	ATF7IP
		REPIN1	NUDC
		ULK1	PPIG
		ARMCX3	SRP9
		SSH2	SINHCAF
		NAA40	PSMB4
		TMEM132A	AC079594.2
		CUL7	ZNF302
		SLC2A14	SMARCC1
		FAM157A	SP4
		HID1	CLSPN
		CABLES2	MRPL44
		MGAT5	UBE2G1
		ELF1	APH1B
		HERC2P9	SFN
		EFNB2	CTC-338M12.4
		MYPOP	SNHG16
		GLYCTK-AS1	CCNF
		DMWD	ZNF525
		TRO	TRMT5
			RPL17-C18orf32
			SF3A3
			AC007383.2
			KIF1A
			PDPN
			AUNIP
			PSMB3
			PTAR1
			HSPD1
			NAA50
			PTER
			LIG3
			ASF1A
			HNRNPA1
			KLF9
			NUSAP1
			CARD11
			HTRA1
			CREBL2
			SLC25A5
			GGCT
			RHNO1
			FABP5P7
			NAA25
			THUMPD1
			STARD4
			AC092490.1
			SCD
			RPL41
			BTF3
			EIF4A1
			CASC3
			AKIRIN1
			MT-ND2
			ZNF253
			WDFY1
			DHFR
			LINC00665
			BRWD1
			IMMT
			PSMD7
			DKC1
			CHML
			ADAMTS8
			TMEM30A
			ARL5B
			CCT7
			SKA3
			EARS2
			AC010132.3
			ZNF106
			ERCC2
			TCF7L1
			ESRP1
			CHCHD1
			SETD5
			UIMC1
			RAI14
			AC073111.5
			ZNF770
			DCAF16
			ZNF85
			MAGEE1
			LARS
			CSE1L
			TTK
			MATR3
			METTL16
			CTR9

## Sheet: S6 vs S4
Dataset EV2.c Differentially methylated and differentially expressed transcripts at S6 vs S4 (FDR < 0.1 and FC ≥ 2 or FC ≤ -2).
Hypermethylated and upregulated at S6 vs S4	Hypermethylated and downregulated at S6 vs S4	Hypomethylated and upregulated at S6 vs S4	Hypomethylated and downregulated at S6 vs S4
IHH	PPP6R3	ZNF592	UMPS
FOXA2	NR6A1	RFNG	AHCTF1
FOXA1	AC008982.1	PEX6	COIL
PLCE1	PCNX2	AC106886.5	PIP5K1A
GATA6	AASS	ZNF664	UBE2K
APBA2	ANKRD10	CD276	SCNN1A
NR2F1	ERAL1	PTPRF	GNPNAT1
TBX3	SUGP2	RANBP10	PLCL2
AHNAK	SMC5	SLC35E2B	OGA
ACADVL	GCDH	PARM1	XRCC6
GOLGA8B	AKAP12	GPX7	BCCIP
GOLGA8A	USP14	ECE1	PWWP2A
TUBGCP6	ARHGEF10	CTNNBIP1	AHCY
GCNT3	PRKDC	WDR24	ITGA6
ERCC5	COPG2	TLN1	FLVCR1
RARB	RRP9	ENTPD4	GDI2
FILIP1L	GABPB1-AS1	TP53I3	AL358113.1
PILRB	SF3B3	LGALS8	UBE2G1
APOB	PLRG1	ST3GAL1	HIP1
MAP4K4	RAC1	RELA	CCNF
RN7SL1	MRPS21	FAM168A	PTAR1
AL139099.4	CSNK2A2	CCND1	TTC9
LINC00261	PASK	INO80B-WBP1	EIF4B
GPC6	SLC41A1	ZNF518B	CKAP5
WDR34	GSKIP	VTN	BYSL
STAG3L5P-PVRIG2P-PILRB	AGTPBP1	RER1	NASP
BNIP3	PODXL	SZRD1	AC079594.2
PVRIG2P	TNRC6A	EFS	PSRC1
LRP2	MRPL27	MAVS	TOMM22
CHMP1A	PTMA	EVC	TOP2A
MTG1	TXNRD1	SMO	ZNF525
HNF4A	FBXL5	ARMCX3	ARMC1
APC2	MAPK6	SLC35B3	SPAG5
MNX1	CDHR1	MAGED2	MRPL34
ARHGAP35	ANP32E	DMWD	EMG1
AL360181.3	LAPTM4B	ULK1	SEMA6A
CYBC1	LSM14A	FOXP4	RPL37
RTN2	CWF19L1	RTL10	C11orf98
SLC40A1	MTF2	ZNF511-PRAP1	KDM4A
POMGNT2	YWHAE	TTYH3	ZNF770
TMEM259	MYBBP1A	CABLES2	QSER1
RGS12	LIN28A	ARRDC3	MIS18BP1
ZNF503	ARID3B	ARF6	PRKX
HNF1B	METTL16	AFP	KPNA2
TMEM132C	MACF1	ZNF83	SRP9
ZFHX3	PDZD4	LAMC1	DESI2
PDX1	HNRNPA1	VHL	ZNF217
LAMA1	RRM1	FBXL19	RBPMS
SCUBE1		NEO1	MRPL10
COL4A6		LAMB1	MASTL
AC138696.1		YAP1	M6PR
AC093525.7		TYK2	GNG10
PCNT		ANKS1A	PDPN
C4orf19		VEZF1	ZNF24
AL669831.1		GATA4	NAA25
B4GALNT3		PTTG1IP	PAPSS1
ADGRF4		ZNF704	ZNF766
ZNF646		CERK	RB1CC1
SOX1		ABCD1	CREBL2
TGFB3		AC132217.1	KIF2A
ZNF668		ASB6	JMJD1C
ZFP41		TWIST1	EEF1E1-BLOC1S5
FREM2		KMT2D	THUMPD1
SCD5		NHSL1	LRP6
SMUG1		NCOA6	AP005263.1
HABP2		KLF13	SET
RN7SL5P		TNFRSF10B	PRMT5
TMEM185A		CCNL2	DFFA
CSNK1D		CUL7	ZNF85
RSPO3		PTN	MCM3
HNF1A		GATAD2B	CU633906.1
AL121722.1		CHGA	ZC3H13
FNDC3A		DAP	NR1D2
HRAS		IMPAD1	TRMT5
ZBTB17		SNX1	ZNF561
HMGCS2		ARL10	TMEM52
ARNT2		ZFP36L2	PNN
COG1		GCNT1	PPIG
SPPL2B		H1F0	SP4
POU3F2		INSIG2	RBMX
IRS1		RFLNA	TAF1D
ARSA		TRMT2A	DCAF16
FLRT3		DDIT4	YWHAQ
TRIO		PLK2	PSMD7
TP53BP1		C2orf72	ACACA
APLP2		C1RL	PSMB4
ARHGEF17		RNF40	DDX21
ENO1		ID2	TMEM189-UBE2V1
ARHGAP39		CRAMP1	TMEM167A
COLGALT1		DSP	LIG3
BIVM-ERCC5		TMEM132A	WASHC2A
POU4F1		WDR73	KCTD14
ATP1B1		AL109918.1	MAT2A
KRT19		MTSS1L	SINHCAF
ASXL1		CCDC71	FAM72D
TRO		DUSP3	AC087481.3
KMT2E		KIAA0232	ZNF253
NUMA1		AC003688.1	CCDC144NL-AS1
PRRC2B		PEF1	TBCE
ZNF629		B4GAT1	ATF7IP
		HILPDA	TMPO
		SLC39A7	LUC7L3
		RIC8A	GNA13
		TES	EIF5B
		PCDHGB7	ELOVL6
		AMOTL1	LINC00665
		IGF2	BCAS2
		SGSM2	SENP3
		FAM168B	TXLNG
		SULT1A4	CLSPN
		SYDE1	NDUFAF8
		AMOTL2	PDCD11
		DDIT3	RHNO1
		CDKN2AIP	GARS
		RAI1	SART3
		ESYT1	NUDC
		SFN	AC092490.1
		NBPF15	G3BP2
		AF241726.2	CENPJ
		HID1	LSM1
		TMED9	HMGB3
		BTG2	EIF4A1
		AC018521.1	KLHL23
		C5orf15	APH1B
		GLYCTK-AS1	CLIC4
		ZNF292	SMARCC1
		SLC46A1	DPH5
		ONECUT2	TUBG1
		FUT11	PRELID1
		RAPGEF1	FAM136A
		DOLK	PTER
		P4HB	HSPD1
		TSPAN18	CU634019.1
		F7	ESF1
		TAGLN2	EFL1
		BCAM	ZNF302
		NFKBIA	SCO1
		ZBTB4	NEMP1
		PCDHGA10	FABP5P7
		PCAT7	NAT10
		RHOU	ESRP1
		ASXL1	ZNF43
		TRO	PANK3
		KMT2E	CDH3
		NUMA1	DHFR
		PRRC2B	PRPF8
		ZNF629	SLC30A1
			ITGB1
			PAK1
			TSR1
			PELP1
			ICMT
			ZNF33A
			HSPA14
			ZNF14
			FTSJ3
			ERCC2
			ATP1B3
			UPF2
			CENPF
			NUFIP2
			NUSAP1
			MYSM1
			CARHSP1
			UTP18
			NUDT15
			PFDN2
			RFWD3
			MDC1
			F11R
			VSIG10
			CD24
			NOP2
			CARD11
			ICE1
			NCAPD2
			CBLL1
			ZNF106
			ASNSD1
			FOXN3
			THAP9-AS1
			ETAA1
			NLGN4X
			KPNB1
			FZD7
			ZNF714
			SLC25A5
			RPL17-C18orf32
			RPL41
			ASPM
			ZNF354A
			NAA50
			CHCHD1
			MRPS2
			AC018523.2
			SS18L2
			PRPF4B
			AL136298.3
			ARMCX2
			CHML
			IPO7
			LARS
			CCNYL1
			RCC1
			AC010132.3
			AKIRIN1
			CAPZB
			C2orf69
			FAM72C
			SF3A3
			FEM1B
			SLC1A5
			HSD17B10
			SYS1-DBNDD2
			MID1IP1
			DUSP16
			NSUN2
			SMC4
			CAPRIN1
			C21orf91
			MRPL44
			C6orf132
			KDM6A
			ASF1A
			CORO2A
			SMS
			ZCCHC17
			MT-ND2
			AUNIP
			SRFBP1
			GINS4
			USP32
			HIF1A
			IWS1
			MCEE
			EXOC2
			TARS2
			NOM1
			NPIPA2
			ZNF57
			CTR9
			ZNF100
			AC073111.5
			AC007383.2
			GLO1
			NDC1
			FBXO45
			ARID3B
			METTL16
			MACF1
			PDZD4
			HNRNPA1
			RRM1

## Sheet: S4 vs S0
Dataset EV2.d Differentially methylated and differentially expressed transcripts at S4 vs S0 (FDR < 0.1 and FC ≥ 2 or FC ≤ -2).
Hypermethylated and upregulated at S4 vs S0	Hypermethylated and downregulated at S4 vs S0	Hypomethylated and upregulated at S4 vs S0	Hypomethylated and downregulated at S4 vs S0
IHH	PCNX2	TRO	MIS18BP1
FOXA2	METTL16	RFNG	QSER1
ASXL1	SET	GPX7	SS18L2
FOXA1	PODXL	SLC35E2B	AL358113.1
TRO	PDZD4	TP53I3	NAA50
GATA6	LIN28A	RELA	PWWP2A
AHNAK	NR6A1	DMWD	SP4
TBX3	CDC123	RANBP10	RBPMS
PLCE1	GABPB1-AS1	ZNF664	ZNF217
GOLGA8B	SF3B3	ANKS1A	BCCIP
GOLGA8A	YWHAE	TWIST1	PRKX
BNIP3	UBE2C	AC106886.5	NAA25
RARB	PSMD1	ZNF704	C11orf98
NR2F1	MRPS21	LGALS8	UBE2K
APLP2	HSPD1	SLC35B3	AC087481.3
APOB	USP46	VTN	XRCC6
MMP14	PASK	ECE1	JMJD1C
SRCAP	HMGB1P5	NCOA6	VSIG10
CYBC1	UNG	BAIAP2-DT	SCNN1A
SOGA1	BMS1	INSIG2	TMEM52
PEG10	MTF2	ABCD1	EEF1E1-BLOC1S5
B4GALNT4	ASMTL	EVC	KCTD14
PILRB	COPG2	ONECUT2	TXLNG
NBPF20	TPX2	SYVN1	SET
MAP4K4	SALL2	ARHGAP39	ADAMTS8
STAG3L5P-PVRIG2P-PILRB	MKI67	ZFP36L2	ELOVL6
AC008397.2	EIF5B	CIC	AC007383.2
GCNT3	PTMA	NHSL1	DDX21
AC106886.5	BEND3	FOXP4	AC092490.1
APC2	TXLNG	KLF5	ZNF253
NBPF1	CDHR1	ULK1	ESF1
ZNF503	AURKB	TSKU	RHNO1
TMEM132C	CBS	CREBBP	ELK4
PDE4C	SNRPD3	ALCAM	SMS
COL4A6	ALDH1B1	AC022107.1	AC020934.1
NBPF19	WDR4	LAMB1	SEMA6A
LAMA1	NCAPG	IGF2	TOP2A
LRP2	AASS	ID2	SAV1
PDX1	MCM6	ZNF513	TCF7L1
RRBP1	DDX21	MAP1A	MCM3
PVRIG2P	CPZ	HID1	POU2F2
ATP1B1	ATP2A1-AS1	TYK2	CLSPN
MNX1		TMEM132A	CDC7
GPC6		F7	VSNL1
SPPL2B		TAGLN2	NASP
SCUBE1		PTN	METTL16
ARSA		HSPG2	MACC1
LINC00261		CAPN2	GNPNAT1
C4orf19		GOLGA1	DDIAS
ZNF395		BACH2	ACER2
DSP		AFP	GINS4
TP53BP1		FASTK	APOBEC3C
IRS1		HILPDA	OGA
FBXO42		RAI1	ZNF525
LAMB1		PNRC1	CKAP5
VCAN		MXRA8	ESRP1
SLC35E2A		MAGEL2	ZNF714
NDST1		ELF1	EXOC2
CIC		PKD1P1	GGCT
PCED1A		DAP	CWF19L2
FREM2		SYNJ2	HLA-DOA
FILIP1L		NCSTN	ZNF22
SMUG1		VEGFB	PDPN
FLRT3		CRB3	LONRF1
RN7SK		PIGM	AC139769.1
RERE		BLOC1S4	MASTL
TNS3		PAQR7	AUNIP
CSNK1D		GLYCTK-AS1	ITGB5
GMPPB		TCTN1	EIF5B
MBD3		ADGRG1	MT-ATP8
NBPF10		SPATA13	EPHX3
HNF1B		EPHB3	SINHCAF
MAML3		NEO1	DBT
IRF2BP1		JCAD	AP000781.2
ADGRF4		ARL10	C21orf91
RF00100		DUSP3	SKA3
CTXN1		KIAA1217	DEPDC1
NBPF26		HERC2P9	ZNF770
FOSL2		FRMD4B	HSPA14
SH3D21		RGS12	ATAD5
TMEM185A		SEMA6D	LARS
CDH2		AC132217.1	DKC1
KRT19		NAA60	UBE2G1
ARHGAP39		C2orf72	C19orf66
RSPO3		CUEDC1	ARMCX2
LBH		NR2F2	KPNA2
MTG1		ARL2BP	PODXL
ENO1P1		SGSM2	TTK
ZNF436		DLL1	KIZ
ZNF512B		BCDIN3D	NCAPD2
AP002472.1		H6PD	PALB2
TET3		RFLNA	USP13
ZNF362		ZNF511-PRAP1	LARP4
DCHS1		DNAJB9	SIX4
UBE2J1		APOA1	CLMP
DNAJC5		C5orf24	FABP5P7
PTPN21		EFNB2	C18orf54
TSSC4		GOLIM4	HSPD1
SPATA13		HOMEZ	EIF4A1
ZNF703		SERPINF1	FAM72D
HNF4A		ADCY6	CD200
AGAP3		FNTB	NLGN4X
HNF1A		GRINA	SF3A3
ECE1		CELSR1	CCBE1
AL732372.3		THAP8	ZNF281
NXF1		TNS1	CLIC4
PRRT1B		CCNL2	ITGA6
SCD5		PARM1	AC008969.1
SIK2		CDC42EP4	BARD1
HMGCS2		LRRC3	ZNF100
SLIT2		TCEAL1	NUSAP1
RARA		FRAT1	GNL3
AGT		SLC9A8	TTC9
PLEC		ITPRID2	TICRR
ZNF316		TMEM115	PDZD4
ZFHX3		FAM84A	BCOR
TMEM94		ZNF48	SMC4
PLXNB2		LRP10	NEMP1
PXDN			AP1M2
ZBTB17			PTMA
PLOD1			CCNG1
CLDN2			ECT2
MAPKAPK2			YBEY
RIN2			KIF18A
AC008403.1			CBSL
			AP002360.1
			PTPN4
			ZNF397
			ZFC3H1
			ASPM
			EIF4A2
			CHML
			ACACA
			NOLC1
			MT-ND4
			ZNF613
			HMGB3
			PTAR1
			CHIC1
			CENPW
			AL590705.1
			PCNX2
			PLPP1
			MRPL18
			SPRY4
			MT-CO3
			FANCB
			MBTD1
			AL157778.1
			ATF7IP
			ZNF14
			TGS1
			ULK4P3
			ZNF398
			MRPS30
			SNRPC
			SLFN5
			MMP16
			HSPA4
			TARS2

## Sheet: S6 vs S0
Dataset EV2.e Differentially methylated and differentially expressed transcripts at S6 vs S0 (FDR < 0.1 and FC ≥ 2 or FC ≤ -2).
Hypermethylated and upregulated at S6 vs S0	Hypermethylated and downregulated at S6 vs S0	Hypomethylated and upregulated at S6 vs S0	Hypomethylated and downregulated at S6 vs S0
IHH	AASS	PARM1	UMPS
FOXA2	CAPRIN2	DSP	ITGA6
FOXA1	NR6A1	ASXL1	GNPNAT1
PLCE1	CEP152	PTPRF	PTAR1
NR2F1		PLK2	UBE2G1
TBX3		EFNB2	NASP
GATA6		ZNF664	UBE2K
LINC00261		GOLGA8A	TEAD4
HABP2		DUSP5	AEBP2
GCNT3		RNF40	TOP2A
FILIP1L		GATA4	KPNA2
SLC40A1		P4HB	FAM98A
ZFHX3		ZFP36L2	TAF1D
HNF4A		DDIT4	RFWD3
RARB		FAM171A2	FLVCR1
ASXL1		ECE1	C1GALT1
PAG1		CHST3	TRMT5
APOB		NBPF15	PLCL2
AHNAK		ELF1	ZNF525
RGS12		SLC46A1	SCO1
LRP2		AC132217.1	CENPF
TGFB3		CCND1	UTP3
MNX1		MMP14	NUFIP2
SOX1		MGAT3	CEBPZ
APC2		GCNT1	TBCE
GOLGA8B		VTN	AL358113.1
AC138696.1		PFKFB3	PCDH18
GOLGA8A		PPP1R9B	MCM3
AL121722.1		FAM53B	WDR43
ADGRF4		IRF2BP2	CECR2
POU4F1		TYK2	IPO7
ZFP41		BMF	CHAF1A
LRRN3		IRS1	XRCC6
HMGCS2		TRIL	SERBP1
HNF1A		BTG2	NUDT15
		AFP	KIF4A
		FGB	DHX29
		RTL6	MRPL50
		JUND	FAM72C
		LAMC1	METTL16
		RAB11FIP1	BCCIP
		NBPF26	PSMB6
		NUMA1	SPAG5
		CDH2	ZNF302
		AMOTL2	PLK4
		EFS	SOCS4
		NBPF10	PAK1
		NFKBIA	ITGB5
		FOXP4	HSP90AA1
			TRIM24
			SEMA6A
			ARRB1
			HNRNPAB
			PPIG
			PDPN
			CASC3
			NSUN2
			CHML
			TXLNG
			ATF7IP
			AURKA
			JMJD1C
			DESI2
			SLC7A5
			SLC39A14
			AARS
			RCC2
			UTP18
			TSR1
			PARP1
			SRFBP1
			DHX33
			FOXM1
			MTF2
			USP32
			EIF2S2
			NOP56
			AIF1L
			SALL4
			LARS2
			HMGB3
			FAM72B
			CCNG1
			FAM72D
			PSRC1
			ASPM

## Sheet: S6 vs S3
Dataset EV2.f Differentially methylated and differentially expressed transcripts at S6 vs S3 (FDR < 0.1 and FC ≥ 2 or FC ≤ -2).
Hypermethylated and upregulated at S6 vs S3	Hypermethylated and downregulated at S6 vs S3	Hypomethylated and upregulated at S6 vs S3	Hypomethylated and downregulated at S6 vs S3
IHH	AASS	ZNF592	UMPS
FOXA2	AC026979.2	PARM1	AHCTF1
FOXA1	NR6A1	TLN1	PSMB4
PLCE1	ERAL1	ARMCX3	COIL
PLCE1	ANKRD10	AC106886.5	GNPNAT1
GATA6	ARID3B	SLC39A7	OGA
TBX3	AGTPBP1	ZNF664	RPL37
FILIP1L	PA2G4	INO80B-WBP1	BLOC1S5-TXNDC5
FOCAD	CNOT1	ASXL1	UBE2K
NR2F1	TNPO1	PTPRF	TTC9
LINC00261		GOLGA8A	PTAR1
MID1		RNF40	HIP1
BRD3		EFNB2	AEBP2
RARB		DAPK1	NASP
HNF4A		MAVS	FAM98A
ASXL1		FAM168A	NAT10
AGBL5		P4HB	CCNF
GCNT3		TRO	TOP2A
ACLY		DSP	GDI2
SLC40A1		MEGF8	M6PR
TEAD2		DLG5	LUC7L3
MCM3AP		FBXL19	EARS2
HABP2		SZRD1	ITGA6
FOXA1		CHST3	UBE2G1
AASS		PEX6	ZNF766
AC138696.1		CEMIP2	PNN
TM9SF4		AC132217.1	TRMT5
FOXA1		CERK	TAF1D
AL121722.1		NEO1	KPNA2
HNF1B		PLK2	DDX50
ZFP41		CSRNP2	CKAP5
AHNAK		AFP	FLVCR1
GNPAT		KMT2B	G3BP2
AC026979.2		PFKFB3	NUFIP2
AC004754.1		DUSP3	SMARCC1
NR6A1		VHL	PPM1G
TUBGCP6		CACHD1	AHCY
NEK9		DDIT3	SRP9
SUPT7L		MICALL1	EEF1A1P5
TARBP2		PPP1R9B	TACC3
FNDC3A		RIC8A	EEF1A1P6
MTMR1		DAB2IP	ZNF24
APOB		VTN	SCO1
KPNA6		B4GAT1	ELOVL6
MACF1		BCAM	SCNN1A
AL360181.3		CCNL2	MCM3
RBM17		CYTH2	ATF7IP
PILRB		VPS39	SPAG5
ACADVL		CD276	IPO7
CHP1		OS9	BYSL
APBA2		HYAL2	MID1IP1
LINC00261		ZNF48	NR1D2
PVRIG2P		WDR24	SET
EXOC3		NBPF15	ZC3H13
CDX2		FGB	EIF4A2
ENO2		ST3GAL1	MDH2
NCOR1		PEF1	EFL1
MNX1		MAGED4	ANKRD40
GATA4		TERF2IP	RCC1
ERAL1		C12orf49	KDM4A
AL049795.2		PBXIP1	SERBP1
SUGP2		BTG2	CSE1L
BCAR1		RTL6	RFC1
ANKRD10		AL020996.2	NCAPD2
ARHGAP32		EXOC7	MASTL
DDX56		ENTPD4	EMG1
KMT2E		TRMT2A	MRPL10
ARID3B		GATA4	SLC1A5
FAM110B		TMED9	PPIG
APC2		LAMC1	NUP153
WNK1		ZBTB4	MAT2A
TGFB3		MAGED4B	XRCC6
MTG1		PPP1R15A	PGRMC1
TATDN2		SPRED2	ARID3B
SCD5		DDIT4	CCT7
STAG3L5P-PVRIG2P-PILRB		GOLIM4	KIF4A
ZFHX3		DUSP5	ITGB1
PLEKHA6		PLOD1	FAM222B
RAD23B		NBPF26	NUP50
AGTPBP1		LRP4	DESI2
NSD2		DOK1	CENPF
ZFHX3		ECE1	KIF2A
KIAA1109		MTMR4	THAP9-AS1
DNPEP		ALPK3	LARP1
PTPN13		ZKSCAN1	KIF1A
C4orf19		C2orf72	CLIC4
C17orf100		CTNNBIP1	TEAD4
DMXL2		MGAT3	DHFR
PA2G4		TYK2	ZNF525
OPRK1		NINL	AP000275.2
LRP2		KIF3B	ZNF770
DDX3X		REPIN1	PSMC3
AGPAT3		GPC6	STX6
DSG2		PRRC2B	ZNF33A
ZNF182		PAF1	HSP90AA1
WDR90		CEP89	ERCC2
CNOT1		SLC46A1	RCC2
ZNF618		C5orf15	TBCE
MROH1		NFKBIA	RFWD3
SLC50A1		PI4KB	DDX21
TNPO1		TES	MKRN1
APOB		MGAT5	CU633906.1
POU3F2		MMP14	CHAF1A
TMEM129		FP565260.2	SUPT16H
ZSWIM7		TRIL	PIK3C2A
ADARB1			SRSF1
AC067968.1			GNA13
			THAP1
			CCDC117
			CASC3
			STRAP
			EIF3A
			DFFA
			AC023055.1
			WDFY1
			CECR2
			UTP18
			PARP1
			LSG1
			VCL
			SLC39A14
			SENP3-EIF4A1
			PLCL2
			EIF2S2
			HNRNPAB
			AARS
			DHX29
			THSD8
			PELP1
			PDCD11
			PDPN
			AC010132.3
			THUMPD1
			PRKX
			NOM1
			CCNG1
			UGT8
			ITGB5
			PSMD7
			JARID2
			UBE2L3
			TXLNG
			TRIM24
			AKIRIN1
			ARRB1
			PAK1
			WDR43
			TUBB2A
			MRPL50
			LARS2
			PRELID1
			UTP3
			RBMX
			METTL16
			HSPD1
			UQCC1
			FAM136A
			NOP56
			ARMC1
			GLO1
			SEPHS2
			SYNCRIP
			NME1-NME2
			SLC7A5
			SNHG16
			RHOQ
			FBXO28
			HSP90AB1
			UBE2V1
			CREBL2
			MCEE
			TMPO
			NOLC1
			ZNF302
			FAM72C
			EIF5B
			HMGB3
			FEM1B
			ZCCHC17
			AL358113.1
