# Supplementary material for: m6A mRNA methylation by METTL14 regulates early pancreatic cell differentiation
Source: EMBO J. 2024 Sep 25;43(22):5445–68. doi: 10.1038/s44318-024-00213-2 (PMC11574190; doi:10.1038/s44318-024-00213-2)
Supplement: Supplementary file 5 — Dataset EV3 [file 44318_2024_213_MOESM5_ESM.xlsx]

## Sheet: Legend
Dataset EV3. m6A-tagged transcripts in mouse islets and human S6 β-like cells.

## Sheet: Dataset EV3
	Mouse	S6
ABCB10	1	1
ABCC5	1	1
ABHD13	1	1
ABL2	1	1
ACIN1	1	1
ACTR5	1	1
ACVR1	1	1
ADAMTS1	1	1
ADNP2	1	1
ADO	1	1
AFAP1	1	1
AFF1	1	1
AFF4	1	1
AGAP1	1	1
AGAP3	1	1
AGRN	1	1
AK2	1	1
AKAP13	1	1
AMMECR1L	1	1
AMOTL1	1	1
ANKFY1	1	1
ANKRD11	1	1
ANKRD12	1	1
ANKRD28	1	1
ANKRD40	1	1
ANKRD49	1	1
ANKRD50	1	1
ANKRD6	1	1
AP1G1	1	1
AP3B1	1	1
APBA3	1	1
APBB2	1	1
ARHGAP21	1	1
ARHGAP32	1	1
ARHGAP35	1	1
ARHGAP5	1	1
ARHGEF7	1	1
ARID1A	1	1
ARID5B	1	1
ARIH2	1	1
ARL10	1	1
ARL13B	1	1
ARMC5	1	1
ARMCX6	1	1
ARNT2	1	1
ASB7	1	1
ASCC3	1	1
ASH1L	1	1
ASNSD1	1	1
ASXL1	1	1
ATAD2B	1	1
ATF6	1	1
ATG101	1	1
ATG5	1	1
ATP2B1	1	1
ATP6V1C1	1	1
ATP8B2	1	1
ATRN	1	1
ATRX	1	1
ATXN1L	1	1
ATXN7L1	1	1
ATXN7L2	1	1
ATXN7L3	1	1
AXIN1	1	1
B3GNT2	1	1
BACH1	1	1
BCCIP	1	1
BCL7B	1	1
BCL9	1	1
BCORL1	1	1
BCR	1	1
BICC1	1	1
BICD1	1	1
BRAP	1	1
BRD8	1	1
BRI3BP	1	1
BRSK2	1	1
BTRC	1	1
CABLES2	1	1
CACNB1	1	1
CACUL1	1	1
CAMSAP1	1	1
CAMSAP2	1	1
CAND1	1	1
CBFA2T2	1	1
CCDC103	1	1
CCDC174	1	1
CCDC186	1	1
CCDC50	1	1
CCDC57	1	1
CCDC6	1	1
CCDC8	1	1
CCDC85B	1	1
CCDC93	1	1
CCNYL1	1	1
CCP110	1	1
CCPG1	1	1
CCSAP	1	1
CDC14A	1	1
CDC42BPA	1	1
CDC42EP4	1	1
CDC7	1	1
CDCA2	1	1
CDCP1	1	1
CDK12	1	1
CDK17	1	1
CDK19	1	1
CDK5RAP2	1	1
CELSR1	1	1
CELSR2	1	1
CEP126	1	1
CEP152	1	1
CEP162	1	1
CEP164	1	1
CEP250	1	1
CEP295	1	1
CEP85L	1	1
CEP89	1	1
CEP97	1	1
CHAF1A	1	1
CHD2	1	1
CHD6	1	1
CHD7	1	1
CHD9	1	1
CHID1	1	1
CHMP6	1	1
CHMP7	1	1
CHST2	1	1
CHSY1	1	1
CIPC	1	1
CKAP4	1	1
CLEC16A	1	1
CLINT1	1	1
CLPB	1	1
CLUAP1	1	1
CNNM2	1	1
CNST	1	1
COQ5	1	1
CPD	1	1
CREB1	1	1
CREBBP	1	1
CREBZF	1	1
CRTAP	1	1
CRTC3	1	1
CSNK1D	1	1
CSRNP1	1	1
CTBP2	1	1
CUL4A	1	1
CUX1	1	1
CYHR1	1	1
CYTH2	1	1
DAAM1	1	1
DAG1	1	1
DAP3	1	1
DAPK1	1	1
DBNL	1	1
DBR1	1	1
DCAF5	1	1
DCLK2	1	1
DCP2	1	1
DCUN1D3	1	1
DDX23	1	1
DDX42	1	1
DDX55	1	1
DEF8	1	1
DEGS1	1	1
DENND4C	1	1
DENND5B	1	1
DENND6A	1	1
DGCR8	1	1
DGKZ	1	1
DHX8	1	1
DICER1	1	1
DIP2A	1	1
DIP2C	1	1
DIS3L2	1	1
DISP1	1	1
DNAJC14	1	1
DNAJC21	1	1
DNAJC9	1	1
DNM2	1	1
DNMBP	1	1
DOLK	1	1
DPP8	1	1
DUSP5	1	1
DYNLL1	1	1
DYRK2	1	1
EDEM3	1	1
EFNB2	1	1
EHBP1	1	1
EHD4	1	1
EID2	1	1
EIF2AK1	1	1
ELF1	1	1
ELF3	1	1
ELP3	1	1
ENAH	1	1
ENDOD1	1	1
ENTPD7	1	1
EP300	1	1
EPG5	1	1
ERC2	1	1
ERLIN2	1	1
ETAA1	1	1
ETV3	1	1
EXOC3	1	1
EXOC8	1	1
EXOSC6	1	1
EXT1	1	1
FADD	1	1
FAF2	1	1
FAM110B	1	1
FAM118A	1	1
FAM167B	1	1
FAM169A	1	1
FAM171B	1	1
FAM222A	1	1
FAT1	1	1
FBRS	1	1
FBXL14	1	1
FBXL18	1	1
FBXL19	1	1
FBXL3	1	1
FBXO10	1	1
FBXO31	1	1
FBXO45	1	1
FGD6	1	1
FNBP1	1	1
FNIP2	1	1
FOXK1	1	1
FOXK2	1	1
FOXN2	1	1
FOXO3	1	1
FRAS1	1	1
FRMD4B	1	1
FRS2	1	1
FRYL	1	1
FYCO1	1	1
FZR1	1	1
GADD45G	1	1
GADD45GIP1	1	1
GALNT10	1	1
GAS2L3	1	1
GATAD2A	1	1
GCC1	1	1
GEMIN7	1	1
GFOD2	1	1
GMEB1	1	1
GNA13	1	1
GNE	1	1
GNPTAB	1	1
GOLGA3	1	1
GOLGA5	1	1
GOLGB1	1	1
GON4L	1	1
GPATCH2	1	1
GPATCH3	1	1
GPRIN1	1	1
GRIN2D	1	1
GSPT1	1	1
GSPT2	1	1
GTF2A1	1	1
GTPBP3	1	1
H6PD	1	1
HDAC4	1	1
HELQ	1	1
HEXIM2	1	1
HGSNAT	1	1
HIC2	1	1
HIF1AN	1	1
HIP1	1	1
HIVEP2	1	1
HMGXB3	1	1
HNF1A	1	1
HNRNPLL	1	1
HOMER1	1	1
HPS6	1	1
ICE1	1	1
ID2	1	1
IER2	1	1
IFNAR1	1	1
IFNAR2	1	1
IGHMBP2	1	1
IGSF3	1	1
IKZF2	1	1
ILF3	1	1
INAFM2	1	1
ING1	1	1
ING2	1	1
ING5	1	1
INSR	1	1
IPMK	1	1
IPO8	1	1
IPO9	1	1
IQCE	1	1
IQSEC1	1	1
IREB2	1	1
IRF2BPL	1	1
IRS2	1	1
ITPR2	1	1
JADE1	1	1
JADE2	1	1
JAG2	1	1
JPH3	1	1
JRK	1	1
JUN	1	1
KANK1	1	1
KANSL3	1	1
KAZN	1	1
KBTBD6	1	1
KBTBD8	1	1
KCNH8	1	1
KCNN3	1	1
KCTD15	1	1
KDM2A	1	1
KDM7A	1	1
KIF13A	1	1
KIF1B	1	1
KIF3B	1	1
KLHDC10	1	1
KLHL18	1	1
KLHL2	1	1
KLHL20	1	1
KLHL22	1	1
KLHL36	1	1
KLHL7	1	1
KMT2D	1	1
KMT2E	1	1
KNOP1	1	1
KNSTRN	1	1
KPNA1	1	1
KPNA6	1	1
KREMEN1	1	1
L3MBTL2	1	1
LATS2	1	1
LCA5	1	1
LCORL	1	1
LEMD3	1	1
LETM1	1	1
LGR4	1	1
LIFR	1	1
LIG3	1	1
LIN54	1	1
LMBR1	1	1
LMLN	1	1
LMTK3	1	1
LONP2	1	1
LRFN3	1	1
LRFN4	1	1
LRP4	1	1
LRPAP1	1	1
LTBR	1	1
LUC7L3	1	1
LUZP1	1	1
LYSMD3	1	1
MACF1	1	1
MAEA	1	1
MAGI3	1	1
MAML2	1	1
MAML3	1	1
MAN1A2	1	1
MAP2K4	1	1
MAP3K1	1	1
MAP3K3	1	1
MAP3K4	1	1
MAP3K9	1	1
MAPK7	1	1
MARK1	1	1
MARVELD3	1	1
MAST4	1	1
MBD3	1	1
MBTPS1	1	1
MCM3	1	1
MED13	1	1
MED26	1	1
MEX3B	1	1
MEX3C	1	1
MGA	1	1
MGAT5	1	1
MICALL1	1	1
MIER1	1	1
MIER3	1	1
MINPP1	1	1
MNT	1	1
MON1B	1	1
MPRIP	1	1
MRPL57	1	1
MRTO4	1	1
MSANTD3	1	1
MSANTD4	1	1
MSL1	1	1
MSL2	1	1
MTCL1	1	1
MTMR12	1	1
MTUS1	1	1
MYNN	1	1
MYO9A	1	1
MYO9B	1	1
NAA40	1	1
NADK2	1	1
NAIF1	1	1
NAV1	1	1
NAV2	1	1
NCK1	1	1
NCOA1	1	1
NCOA2	1	1
NCOA6	1	1
NCOR1	1	1
NCS1	1	1
NEO1	1	1
NFASC	1	1
NFATC3	1	1
NFE2L1	1	1
NINJ1	1	1
NIPBL	1	1
NOL4L	1	1
NRBF2	1	1
NRP1	1	1
NSD1	1	1
NUAK2	1	1
NUDCD3	1	1
NUP153	1	1
NUP50	1	1
NUP62	1	1
ODF2L	1	1
OGFOD1	1	1
OPHN1	1	1
ORC6	1	1
OSBP	1	1
OTUD1	1	1
OTUD4	1	1
OTUD5	1	1
OTUD7B	1	1
OTULIN	1	1
OXLD1	1	1
OXSR1	1	1
P3H4	1	1
PAG1	1	1
PAK2	1	1
PAN3	1	1
PANK1	1	1
PAPOLA	1	1
PARD3	1	1
PARD3B	1	1
PARD6B	1	1
PCF11	1	1
PCNT	1	1
PCYT1A	1	1
PDGFA	1	1
PDIK1L	1	1
PDZD8	1	1
PDZRN3	1	1
PELO	1	1
PGRMC2	1	1
PHACTR2	1	1
PHC3	1	1
PHF12	1	1
PHF20	1	1
PHF3	1	1
PHIP	1	1
PIK3CA	1	1
PIK3R1	1	1
PIKFYVE	1	1
PIP4K2A	1	1
PIP4K2C	1	1
PIP5K1C	1	1
PKN2	1	1
PLCE1	1	1
PLEKHA6	1	1
PLEKHA7	1	1
PLEKHF2	1	1
PLEKHG2	1	1
PLEKHG3	1	1
PLEKHM3	1	1
PLEKHO1	1	1
PLEKHO2	1	1
PLK2	1	1
PLXNA2	1	1
PLXND1	1	1
POLD3	1	1
POLR1A	1	1
POLR3B	1	1
PPARD	1	1
PPM1A	1	1
PPM1B	1	1
PPM1H	1	1
PPP1R12B	1	1
PRDM11	1	1
PRDM16	1	1
PRMT2	1	1
PRMT6	1	1
PROSER3	1	1
PRPF4	1	1
PRR14L	1	1
PSEN1	1	1
PTAR1	1	1
PTCH1	1	1
PTPN13	1	1
PWP2	1	1
QSER1	1	1
QSOX2	1	1
RAB11FIP2	1	1
RAB20	1	1
RAB3IP	1	1
RAB8B	1	1
RABEP1	1	1
RABGEF1	1	1
RAI1	1	1
RALGAPA2	1	1
RALGDS	1	1
RALGPS1	1	1
RALGPS2	1	1
RANBP10	1	1
RANBP3	1	1
RAP2A	1	1
RAPGEF6	1	1
RASSF10	1	1
RASSF8	1	1
RBAK	1	1
RBBP6	1	1
RBM15	1	1
RBM17	1	1
RBM33	1	1
RDH14	1	1
REST	1	1
REV1	1	1
RGL1	1	1
RGS12	1	1
RGS3	1	1
RHBDD1	1	1
RHNO1	1	1
RHOQ	1	1
RIC1	1	1
RIC8B	1	1
RMI1	1	1
RNF111	1	1
RNF145	1	1
RNF168	1	1
RNF169	1	1
RNF20	1	1
RNF4	1	1
ROCK2	1	1
ROR1	1	1
ROR2	1	1
RPRD1B	1	1
RPS6KB1	1	1
RPS6KC1	1	1
RPUSD4	1	1
RRP1	1	1
RRP1B	1	1
RSBN1	1	1
RSBN1L	1	1
RSF1	1	1
RSPRY1	1	1
SAP130	1	1
SAP30BP	1	1
SASH1	1	1
SCAF11	1	1
SCAF8	1	1
SCN8A	1	1
SDC3	1	1
SDE2	1	1
SDK2	1	1
SEC62	1	1
SECISBP2L	1	1
SEL1L	1	1
SEMA6A	1	1
SETBP1	1	1
SETD1A	1	1
SETD2	1	1
SFMBT1	1	1
SFSWAP	1	1
SH3PXD2A	1	1
SHROOM2	1	1
SIAH2	1	1
SIK2	1	1
SIK3	1	1
SIN3A	1	1
SIX4	1	1
SKI	1	1
SLC20A2	1	1
SLC22A23	1	1
SLC25A28	1	1
SLC30A1	1	1
SLC30A5	1	1
SLC30A6	1	1
SLC35B3	1	1
SLC45A4	1	1
SLC7A5	1	1
SLCO3A1	1	1
SLFN5	1	1
SLTM	1	1
SLX4	1	1
SMC1A	1	1
SMG1	1	1
SMYD4	1	1
SNAP47	1	1
SNIP1	1	1
SNRNP25	1	1
SNX22	1	1
SNX29	1	1
SOCS6	1	1
SOGA1	1	1
SORBS1	1	1
SOS1	1	1
SOX12	1	1
SOX13	1	1
SPATA13	1	1
SPECC1	1	1
SPEN	1	1
SPG11	1	1
SPRED2	1	1
SPRY4	1	1
SREK1	1	1
SRFBP1	1	1
SRGAP2	1	1
SRRM3	1	1
SSH2	1	1
ST3GAL2	1	1
ST6GAL1	1	1
ST6GALNAC5	1	1
STIM2	1	1
STK10	1	1
STON2	1	1
STRBP	1	1
STRN3	1	1
STX6	1	1
SUFU	1	1
SUMO1	1	1
SUSD1	1	1
SYNPO	1	1
TACC2	1	1
TADA2B	1	1
TANC2	1	1
TATDN2	1	1
TBC1D10B	1	1
TBC1D9	1	1
TBCC	1	1
TCEAL8	1	1
TENM3	1	1
TERF2	1	1
TET1	1	1
THUMPD1	1	1
TIAM2	1	1
TLK2	1	1
TMCC1	1	1
TMEM115	1	1
TMEM126B	1	1
TMEM184C	1	1
TMEM263	1	1
TMEM60	1	1
TNK2	1	1
TNKS1BP1	1	1
TNRC18	1	1
TNRC6B	1	1
TNRC6C	1	1
TOPORS	1	1
TOR1AIP2	1	1
TRAK1	1	1
TRAK2	1	1
TRAPPC10	1	1
TRAPPC3	1	1
TRIB1	1	1
TRIM11	1	1
TRIM21	1	1
TRIM33	1	1
TRIM41	1	1
TRIM56	1	1
TRIO	1	1
TRIP12	1	1
TRO	1	1
TRRAP	1	1
TSC1	1	1
TSC22D2	1	1
TSHZ1	1	1
TSPYL1	1	1
TSTD2	1	1
TTC4	1	1
TTC9	1	1
TXNDC15	1	1
TYW1	1	1
U2AF2	1	1
UACA	1	1
UBE2O	1	1
UBE2Q1	1	1
UBE3A	1	1
UBE3B	1	1
UBP1	1	1
UBR2	1	1
UBTD2	1	1
UBXN2A	1	1
UHRF1BP1	1	1
UPF2	1	1
UQCRC1	1	1
USP24	1	1
USP32	1	1
USP34	1	1
USP4	1	1
USP42	1	1
USP47	1	1
USPL1	1	1
UVSSA	1	1
VPS13D	1	1
VPS41	1	1
WDR25	1	1
WDR33	1	1
WDR47	1	1
WDR53	1	1
WDR55	1	1
WDR73	1	1
WDR89	1	1
WFS1	1	1
WNK1	1	1
WSCD1	1	1
WTAP	1	1
XIAP	1	1
XYLT2	1	1
YLPM1	1	1
ZBTB10	1	1
ZBTB18	1	1
ZBTB2	1	1
ZBTB24	1	1
ZBTB41	1	1
ZBTB44	1	1
ZC3H13	1	1
ZC3H18	1	1
ZC3H4	1	1
ZCCHC14	1	1
ZDHHC5	1	1
ZFC3H1	1	1
ZFHX2	1	1
ZFHX3	1	1
ZFP30	1	1
ZFP64	1	1
ZHX3	1	1
ZKSCAN1	1	1
ZKSCAN5	1	1
ZMAT2	1	1
ZMIZ1	1	1
ZRANB1	1	1
ZSCAN18	1	1
ZSCAN2	1	1
ZSCAN29	1	1
ZSWIM5	1	1
A1BG-AS1	0	1
AACS	1	0
AAK1	1	0
AAMP	1	0
AAR2	1	0
AARD	1	0
AARS2	0	1
AASDH	0	1
AATK	1	0
ABAT	1	0
ABCA5	1	0
ABCC10	0	1
ABCF1	1	1
ABCF2	1	0
ABHD12	1	0
ABHD15	0	1
ABHD17A	1	0
ABHD2	1	0
ABI1	1	0
ABI2	1	0
ABLIM1	1	0
ABRAXAS2	0	1
ABT1	1	0
ACACB	0	1
ACADSB	1	0
ACAP2	1	0
ACBD3	1	0
ACBD5	1	0
ACBD6	1	0
ACE	1	0
ACE2	1	0
ACO1	1	0
ACO2	1	0
ACOT13	1	0
ACOT7	1	0
ACP2	0	1
ACRBP	1	0
ACSL1	1	0
ACTN1	1	0
ACTR3	1	0
ACVR1B	0	1
ACVR1C	1	0
ACVR2A	0	1
ADAM10	1	0
ADAM17	1	0
ADAM22	1	0
ADAM23	1	0
ADAMTS9	1	1
ADAP2	1	0
ADARB1	0	1
ADAT1	1	0
ADCY1	0	1
ADCY9	0	1
ADD1	1	0
ADD3	1	0
ADGRA3	0	1
ADGRL1	1	1
ADGRL2	1	0
ADIPOR2	1	1
ADNP	0	1
ADPGK	0	1
ADRA2A	1	0
AEBP2	1	0
AFAP1L2	1	1
AFG3L2	1	0
AFTPH	1	0
AGGF1	1	0
AGO1	1	0
AGO4	0	1
AGPAT2	1	0
AGPAT3	0	1
AGPAT4	0	1
AGPS	1	0
AHCTF1	1	0
AHCYL1	1	0
AHCYL2	1	0
AHDC1	1	0
AHI1	1	0
AHNAK	1	0
AHR	1	0
AHSA1	1	0
AIFM1	1	0
AIMP1	1	0
AK1	1	0
AKAP1	1	0
AKAP10	1	0
AKAP11	1	0
AKAP2	1	1
AKAP6	1	0
AKAP7	1	0
AKAP9	1	0
AKIP1	1	0
AKIRIN1	1	0
AKT1	1	0
AKT1S1	0	1
AKT2	1	0
AKTIP	1	0
ALAS1	1	0
ALDH1B1	0	1
ALDH2	1	0
ALDH3A2	1	0
ALDH7A1	1	0
ALKBH1	0	1
ALKBH4	0	1
ALKBH5	1	0
ALKBH8	0	1
ALMS1	1	0
ALPK3	0	1
ALS2	0	1
ALYREF	1	0
AMACR	0	1
AMBRA1	0	1
AMER1	1	0
AMER2	1	0
AMH	0	1
AMIGO2	0	1
AMIGO3	0	1
AMN	0	1
ANAPC1	0	1
ANAPC13	1	0
ANAPC2	1	0
ANAPC4	1	0
ANAPC5	1	0
ANAPC7	1	0
ANK2	1	0
ANK3	1	0
ANKIB1	0	1
ANKRA2	1	0
ANKRD10	0	1
ANKRD13A	1	0
ANKRD13B	1	0
ANKRD13C	1	0
ANKRD17	1	0
ANKRD24	1	0
ANKRD26	1	0
ANKRD27	1	0
ANKRD54	0	1
ANKS3	0	1
ANKS6	1	0
ANO6	1	0
ANO8	1	0
ANOS2P	0	1
ANP32A	1	0
ANP32B	1	0
ANP32E	1	0
ANXA4	1	0
ANXA6	1	0
AP1AR	1	0
AP1B1	1	0
AP1S1	1	0
AP1S2	1	0
AP2A2	1	1
AP2B1	1	0
AP2M1	1	0
AP2S1	1	0
AP3B2	1	0
AP3D1	1	0
AP3M2	0	1
AP4M1	0	1
AP5B1	0	1
APAF1	1	0
APBB1	1	0
APC	1	0
APCDD1	0	1
API5	1	0
APLP1	1	0
APLP2	1	0
APOB	0	1
APP	1	0
APPL2	1	0
APTX	1	0
AQP7	1	0
AQR	1	0
ARAP1	1	0
ARCN1	1	0
ARF3	1	0
ARF6	0	1
ARFGEF1	1	0
ARFGEF3	1	0
ARGLU1	1	0
ARHGAP1	1	0
ARHGAP12	0	1
ARHGAP24	1	0
ARHGAP26	1	0
ARHGAP31	1	0
ARHGAP33	1	0
ARHGAP39	1	0
ARHGAP44	1	0
ARHGAP5-AS1	0	1
ARHGDIA	1	0
ARHGEF1	1	0
ARHGEF10L	0	1
ARHGEF12	1	0
ARHGEF16	1	0
ARHGEF17	1	1
ARHGEF18	1	0
ARHGEF2	1	0
ARHGEF28	1	0
ARHGEF40	1	0
ARHGEF9	1	0
ARID1B	1	0
ARID2	0	1
ARID3A	1	0
ARID3B	1	0
ARID4A	1	0
ARID4B	1	0
ARL14EP	1	0
ARL3	1	0
ARL4D	0	1
ARL5A	1	0
ARL8B	1	0
ARMC1	1	0
ARMC7	0	1
ARMC8	0	1
ARMC9	1	0
ARMCX5-GPRASP2	0	1
ARNTL	1	0
ARPC1B	1	0
ARPC2	1	0
ARPC3	1	0
ARPC5L	0	1
ARPP19	1	0
ARRB1	0	1
ARRDC1-AS1	0	1
ARSB	1	0
ARX	1	0
ASAH2	1	0
ASAP1	1	0
ASAP2	1	0
ASB13	0	1
ASB6	0	1
ASB8	0	1
ASCC2	1	0
ASH1L-AS1	0	1
ASH2L	1	0
ASIC2	1	0
ASPH	1	0
ASPM	0	1
ASXL2	0	1
ATAD2	1	0
ATAD3A	1	0
ATAD5	1	0
ATE1	1	0
ATF3	1	0
ATF7	0	1
ATF7IP	1	0
ATG14	1	0
ATG2B	1	0
ATG3	1	0
ATG4A	0	1
ATL2	1	0
ATN1	1	0
ATP11A	1	0
ATP11B	1	0
ATP13A1	1	0
ATP13A3	1	0
ATP1A1	1	0
ATP2B2	1	0
ATP2B4	1	0
ATP6V0A1	1	0
ATP6V0A2	1	0
ATP6V1D	1	0
ATP6V1E1	1	0
ATP6V1F	1	0
ATP6V1G1	1	0
ATP7B	0	1
ATP8A1	1	0
ATP9A	1	0
ATP9B	1	0
ATRIP	0	1
ATRNL1	1	0
ATXN1	1	0
ATXN7L3B	0	1
AUH	1	0
AUTS2	1	0
AVEN	1	0
AZI2	1	0
B3GALT5	0	1
B3GALT6	0	1
B3GLCT	0	1
B4GALNT4	1	0
B4GALT2	0	1
B4GALT4	1	0
B4GALT5	0	1
B4GALT7	0	1
B9D2	0	1
BABAM1	1	0
BAG1	1	0
BAG4	0	1
BAG5	1	0
BAHCC1	1	0
BAHD1	1	0
BAIAP2-DT	0	1
BAIAP2L1	1	0
BAMBI	0	1
BANP	1	0
BAX	1	0
BAZ1A	1	0
BAZ1B	1	0
BAZ2A	1	0
BAZ2B	1	0
BBOF1	0	1
BBS10	0	1
BBS5	0	1
BBX	1	0
BCAP31	1	0
BCDIN3D	0	1
BCL2	0	1
BCL2L13	0	1
BCL3	1	0
BCL6	1	0
BCL7A	1	1
BCL7C	1	0
BCL9L	1	0
BCLAF1	1	0
BCO1	1	0
BCOR	1	0
BEND3	1	0
BEND5	1	0
BEND7	1	0
BEX1	1	0
BEX2	1	0
BEX4	1	0
BFAR	1	1
BHLHE40	0	1
BICD2	1	0
BICRAL	0	1
BIN1	1	0
BIRC2	1	0
BIRC6	0	1
BIVM	0	1
BLM	0	1
BLOC1S1	1	0
BLOC1S3	1	0
BLOC1S4	0	1
BLOC1S5	1	1
BLZF1	1	0
BMF	0	1
BMI1	0	1
BMP2	0	1
BMP2K	0	1
BMPR1A	0	1
BMS1	1	0
BMS1P1	0	1
BOD1L1	0	1
BOLA1	0	1
BOLA3	1	0
BPGM	1	0
BPTF	1	0
BRAF	1	0
BRAT1	1	0
BRCA1	1	0
BRCC3	0	1
BRD1	1	0
BRD3	1	0
BRD3OS	0	1
BRD4	1	0
BRD7	1	0
BRD9	1	0
BRF1	1	0
BRIP1	0	1
BRMS1	1	0
BRMS1L	1	0
BRPF1	1	0
BRPF3	1	0
BRWD1	0	1
BRWD3	1	0
BSDC1	1	0
BSG	1	0
BSN	1	0
BTBD10	1	0
BTBD2	1	0
BTBD3	0	1
BTBD7	1	1
BTBD9	0	1
BTN2A2	0	1
BTN3A1	0	1
BTN3A2	0	1
BUB1B	1	0
BUD13	1	0
BYSL	1	0
C10orf88	0	1
C11orf68	0	1
C11orf71	0	1
C12orf43	0	1
C14orf119	0	1
C14orf93	0	1
C15orf39	0	1
C16orf72	0	1
C17orf100	0	1
C18orf54	0	1
C19orf47	0	1
C1GALT1	0	1
C1orf115	0	1
C1orf116	0	1
C1orf226	0	1
C1orf50	0	1
C1orf74	0	1
C22orf46	0	1
C2CD2L	1	0
C2CD3	1	0
C2CD4A	1	0
C2CD4B	1	0
C2CD4C	1	0
C2CD5	1	0
C2orf15	0	1
C3orf18	0	1
C3orf38	0	1
C5orf22	0	1
C5orf34	0	1
C6orf89	0	1
C7orf25	0	1
C8orf58	0	1
CAAP1	1	0
CAB39	1	0
CABLES1	0	1
CABP1	1	0
CABP7	1	0
CACNA1A	1	0
CACNA1B	1	0
CACNA1D	1	0
CACNA1E	1	0
CACNA2D1	1	0
CACNG4	0	1
CADM4	1	0
CADPS2	1	0
CALCOCO1	1	0
CALM1	1	0
CALM2	1	0
CALM3	1	0
CALML4	0	1
CALR	1	0
CALU	1	0
CAMK1	1	0
CAMK2B	1	0
CAMK2G	0	1
CAMK2N2	1	0
CAMK4	1	0
CAMKK2	0	1
CAMSAP3	1	0
CAMTA1	1	0
CAMTA2	1	0
CANT1	0	1
CAP1	1	0
CAPN2	1	0
CAPN7	1	0
CAPS2	1	0
CAPZB	1	0
CARD10	1	0
CARD6	1	0
CARHSP1	0	1
CARM1	1	0
CASC3	1	0
CASK	1	0
CASP8AP2	1	1
CASP9	1	0
CASR	1	0
CAST	1	0
CASZ1	1	0
CAVIN4	0	1
CBFA2T3	1	0
CBFB	1	0
CBS	0	1
CBWD1	1	0
CBX1	1	0
CBX2	0	1
CBX4	1	0
CBX5	1	0
CC2D2A	1	0
CCAR1	1	0
CCDC102A	0	1
CCDC112	1	0
CCDC12	1	0
CCDC120	1	0
CCDC121	0	1
CCDC122	1	0
CCDC124	1	0
CCDC126	1	0
CCDC136	1	0
CCDC14	0	1
CCDC148	1	0
CCDC149	1	0
CCDC15	1	0
CCDC171	1	0
CCDC181	1	0
CCDC183	1	0
CCDC184	1	0
CCDC25	1	0
CCDC28B	1	0
CCDC30	1	0
CCDC34	1	0
CCDC43	1	0
CCDC47	1	0
CCDC51	1	0
CCDC59	1	0
CCDC61	1	0
CCDC62	1	0
CCDC66	1	0
CCDC71	0	1
CCDC71L	0	1
CCDC77	1	0
CCDC82	1	0
CCDC85A	1	0
CCDC85C	1	0
CCDC86	1	0
CCDC88A	1	0
CCDC88C	1	0
CCDC9	1	0
CCDC90B	1	0
CCDC91	1	0
CCDC97	1	0
CCM2	1	0
CCM2L	1	0
CCNF	0	1
CCNG2	1	0
CCNI	1	0
CCNJ	0	1
CCNT1	0	1
CCNT2	0	1
CCNY	1	0
CCSER1	1	0
CCSER2	1	0
CCT4	1	0
CCT7	1	0
CD248	1	1
CD274	1	0
CD276	1	0
CD2AP	1	0
CD44	1	0
CD59	0	1
CD63	1	0
CD72	1	0
CD82	1	0
CD99L2	0	1
CDADC1	1	0
CDAN1	0	1
CDC25A	0	1
CDC34	1	0
CDC37	1	0
CDC37L1	1	0
CDC42BPB	1	0
CDC42BPG	1	0
CDC42SE2	1	0
CDC5L	1	0
CDC73	1	0
CDCA3	0	1
CDCA4	0	1
CDCA7L	1	0
CDH2	1	0
CDHR1	0	1
CDK11B	1	0
CDK13	1	0
CDK14	1	0
CDK16	1	0
CDK5R1	1	0
CDK5R2	1	0
CDK9	0	1
CDKL5	0	1
CDKN2C	1	0
CDR2L	1	0
CDS1	1	0
CDS2	1	0
CDV3	1	0
CDYL	1	0
CDYL2	1	0
CEBPB	1	0
CEBPD	1	0
CEBPG	0	1
CEBPZ	1	0
CELF1	1	0
CELF4	1	0
CELF6	1	0
CELSR3	0	1
CENPE	1	0
CENPF	1	0
CENPI	0	1
CENPJ	1	0
CENPK	1	0
CENPL	0	1
CENPO	0	1
CENPV	0	1
CEP104	1	0
CEP112	1	0
CEP120	1	0
CEP131	1	0
CEP170B	1	0
CEP192	0	1
CEP290	1	0
CEP350	1	0
CEP44	1	0
CEP63	1	0
CEP68	0	1
CEP78	0	1
CEP83	1	0
CEP85	1	0
CERK	0	1
CERS2	1	0
CFDP1	1	0
CGN	1	0
CGNL1	1	0
CGREF1	1	0
CHCHD3	1	0
CHCHD7	1	0
CHD1	1	0
CHD1L	1	0
CHD3	1	0
CHD4	1	0
CHD5	1	0
CHD8	1	0
CHDH	0	1
CHERP	1	0
CHGB	1	0
CHIC1	0	1
CHMP1B	0	1
CHMP2A	1	0
CHMP3	1	0
CHMP4B	1	0
CHMP4C	1	0
CHRAC1	1	0
CHRM3	1	0
CHST10	0	1
CHST11	1	0
CHST12	1	0
CHST14	0	1
CHST9	0	1
CHTF8	1	1
CHURC1	1	1
CIAO1	0	1
CIB2	1	0
CIC	1	0
CIR1	1	0
CIT	1	0
CITED2	1	0
CIZ1	1	0
CKAP2L	1	0
CKAP5	1	0
CLASP1	1	0
CLASRP	1	0
CLCN3	1	0
CLCN7	1	0
CLDN12	0	1
CLIP1	1	0
CLIP2	1	0
CLK3	1	0
CLOCK	1	0
CLP1	0	1
CLPTM1	1	0
CLSPN	1	0
CLSTN1	1	0
CLTA	1	0
CLTB	1	0
CLTC	1	0
CLU	1	0
CLUH	1	0
CMIP	1	0
CMSS1	1	0
CMTM3	0	1
CMTM8	1	0
CMTR1	1	0
CNDP2	1	0
CNKSR3	1	0
CNNM3	1	0
CNNM4	0	1
CNOT1	1	0
CNOT10	1	0
CNOT6	1	0
CNOT7	1	0
CNPY3	1	0
CNPY4	1	0
CNTLN	1	0
CNTN1	1	0
CNTRL	1	0
CNTROB	1	0
COA6	1	0
COA7	0	1
COBLL1	1	0
COG1	1	0
COG2	1	0
COG4	1	0
COG6	1	0
COG7	1	0
COG8	0	1
COIL	1	0
COL27A1	1	0
COL4A1	1	0
COL4A2	1	0
COL5A2	1	0
COL6A1	1	0
COL6A2	1	0
COMMD10	1	0
COMMD5	0	1
COPB1	1	0
COPS4	1	0
COQ7	0	1
CORO1C	1	0
CORO2B	1	0
COTL1	1	0
COX15	0	1
COX19	0	1
COX5B	1	0
CPEB3	1	0
CPEB4	1	0
CPLANE1	0	1
CPLX1	1	0
CPM	1	0
CPOX	1	0
CPSF2	1	0
CPSF6	1	0
CRAMP1	0	1
CRBN	1	0
CRCP	1	0
CREB3L1	1	0
CREB3L2	1	0
CREBL2	1	0
CREBRF	1	0
CREG1	0	1
CRELD2	1	0
CREM	0	1
CRKL	0	1
CRLF3	1	0
CROCC	1	0
CROCCP2	0	1
CROT	1	0
CRTC1	1	0
CSGALNACT2	0	1
CSKMT	0	1
CSNK1A1	0	1
CSNK1E	1	0
CSNK1G1	0	1
CSNK1G2	1	0
CSNK1G3	1	0
CSPP1	1	0
CST3	1	0
CSTF1	0	1
CSTF2T	1	0
CTBP1	1	0
CTBP1-DT	0	1
CTC1	0	1
CTCF	1	0
CTDSPL2	1	0
CTNNA1	1	0
CTNNBL1	1	0
CTNND1	1	0
CTNND2	1	0
CTPS2	1	0
CTR9	1	0
CTSL	1	0
CTTNBP2	1	0
CTTNBP2NL	1	0
CUEDC1	1	0
CUL1	0	1
CUL2	1	0
CUL3	1	0
CUL4B	1	0
CUL7	1	0
CUTALP	0	1
CUX2	1	1
CWC15	1	0
CWC22	1	0
CWC27	1	0
CWF19L2	1	0
CXXC1	1	0
CXXC4	0	1
CXXC5	1	0
CYB5B	1	0
CYB5D1	0	1
CYB5R4	1	0
CYB5RL	0	1
CYBC1	0	1
CYFIP2	1	0
CYLD	1	0
CYP2R1	0	1
CYREN	0	1
CYTH1	1	0
CYTH3	1	0
DAB2IP	1	0
DACH1	1	0
DACT1	1	0
DAGLB	0	1
DAP	1	0
DARS2	0	1
DAZAP1	1	0
DBF4	0	1
DCAF10	0	1
DCAF16	0	1
DCAF6	1	0
DCAKD	1	0
DCBLD1	0	1
DCBLD2	1	0
DCHS1	0	1
DCLRE1B	0	1
DCLRE1C	1	0
DCP1A	1	0
DCTN1	1	0
DCTN3	1	0
DCTN4	1	0
DCTN5	0	1
DCUN1D1	0	1
DCUN1D2	0	1
DCUN1D4	1	0
DDA1	1	0
DDHD1	1	0
DDHD2	1	0
DDI2	1	0
DDIT3	1	0
DDIT4	0	1
DDO	1	0
DDX1	1	0
DDX10	1	0
DDX18	1	0
DDX19A	1	0
DDX19B	1	0
DDX20	0	1
DDX21	1	0
DDX24	1	1
DDX25	1	0
DDX27	1	0
DDX28	0	1
DDX3X	0	1
DDX41	1	0
DDX46	1	0
DDX47	1	0
DDX50	1	0
DDX54	1	0
DDX6	0	1
DEAF1	1	1
DEDD	0	1
DEDD2	0	1
DEK	1	0
DENND1A	1	0
DENND1B	1	0
DENND2A	1	0
DENND3	1	0
DENND4A	1	0
DENND5A	1	0
DENR	1	0
DERL2	0	1
DESI2	0	1
DGKG	1	0
DGLUCY	0	1
DHCR24	1	0
DHFR	1	0
DHFR2	0	1
DHX15	1	0
DHX29	1	0
DHX30	1	0
DHX32	1	0
DHX33	0	1
DHX34	1	0
DHX36	1	1
DHX37	1	0
DHX38	1	0
DHX40	1	0
DHX57	1	0
DHX9	1	0
DICER1-AS1	0	1
DIDO1	1	0
DIMT1	1	0
DIP2B	1	0
DIS3	1	0
DIS3L	1	0
DIXDC1	0	1
DKC1	1	0
DLAT	1	0
DLD	1	0
DLG1	1	0
DLG3	0	1
DLG4	1	0
DLG5	1	1
DLGAP3	1	0
DLGAP4	1	0
DLST	1	0
DMXL1	1	0
DMXL2	1	0
DNAAF2	0	1
DNAAF5	1	0
DNAJA2	1	0
DNAJA4	1	0
DNAJB1	0	1
DNAJB11	1	0
DNAJB12	1	0
DNAJB4	0	1
DNAJB6	1	0
DNAJB9	0	1
DNAJC1	1	0
DNAJC11	1	0
DNAJC12	1	0
DNAJC13	1	0
DNAJC16	0	1
DNAJC17	1	0
DNAJC2	1	0
DNAJC22	0	1
DNAJC25	0	1
DNAJC3	1	0
DNAJC3-DT	0	1
DNALI1	1	0
DNASE1	0	1
DNM1L	1	0
DNM3	1	0
DNMT1	1	0
DNMT3A	1	0
DNPEP	0	1
DNTTIP1	1	0
DNTTIP2	1	0
DOCK1	1	0
DOCK10	1	0
DOCK3	0	1
DOCK6	1	0
DOCK8	1	0
DOCK9	1	0
DOK3	0	1
DOK4	1	0
DOT1L	1	0
DPAGT1	0	1
DPCD	1	0
DPF3	1	0
DPH1	0	1
DPH5	1	0
DPH6	1	0
DPP4	1	0
DPY19L3	0	1
DPY19L4	1	0
DPYSL2	1	0
DPYSL5	1	0
DRC1	1	0
DROSHA	1	0
DSG2	1	0
DSP	1	0
DST	1	0
DSTYK	0	1
DTD1	1	0
DTD2	0	1
DTNB	1	0
DTNBP1	1	0
DTX1	1	0
DUBR	0	1
DUS3L	1	0
DUSP18	0	1
DUSP23	1	0
DUSP26	1	0
DUSP6	1	0
DUSP7	1	0
DUT	1	0
DVL1	1	0
DVL3	1	0
DYNC1H1	1	0
DYNC1I2	1	0
DYNC1LI1	1	0
DYNC1LI2	1	0
DYRK1A	1	0
DYRK3	0	1
DZIP1L	1	0
DZIP3	1	0
E2F3	0	1
E2F4	1	0
E2F6	0	1
E2F7	1	0
E4F1	1	0
EAF1	1	0
EAPP	1	0
EBAG9	1	0
EBF3	1	0
EBLN3P	0	1
EBNA1BP2	1	0
EBP	1	0
ECD	1	0
ECE1	1	0
ECHDC3	1	0
ECM2	1	0
EDARADD	0	1
EDF1	1	0
EEA1	1	0
EED	1	0
EEF1A2	1	0
EEF2KMT	0	1
EFCAB14	1	0
EFCAB2	1	0
EFHC1	1	0
EFHD2	1	0
EFNB1	1	0
EGF	1	1
EGLN1	1	0
EGR1	0	1
EHBP1L1	1	0
EHMT1	1	0
EI24	1	0
EID1	0	1
EIF1AD	1	0
EIF2AK3	1	0
EIF2AK4	1	0
EIF2B1	0	1
EIF2B5	1	0
EIF2S1	1	0
EIF2S2	1	0
EIF3A	1	0
EIF3B	1	0
EIF3C	1	0
EIF3D	1	0
EIF3F	0	1
EIF3G	1	0
EIF3J-DT	0	1
EIF3L	1	0
EIF4A3	1	0
EIF4B	1	0
EIF4E2	1	0
EIF4EBP1	1	0
EIF4EBP2	1	0
EIF4ENIF1	1	0
EIF4G1	1	0
EIF4G3	1	0
EIF5B	1	0
ELF2	1	0
ELK1	1	0
ELL	1	0
ELL2	1	0
ELMOD3	1	0
ELOA	0	1
ELP6	0	1
EMC1	0	1
EMC8	1	0
EME1	1	0
EME2	0	1
EMG1	0	1
EMILIN1	1	0
EMILIN2	0	1
EMILIN3	0	1
EML1	1	0
EML3	1	0
EML4	1	0
EML5	1	0
EML6	1	0
EMSY	0	1
ENC1	1	0
ENDOV	0	1
ENGASE	0	1
ENOX2	1	0
ENPP1	0	1
ENPP2	1	0
EP400	1	0
EPAS1	1	0
EPC1	1	0
EPC2	1	0
EPCAM	1	0
EPHA4	0	1
EPHB1	0	1
EPHB2	0	1
EPHB3	0	1
EPHX1	1	0
EPM2AIP1	0	1
EPN1	1	0
EPPK1	0	1
EPS15	1	0
EPS15L1	1	0
EPS8	1	0
ERC1	1	1
ERCC2	1	0
ERCC3	1	0
ERCC5	1	0
ERCC6	1	0
ERCC6L	0	1
ERCC6L2	0	1
ERF	1	0
ERGIC1	1	0
ERGIC2	1	0
ERI1	1	1
ERI2	0	1
ERICH3	1	0
ERICH5	1	0
ERLIN1	0	1
ERMP1	1	0
ERP29	1	0
ERVK13-1	0	1
ESF1	1	0
ESRP2	0	1
ESS2	0	1
ESYT1	1	0
ETF1	1	0
ETFB	1	0
ETNK1	1	0
ETS2	0	1
ETV5	1	0
ETV6	1	0
EVC2	1	1
EVI5	1	0
EVI5L	1	0
EVL	1	0
EWSR1	1	0
EXD2	1	0
EXD3	0	1
EXO5	0	1
EXOC6	1	0
EXOC6B	1	0
EXOC7	1	0
EXOG	0	1
EXOSC10	1	0
EXOSC2	0	1
EXOSC3	1	0
EXOSC9	1	0
EXT2	0	1
EXTL2	0	1
EXTL3	0	1
EZH2	1	0
EZR	1	0
F2RL1	1	0
F3	1	0
F8A1	0	1
F8A2	0	1
F8A3	0	1
FAAP100	0	1
FADS1	1	0
FADS2	1	0
FAF1	1	0
FAHD2A	0	1
FAHD2CP	0	1
FAIM	1	0
FAM102B	1	0
FAM104A	0	1
FAM107B	1	0
FAM110A	0	1
FAM110C	0	1
FAM111A	0	1
FAM111B	0	1
FAM117B	1	0
FAM120AOS	0	1
FAM133B	1	0
FAM135A	1	0
FAM136A	1	0
FAM156A	0	1
FAM156B	0	1
FAM168A	0	1
FAM172A	1	0
FAM174A	1	0
FAM174B	0	1
FAM181B	0	1
FAM184A	1	0
FAM193A	1	0
FAM193B	1	0
FAM208B	1	1
FAM20B	0	1
FAM210A	0	1
FAM214B	1	0
FAM217B	0	1
FAM227A	1	0
FAM32A	1	0
FAM3C	1	0
FAM53C	0	1
FAM72A	0	1
FAM72B	0	1
FAM72C	0	1
FAM72D	0	1
FAM76A	1	0
FAM78B	0	1
FAM81A	1	0
FAM83E	0	1
FAM83G	1	0
FAM89A	0	1
FAM98B	1	0
FANCE	1	0
FANCL	1	0
FANCM	1	0
FAR1	1	0
FARP1	1	0
FARSA	1	0
FASN	1	0
FASTKD5	0	1
FAU	1	0
FBF1	1	0
FBRSL1	1	0
FBXL12	0	1
FBXL15	0	1
FBXL17	1	0
FBXL5	1	0
FBXO11	0	1
FBXO2	1	0
FBXO21	1	0
FBXO25	1	0
FBXO28	0	1
FBXO33	0	1
FBXO34	0	1
FBXO38	1	0
FBXO41	0	1
FBXO42	0	1
FBXO46	1	0
FBXO5	0	1
FBXW2	0	1
FBXW4	1	0
FBXW7	1	0
FBXW8	1	0
FCHSD2	1	0
FECH	1	0
FEM1A	1	0
FEM1B	0	1
FEM1C	0	1
FEN1	0	1
FEZ2	1	0
FFAR2	1	0
FFAR4	1	0
FGD1	1	0
FGD4	0	1
FGD5-AS1	0	1
FGF14	1	0
FGF14-AS2	0	1
FGF18	0	1
FGF2	0	1
FGFR1	1	0
FHAD1	1	0
FHDC1	1	0
FHOD3	1	0
FIGN	0	1
FIGNL2	1	0
FIP1L1	1	0
FIZ1	0	1
FJX1	0	1
FKBP11	1	1
FKBP15	1	0
FKBP1B	1	0
FKBP5	1	0
FKBP8	1	0
FKRP	0	1
FLAD1	0	1
FLCN	0	1
FLNA	1	0
FLNB	1	0
FLOT2	1	0
FLRT3	0	1
FLYWCH1	1	0
FMN2	1	0
FMNL1	1	0
FMNL2	1	0
FMNL3	1	1
FMR1	1	0
FNBP1L	1	0
FNDC3A	0	1
FNDC3B	1	0
FNTA	1	0
FOSL2	1	0
FOXA1	0	1
FOXA3	1	0
FOXJ2	1	0
FOXJ3	1	0
FOXM1	1	0
FOXN3	0	1
FOXO1	0	1
FOXO3B	0	1
FOXO4	1	0
FOXP1	1	0
FOXP4	1	0
FRA10AC1	1	0
FRAT1	0	1
FRAT2	0	1
FREM2	0	1
FRMD4A	1	0
FRMD5	1	0
FRMD8	0	1
FRY	1	0
[truncated: 13,170 more rows]
