# Supplementary material for: m6A mRNA methylation by METTL14 regulates early pancreatic cell differentiation
Source: EMBO J. 2024 Sep 25;43(22):5445–68. doi: 10.1038/s44318-024-00213-2 (PMC11574190; doi:10.1038/s44318-024-00213-2)
Supplement: Supplementary file 6 — Dataset EV4 [file 44318_2024_213_MOESM6_ESM.xlsx]

## Sheet: Legend
Dataset EV4. Transcripts that are bound by the METTL14 protein.

## Sheet: Dataset EV4
seqnames	start	end	width	strand	peakNames	peak	feature	feature.ranges.start	feature.ranges.end	feature.ranges.width	feature.strand	distance	insideFeature	distanceToSite	gene_id	symbol	genename
chr1	630600	630800	201	+		X1	102465432	632325	632413	89	-	1524	downstream	1524	102465432	NA	NA
chr1	632200	632800	601	+		X2	102465432	632325	632413	89	-	0	includeFeature	0	102465432	NA	NA
chr1	1165200	1165800	601	+		X3	406984	1167092	1167202	111	+	1291	upstream	1291	406984	MIR200B	microRNA 200b
chr1	1166000	1166400	401	+		X4	406984	1167092	1167202	111	+	691	upstream	691	406984	MIR200B	microRNA 200b
chr1	1166600	1168000	1401	+		X5	406983	1167846	1167956	111	+	0	includeFeature	0	406983	MIR200A	microRNA 200a
chr1	1168200	1169400	1201	+		X6	554210	1169005	1169087	83	+	0	includeFeature	0	554210	MIR429	microRNA 429
chr1	1219600	1220800	1201	+		X7	51150	1216908	1232031	15124	-	0	inside	0	51150	SDF4	stromal cell derived factor 4
chr1	1292400	1293600	1201	+		X8	116983	1292376	1309609	17234	-	0	inside	0	116983	ACAP3	ArfGAP with coiled-coil, ankyrin repeat and PH domains 3
chr1	1294400	1295000	601	+		X9	116983	1292376	1309609	17234	-	0	inside	0	116983	ACAP3	ArfGAP with coiled-coil, ankyrin repeat and PH domains 3
chr1	1298600	1300200	1601	+		X10	116983	1292376	1309609	17234	-	0	inside	0	116983	ACAP3	ArfGAP with coiled-coil, ankyrin repeat and PH domains 3
chr1	1303200	1308000	4801	+		X11	116983	1292376	1309609	17234	-	0	inside	0	116983	ACAP3	ArfGAP with coiled-coil, ankyrin repeat and PH domains 3
chr1	1313800	1314200	401	+		X12	54973	1311585	1324691	13107	-	0	inside	0	54973	INTS11	integrator complex subunit 11
chr1	1319000	1319600	601	+		X13	54973	1311585	1324691	13107	-	0	inside	0	54973	INTS11	integrator complex subunit 11
chr1	1320600	1321000	401	+		X14	54973	1311585	1324691	13107	-	0	inside	0	54973	INTS11	integrator complex subunit 11
chr1	1353800	1354400	601	+		X15	54587	1352689	1361777	9089	-	0	inside	0	54587	MXRA8	matrix remodeling associated 8
chr1	1386400	1387600	1201	+		X16	81669	1385711	1399328	13618	-	0	inside	0	81669	CCNL2	cyclin L2
chr1	11080398	11080598	201	+		X17	5394	11066618	11099881	33264	-	0	inside	0	5394	EXOSC10	exosome component 10
chr1	11840598	11840998	401	+		X18	1185	11806096	11843144	37049	+	0	inside	0	1185	CLCN6	chloride voltage-gated channel 6
chr1	11907998	11908398	401	+		X19	26829	11908152	11908271	120	+	0	includeFeature	0	26829	RNU5E-1	RNA, U5E small nuclear 1
chr1	17632396	17632596	201	+		X20	55160	17539835	17697874	158040	+	0	inside	0	55160	ARHGEF10L	Rho guanine nucleotide exchange factor 10 like
chr1	19198596	19198996	401	+		X21	23352	19074506	19210276	135771	-	0	inside	0	23352	UBR4	ubiquitin protein ligase E3 component n-recognin 4
chr1	20744595	20745195	601	+		X22	50809	20742661	20787323	44663	-	0	inside	0	50809	HP1BP3	heterochromatin protein 1 binding protein 3
chr1	20765195	20765595	401	+		X23	50809	20742661	20787323	44663	-	0	inside	0	50809	HP1BP3	heterochromatin protein 1 binding protein 3
chr1	20773395	20773595	201	+		X24	50809	20742661	20787323	44663	-	0	inside	0	50809	HP1BP3	heterochromatin protein 1 binding protein 3
chr1	20941595	20942195	601	+		X25	8672	20806292	21176888	370597	-	0	inside	0	8672	EIF4G3	eukaryotic translation initiation factor 4 gamma 3
chr1	21175595	21175995	401	+		X26	8672	20806292	21176888	370597	-	0	inside	0	8672	EIF4G3	eukaryotic translation initiation factor 4 gamma 3
chr1	23971195	23971995	801	+		X27	10772	23964804	23980927	16124	-	0	inside	0	10772	SRSF10	serine and arginine rich splicing factor 10
chr1	25816794	25817194	401	+		X28	56181	25813973	25832942	18970	+	0	inside	0	56181	MTFR1L	mitochondrial fission regulator 1 like
chr1	25900394	25901194	801	+		X29	3925	25884181	25906991	22811	-	0	inside	0	3925	STMN1	stathmin 1
chr1	25901394	25901794	401	+		X30	3925	25884181	25906991	22811	-	0	inside	0	3925	STMN1	stathmin 1
chr1	26284594	26284994	401	+		X31	91544	26281328	26318363	37036	-	0	inside	0	91544	UBXN11	UBX domain protein 11
chr1	26472394	26473594	1201	+		X32	3151	26472450	26475972	3523	+	0	overlapStart	0	3151	HMGN2	high mobility group nucleosomal binding domain 2
chr1	26730994	26731794	801	+		X33	8289	26696033	26782104	86072	+	0	inside	0	8289	ARID1A	AT-rich interaction domain 1A
chr1	26779594	26780194	601	+		X34	8289	26696033	26782104	86072	+	0	inside	0	8289	ARID1A	AT-rich interaction domain 1A
chr1	26780394	26780994	601	+		X35	8289	26696033	26782104	86072	+	0	inside	0	8289	ARID1A	AT-rich interaction domain 1A
chr1	26781394	26781594	201	+		X36	8289	26696033	26782104	86072	+	0	inside	0	8289	ARID1A	AT-rich interaction domain 1A
chr1	28508394	28508794	401	+		X37	26768	28508559	28508762	204	+	0	includeFeature	0	26768	SNORA73B	small nucleolar RNA, H/ACA box 73B
chr1	28578594	28578994	401	+		X38	692212	28578749	28578822	74	-	0	includeFeature	0	692212	SNORD99	small nucleolar RNA, C/D box 99
chr1	28742593	28743193	601	+		X39	51441	28736621	28769775	33155	+	0	inside	0	51441	YTHDF2	YTH N6-methyladenosine RNA binding protein 2
chr1	29147993	29148393	401	+		X40	6429	29147743	29181987	34245	-	0	inside	0	6429	SRSF4	serine and arginine rich splicing factor 4
chr1	29181393	29181793	401	+		X41	6429	29147743	29181987	34245	-	0	inside	0	6429	SRSF4	serine and arginine rich splicing factor 4
chr1	30967993	30968393	401	+		X42	9698	30931506	31065991	134486	-	0	inside	0	9698	PUM1	pumilio RNA binding family member 1
chr1	32180193	32180393	201	+		X43	200081	32179686	32198285	18600	+	0	inside	0	200081	TXLNA	taxilin alpha
chr1	32651793	32651993	201	+		X44	5928	32651142	32686211	35070	+	0	inside	0	5928	RBBP4	RB binding protein 4, chromatin remodeling factor
chr1	35186792	35187392	601	+		X45	6421	35176378	35193148	16771	-	0	inside	0	6421	SFPQ	splicing factor proline and glutamine rich
chr1	35188992	35189392	401	+		X46	6421	35176378	35193148	16771	-	0	inside	0	6421	SFPQ	splicing factor proline and glutamine rich
chr1	35190392	35191592	1201	+		X47	6421	35176378	35193148	16771	-	0	inside	0	6421	SFPQ	splicing factor proline and glutamine rich
chr1	39028591	39028991	401	+		X48	4725	39026318	39034636	8319	+	0	inside	0	4725	NDUFS5	NADH:ubiquinone oxidoreductase subunit S5
chr1	39324191	39324391	201	+		X49	23499	39081316	39487177	405862	+	0	inside	0	23499	MACF1	microtubule-actin crosslinking factor 1
chr1	39352991	39353191	201	+		X50	23499	39081316	39487177	405862	+	0	inside	0	23499	MACF1	microtubule-actin crosslinking factor 1
chr1	39369991	39370191	201	+		X51	23499	39081316	39487177	405862	+	0	inside	0	23499	MACF1	microtubule-actin crosslinking factor 1
chr1	39385591	39385991	401	+		X52	23499	39081316	39487177	405862	+	0	inside	0	23499	MACF1	microtubule-actin crosslinking factor 1
chr1	39422391	39422991	601	+		X53	23499	39081316	39487177	405862	+	0	inside	0	23499	MACF1	microtubule-actin crosslinking factor 1
chr1	39441791	39442391	601	+		X54	23499	39081316	39487177	405862	+	0	inside	0	23499	MACF1	microtubule-actin crosslinking factor 1
chr1	44775790	44776190	401	+		X55	26811	44775864	44775943	80	+	0	includeFeature	0	26811	SNORD55	small nucleolar RNA, C/D box 55
chr1	44776390	44776790	401	+		X56	94161	44776490	44776593	104	+	0	includeFeature	0	94161	SNORD46	small nucleolar RNA, C/D box 46
chr1	44777590	44778790	1201	+		X57	6202	44775251	44778779	3529	+	0	overlapEnd	0	6202	RPS8	ribosomal protein S8
chr1	46302789	46303189	401	+		X58	10489	46261196	46303608	42413	-	0	inside	0	10489	LRRC41	leucine rich repeat containing 41
chr1	52352588	52352788	201	+		X59	200014	52345723	52366193	20471	-	0	inside	0	200014	CC2D1B	coiled-coil and C2 domain containing 1B
chr1	52475188	52475588	401	+		X60	23318	52408282	52553487	145206	-	0	inside	0	23318	TUT4	terminal uridylyl transferase 4
chr1	52525588	52525788	201	+		X61	23318	52408282	52553487	145206	-	0	inside	0	23318	TUT4	terminal uridylyl transferase 4
chr1	54886787	54887387	601	+		X62	1718	54849633	54887218	37586	-	0	overlapStart	0	1718	DHCR24	24-dehydrocholesterol reductase
chr1	55046987	55047187	201	+		X63	255738	55039548	55064852	25305	+	0	inside	0	255738	PCSK9	proprotein convertase subtilisin/kexin type 9
chr1	55048387	55048987	601	+		X64	255738	55039548	55064852	25305	+	0	inside	0	255738	PCSK9	proprotein convertase subtilisin/kexin type 9
chr1	55049987	55050587	601	+		X65	255738	55039548	55064852	25305	+	0	inside	0	255738	PCSK9	proprotein convertase subtilisin/kexin type 9
chr1	70234583	70234783	201	+		X66	9295	70205682	70253052	47371	+	0	inside	0	9295	SRSF11	serine and arginine rich splicing factor 11
chr1	70237383	70237583	201	+		X67	9295	70205682	70253052	47371	+	0	inside	0	9295	SRSF11	serine and arginine rich splicing factor 11
chr1	70250383	70251983	1601	+		X68	9295	70205682	70253052	47371	+	0	inside	0	9295	SRSF11	serine and arginine rich splicing factor 11
chr1	71078383	71078783	401	+		X69	9406	71063291	71081297	18007	-	0	inside	0	9406	ZRANB2	zinc finger RANBP2-type containing 2
chr1	71080783	71080983	201	+		X70	9406	71063291	71081297	18007	-	0	inside	0	9406	ZRANB2	zinc finger RANBP2-type containing 2
chr1	75786982	75787182	201	+		X71	692085	75787072	75787150	79	+	0	includeFeature	0	692085	SNORD45C	small nucleolar RNA, C/D box 45C
chr1	75787782	75787982	201	+		X72	26805	75787889	75787972	84	+	0	includeFeature	0	26805	SNORD45A	small nucleolar RNA, C/D box 45A
chr1	75789382	75789582	201	+		X73	26804	75789477	75789548	72	+	0	includeFeature	0	26804	SNORD45B	small nucleolar RNA, C/D box 45B
chr1	92837178	92837778	601	+		X74	6083	92837289	92837383	95	+	0	includeFeature	0	6083	SNORD21	small nucleolar RNA, C/D box 21
chr1	92840578	92840978	401	+		X75	26782	92840719	92840851	133	+	0	includeFeature	0	26782	SNORA66	small nucleolar RNA, H/ACA box 66
chr1	109100174	109100774	601	+		X76	677766	109100193	109100619	427	+	0	includeFeature	0	677766	SCARNA2	small Cajal body-specific RNA 2
chr1	110340374	110341174	801	+		X77	64783	110338506	110346681	8176	+	0	inside	0	64783	RBM15	RNA binding motif protein 15
chr1	110341774	110342374	601	+		X78	64783	110338506	110346681	8176	+	0	inside	0	64783	RBM15	RNA binding motif protein 15
chr1	110346374	110347574	1201	+		X79	64783	110338506	110346681	8176	+	0	overlapEnd	0	64783	RBM15	RNA binding motif protein 15
chr1	146989565	146989765	201	+		X80	149013	146938744	146996202	57459	+	0	inside	0	149013	NBPF12	NBPF member 12
chr1	150470964	150471364	401	+		X81	23248	150363091	150476566	113476	+	0	inside	0	23248	RPRD2	regulation of nuclear pre-mRNA domain containing 2
chr1	150966564	150966764	201	+		X82	29956	150960583	150975004	14422	-	0	inside	0	29956	CERS2	ceramide synthase 2
chr1	151405764	151406164	401	+		X83	23126	151402724	151459465	56742	-	0	inside	0	23126	POGZ	pogo transposable element derived with ZNF domain
chr1	151702564	151703564	1001	+		X84	11189	151702404	151716814	14411	-	0	inside	0	11189	CELF3	CUGBP Elav-like family member 3
chr1	151704364	151704564	201	+		X85	11189	151702404	151716814	14411	-	0	inside	0	11189	CELF3	CUGBP Elav-like family member 3
chr1	151708964	151709964	1001	+		X86	11189	151702404	151716814	14411	-	0	inside	0	11189	CELF3	CUGBP Elav-like family member 3
chr1	151715764	151716764	1001	+		X87	284485	151710433	151729805	19373	+	0	inside	0	284485	RIIAD1	regulatory subunit of type II PKA R-subunit (RIIa) domain containing 1
chr1	154259563	154259963	401	+		X88	9898	154220179	154271510	51332	+	0	inside	0	9898	UBAP2L	ubiquitin associated protein 2 like
chr1	155308763	155310363	1601	+		X89	2224	155308748	155320666	11919	+	0	inside	0	2224	FDPS	farnesyl diphosphate synthase
chr1	155312163	155312763	601	+		X90	2224	155308748	155320666	11919	+	0	inside	0	2224	FDPS	farnesyl diphosphate synthase
chr1	155313163	155313763	601	+		X91	2224	155308748	155320666	11919	+	0	inside	0	2224	FDPS	farnesyl diphosphate synthase
chr1	155316763	155318763	2001	+		X92	2224	155308748	155320666	11919	+	0	inside	0	2224	FDPS	farnesyl diphosphate synthase
chr1	155479963	155480763	801	+		X93	55870	155335268	155562807	227540	-	0	inside	0	55870	ASH1L	ASH1 like histone lysine methyltransferase
chr1	155853563	155853963	401	+		X94	54856	155749662	155859400	109739	-	0	inside	0	54856	GON4L	gon-4 like
chr1	155919763	155920163	401	+		X95	22889	155913043	155934400	21358	-	0	inside	0	22889	KHDC4	KH domain containing 4, pre-mRNA splicing factor
chr1	171485559	171485759	201	+		X96	23215	171485551	171593511	107961	+	0	inside	0	23215	PRRC2C	proline rich coiled-coil 2C
chr1	171517559	171517759	201	+		X97	23215	171485551	171593511	107961	+	0	inside	0	23215	PRRC2C	proline rich coiled-coil 2C
chr1	171523159	171523559	401	+		X98	23215	171485551	171593511	107961	+	0	inside	0	23215	PRRC2C	proline rich coiled-coil 2C
chr1	171532159	171532559	401	+		X99	23215	171485551	171593511	107961	+	0	inside	0	23215	PRRC2C	proline rich coiled-coil 2C
chr1	171535959	171536359	401	+		X100	23215	171485551	171593511	107961	+	0	inside	0	23215	PRRC2C	proline rich coiled-coil 2C
chr1	171537159	171537359	201	+		X101	23215	171485551	171593511	107961	+	0	inside	0	23215	PRRC2C	proline rich coiled-coil 2C
chr1	171539959	171542159	2201	+		X102	23215	171485551	171593511	107961	+	0	inside	0	23215	PRRC2C	proline rich coiled-coil 2C
chr1	171557359	171557959	601	+		X103	23215	171485551	171593511	107961	+	0	inside	0	23215	PRRC2C	proline rich coiled-coil 2C
chr1	173863958	173864558	601	+		X104	60674	173863900	173868882	4983	-	0	inside	0	60674	GAS5	growth arrest specific 5
chr1	173864758	173864958	201	+		X105	60674	173863900	173868882	4983	-	0	inside	0	60674	GAS5	growth arrest specific 5
chr1	173865158	173865758	601	+		X106	60674	173863900	173868882	4983	-	0	inside	0	60674	GAS5	growth arrest specific 5
chr1	173865958	173866958	1001	+		X107	60674	173863900	173868882	4983	-	0	inside	0	60674	GAS5	growth arrest specific 5
chr1	173867558	173867758	201	+		X108	60674	173863900	173868882	4983	-	0	inside	0	60674	GAS5	growth arrest specific 5
chr1	186340955	186341355	401	+		X109	7175	186311652	186375693	64042	-	0	inside	0	7175	TPR	translocated promoter region, nuclear basket protein
chr1	201878151	201878351	201	+		X110	55705	201829141	201884294	55154	+	0	inside	0	55705	IPO9	importin 9
chr1	205720350	205720750	401	+		X111	64710	205712819	205750276	37458	-	0	inside	0	64710	NUCKS1	nuclear casein kinase and cyclin dependent kinase substrate 1
chr1	205727550	205727750	201	+		X112	64710	205712819	205750276	37458	-	0	inside	0	64710	NUCKS1	nuclear casein kinase and cyclin dependent kinase substrate 1
chr1	220200347	220200747	401	+		X113	100302234	220200538	220200619	82	-	0	includeFeature	0	100302234	MIR664A	microRNA 664a
chr1	234607543	234607943	401	+		X114	359948	234604269	234609525	5257	-	0	inside	0	359948	IRF2BP2	interferon regulatory factor 2 binding protein 2
chr1	236202543	236202743	201	+		X115	7107	236142505	236221865	79361	+	0	inside	0	7107	GPR137B	G protein-coupled receptor 137B
chr1	236226143	236226943	801	+		X116	56605	236215555	236281985	66431	-	0	inside	0	56605	ERO1B	endoplasmic reticulum oxidoreductase 1 beta
chr1	236235743	236235943	201	+		X117	56605	236215555	236281985	66431	-	0	inside	0	56605	ERO1B	endoplasmic reticulum oxidoreductase 1 beta
chr1	236236143	236236543	401	+		X118	56605	236215555	236281985	66431	-	0	inside	0	56605	ERO1B	endoplasmic reticulum oxidoreductase 1 beta
chr1	236482143	236483943	1801	+		X119	128178	236348262	236484914	136653	+	0	inside	0	128178	EDARADD	EDAR associated death domain
chr1	244855341	244856941	1601	+		X120	3192	244845167	244864542	19376	-	0	inside	0	3192	HNRNPU	heterogeneous nuclear ribonucleoprotein U
chr1	244858541	244858941	401	+		X121	3192	244845167	244864542	19376	-	0	inside	0	3192	HNRNPU	heterogeneous nuclear ribonucleoprotein U
chr1	244862541	244862741	201	+		X122	3192	244845167	244864542	19376	-	0	inside	0	3192	HNRNPU	heterogeneous nuclear ribonucleoprotein U
chr1	244862941	244863541	601	+		X123	3192	244845167	244864542	19376	-	0	inside	0	3192	HNRNPU	heterogeneous nuclear ribonucleoprotein U
chr1	244863741	244864541	801	+		X124	3192	244845167	244864542	19376	-	0	inside	0	3192	HNRNPU	heterogeneous nuclear ribonucleoprotein U
chr2	8806198	8806398	201	+		X126	57498	8725560	8837630	112071	-	0	inside	0	57498	KIDINS220	kinase D interacting substrate 220
chr2	9591398	9591598	201	+		X127	10971	9583972	9631014	47043	-	0	inside	0	10971	YWHAQ	tyrosine 3-monooxygenase/tryptophan 5-monooxygenase activation protein theta
chr2	10446598	10446998	401	+		X128	100302743	10446714	10446849	136	-	0	includeFeature	0	100302743	SNORA80B	small nucleolar RNA, H/ACA box 80B
chr2	10791598	10791998	401	+		X129	10130	10783391	10837977	54587	-	0	inside	0	10130	PDIA6	protein disulfide isomerase family A member 6
chr2	11765398	11765798	401	+		X130	23175	11677595	11827409	149815	+	0	inside	0	23175	LPIN1	lipin 1
chr2	11767598	11767998	401	+		X131	23175	11677595	11827409	149815	+	0	inside	0	23175	LPIN1	lipin 1
chr2	11784398	11784998	601	+		X132	23175	11677595	11827409	149815	+	0	inside	0	23175	LPIN1	lipin 1
chr2	11791798	11791998	201	+		X133	23175	11677595	11827409	149815	+	0	inside	0	23175	LPIN1	lipin 1
chr2	11804398	11804598	201	+		X134	23175	11677595	11827409	149815	+	0	inside	0	23175	LPIN1	lipin 1
chr2	11824798	11825598	801	+		X135	23175	11677595	11827409	149815	+	0	inside	0	23175	LPIN1	lipin 1
chr2	11826998	11827198	201	+		X136	23175	11677595	11827409	149815	+	0	inside	0	23175	LPIN1	lipin 1
chr2	20051396	20051596	201	+		X137	9741	20032650	20052028	19379	-	0	inside	0	9741	LAPTM4A	lysosomal protein transmembrane 4 alpha
chr2	27378794	27378994	201	+		X138	130557	27377231	27380790	3560	-	0	inside	0	130557	ZNF513	zinc finger protein 513
chr2	28913593	28913793	201	+		X139	692209	28913664	28913748	85	+	0	includeFeature	0	692209	SNORD92	small nucleolar RNA, C/D box 92
chr2	28926993	28927193	201	+		X140	26796	28927067	28927144	78	+	0	includeFeature	0	26796	SNORD53	small nucleolar RNA, C/D box 53
chr2	28927793	28928193	401	+		X141	23160	28894643	28948222	53580	+	0	inside	0	23160	WDR43	WD repeat domain 43
chr2	32277793	32278193	401	+		X142	84272	32277910	32316594	38685	+	0	overlapStart	0	84272	YIPF4	Yip1 domain family member 4
chr2	42463790	42464190	401	+		X143	170850	42442017	42494097	52081	-	0	inside	0	170850	KCNG3	potassium voltage-gated channel modifier subfamily G member 3
chr2	47376989	47377189	201	+		X144	4072	47345158	47387601	42444	+	0	inside	0	4072	EPCAM	epithelial cell adhesion molecule
chr2	47799989	47800589	601	+		X145	2956	47695819	47810101	114283	+	0	inside	0	2956	MSH6	mutS homolog 6
chr2	51027988	51028988	1001	+		X146	9378	49918505	51082864	1164360	-	0	inside	0	9378	NRXN1	neurexin 1
chr2	61187786	61188586	801	+		X148	9736	61187463	61470769	283307	-	0	inside	0	9736	USP34	ubiquitin specific peptidase 34
chr2	70248383	70248783	401	+		X149	54980	70149880	70248615	98736	-	0	overlapStart	0	54980	C2orf42	chromosome 2 open reading frame 42
chr2	71331783	71331983	201	+		X150	27332	71276561	71435069	158509	+	0	inside	0	27332	ZNF638	zinc finger protein 638
chr2	71349383	71350183	801	+		X151	27332	71276561	71435069	158509	+	0	inside	0	27332	ZNF638	zinc finger protein 638
chr2	71423583	71423983	401	+		X152	27332	71276561	71435069	158509	+	0	inside	0	27332	ZNF638	zinc finger protein 638
chr2	71426583	71426983	401	+		X153	27332	71276561	71435069	158509	+	0	inside	0	27332	ZNF638	zinc finger protein 638
chr2	73449183	73449583	401	+		X154	7840	73385758	73610793	225036	+	0	inside	0	7840	ALMS1	ALMS1, centrosome and basal body associated protein
chr2	85541580	85542780	1201	+		X155	4144	85539165	85545280	6116	+	0	inside	0	4144	MAT2A	methionine adenosyltransferase 2A
chr2	86135780	86136180	401	+		X156	692225	86135870	86136006	137	+	0	includeFeature	0	692225	SNORD94	small nucleolar RNA, C/D box 94
chr2	95991577	95991977	401	+		X158	400986	95836919	95991831	154913	-	0	overlapStart	0	400986	ANKRD36C	ankyrin repeat domain 36C
chr2	96286177	96287177	1001	+		X159	23020	96274336	96305515	31180	-	0	inside	0	23020	SNRNP200	small nuclear ribonucleoprotein U5 subunit 200
chr2	97113577	97113977	401	+		X160	375248	97113496	97264521	151026	+	0	inside	0	375248	ANKRD36	ankyrin repeat domain 36
chr2	119439771	119440171	401	+		X161	6344	119439843	119525301	85459	-	0	overlapEnd	0	6344	SCTR	secretin receptor
chr2	119441571	119442571	1001	+		X162	6344	119439843	119525301	85459	-	0	inside	0	6344	SCTR	secretin receptor
chr2	119442771	119443171	401	+		X163	6344	119439843	119525301	85459	-	0	inside	0	6344	SCTR	secretin receptor
chr2	130129169	130129369	201	+		X164	728378	130073535	130129222	55688	-	0	overlapStart	0	728378	POTEF	POTE ankyrin domain family member F
chr2	135778967	135779167	201	+		X165	23190	135741619	135785055	43437	+	0	inside	0	23190	UBXN4	UBX domain protein 4
chr2	154698763	154699163	401	+		X167	3760	154698299	154858352	160054	+	0	inside	0	3760	KCNJ3	potassium voltage-gated channel subfamily J member 3
chr2	157627762	157628162	401	+		X168	130399	157526767	157629005	102239	-	0	inside	0	130399	ACVR1C	activin A receptor type 1C
chr2	159349762	159350162	401	+		X169	29994	159318979	159712435	393457	-	0	inside	0	29994	BAZ2B	bromodomain adjacent to zinc finger domain 2B
chr2	159412362	159412562	201	+		X170	29994	159318979	159712435	393457	-	0	inside	0	29994	BAZ2B	bromodomain adjacent to zinc finger domain 2B
chr2	159432762	159433362	601	+		X171	29994	159318979	159712435	393457	-	0	inside	0	29994	BAZ2B	bromodomain adjacent to zinc finger domain 2B
chr2	159438362	159438562	201	+		X172	29994	159318979	159712435	393457	-	0	inside	0	29994	BAZ2B	bromodomain adjacent to zinc finger domain 2B
chr2	173955558	173956158	601	+		X173	6670	173906459	173965702	59244	-	0	inside	0	6670	SP3	Sp3 transcription factor
chr2	174557758	174558158	401	+		X174	7456	174559572	174682916	123345	-	1413	downstream	1413	7456	WIPF1	WAS/WASL interacting protein family member 1
chr2	181677556	181678556	1001	+		X175	375298	181536676	181680665	143990	-	0	inside	0	375298	CERKL	ceramide kinase like
chr2	195657153	195657553	401	+		X176	57181	195575977	195737702	161726	+	0	inside	0	57181	SLC39A10	solute carrier family 39 member 10
chr2	195657753	195658353	601	+		X177	57181	195575977	195737702	161726	+	0	inside	0	57181	SLC39A10	solute carrier family 39 member 10
chr2	195679953	195681153	1201	+		X178	57181	195575977	195737702	161726	+	0	inside	0	57181	SLC39A10	solute carrier family 39 member 10
chr2	195713353	195713553	201	+		X179	57181	195575977	195737702	161726	+	0	inside	0	57181	SLC39A10	solute carrier family 39 member 10
chr2	197400752	197400952	201	+		X180	23451	197389784	197435091	45308	-	0	inside	0	23451	SF3B1	splicing factor 3b subunit 1
chr2	197403552	197403752	201	+		X181	23451	197389784	197435091	45308	-	0	inside	0	23451	SF3B1	splicing factor 3b subunit 1
chr2	197423752	197423952	201	+		X182	23451	197389784	197435091	45308	-	0	inside	0	23451	SF3B1	splicing factor 3b subunit 1
chr2	200861752	200861952	201	+		X183	1195	200853009	200864744	11736	-	0	inside	0	1195	CLK1	CDC like kinase 1
chr2	201618951	201619151	201	+		X184	151254	201487425	201619178	131754	-	0	inside	0	151254	C2CD6	C2 calcium dependent domain containing 6
chr2	202276351	202276551	201	+		X185	692110	202276431	202276518	88	+	0	includeFeature	0	692110	SNORD70	small nucleolar RNA, C/D box 70
chr2	202277951	202278351	401	+		X186	51602	202265716	202303666	37951	+	0	inside	0	51602	NOP58	NOP58 ribonucleoprotein
chr2	202291151	202291551	401	+		X187	100113392	202291332	202291421	90	+	0	includeFeature	0	100113392	SNORD11B	small nucleolar RNA, C/D box 11B
chr2	202292951	202293151	201	+		X188	692058	202293051	202293134	84	+	0	includeFeature	0	692058	SNORD11	small nucleolar RNA, C/D box 11
chr2	203328351	203328551	201	+		X189	10152	203328219	203447723	119505	+	0	inside	0	10152	ABI2	abl interactor 2
chr2	206161750	206162550	801	+		X190	1933	206159585	206162928	3344	+	0	inside	0	1933	EEF1B2	eukaryotic translation elongation factor 1 beta 2
chr2	216132348	216132548	201	+		X191	7520	216107464	216206303	98840	+	0	inside	0	7520	XRCC5	X-ray repair cross complementing 5
chr2	218429147	218429547	401	+		X192	7429	218419092	218453295	34204	+	0	inside	0	7429	VIL1	villin 1
chr2	218430747	218431147	401	+		X193	7429	218419092	218453295	34204	+	0	inside	0	7429	VIL1	villin 1
chr2	218431347	218432347	1001	+		X194	7429	218419092	218453295	34204	+	0	inside	0	7429	VIL1	villin 1
chr2	218990947	218991747	801	+		X195	1412	218990189	218993421	3233	-	0	inside	0	1412	CRYBA2	crystallin beta A2
chr2	218991947	218993547	1601	+		X196	1412	218990189	218993421	3233	-	0	overlapStart	0	1412	CRYBA2	crystallin beta A2
chr2	218997947	218998547	601	+		X197	494324	219001628	219001739	112	-	3080	downstream	3080	494324	MIR375	microRNA 375
chr2	218998947	218999547	601	+		X198	494324	219001628	219001739	112	-	2080	downstream	2080	494324	MIR375	microRNA 375
chr2	219000147	219001947	1801	+		X199	494324	219001628	219001739	112	-	0	includeFeature	0	494324	MIR375	microRNA 375
chr2	219299947	219300547	601	+		X200	5798	219289623	219309648	20026	-	0	inside	0	5798	PTPRN	protein tyrosine phosphatase, receptor type N
chr2	219443147	219443947	801	+		X201	10290	219434846	219493632	58787	+	0	inside	0	10290	SPEG	SPEG complex locus
chr2	223597346	223599346	2001	+		X202	7857	223596940	223602503	5564	-	0	inside	0	7857	SCG2	secretogranin II
chr2	226795145	226795345	201	+		X203	3667	226731317	226799759	68443	-	0	inside	0	3667	IRS1	insulin receptor substrate 1
chr2	226836145	226837745	1601	+		X204	84236	226835581	226999215	163635	+	0	inside	0	84236	RHBDD1	rhomboid domain containing 1
chr2	226839345	226839545	201	+		X205	84236	226835581	226999215	163635	+	0	inside	0	84236	RHBDD1	rhomboid domain containing 1
chr2	226864545	226865145	601	+		X206	84236	226835581	226999215	163635	+	0	inside	0	84236	RHBDD1	rhomboid domain containing 1
chr2	231455744	231456144	401	+		X207	4691	231453531	231483641	30111	-	0	inside	0	4691	NCL	nucleolin
chr2	231456344	231456744	401	+		X208	4691	231453531	231483641	30111	-	0	inside	0	4691	NCL	nucleolin
chr2	231460144	231460944	801	+		X209	25826	231460371	231460440	70	-	0	includeFeature	0	25826	SNORD82	small nucleolar RNA, C/D box 82
chr2	231461544	231461944	401	+		X210	4691	231453531	231483641	30111	-	0	inside	0	4691	NCL	nucleolin
chr2	231463144	231463344	201	+		X211	4691	231453531	231483641	30111	-	0	inside	0	4691	NCL	nucleolin
chr2	231464144	231464544	401	+		X212	4691	231453531	231483641	30111	-	0	inside	0	4691	NCL	nucleolin
chr2	231708544	231710144	1601	+		X213	5757	231706895	231713541	6647	+	0	inside	0	5757	PTMA	prothymosin alpha
chr2	231712344	231712544	201	+		X214	5757	231706895	231713541	6647	+	0	inside	0	5757	PTMA	prothymosin alpha
chr2	231712744	231713344	601	+		X215	5757	231706895	231713541	6647	+	0	inside	0	5757	PTMA	prothymosin alpha
chr2	233275544	233276144	601	+		X216	677775	233275727	233276002	276	+	0	includeFeature	0	677775	SCARNA5	small Cajal body-specific RNA 5
chr2	233288744	233288944	201	+		X217	677772	233288676	233288940	265	+	0	overlapEnd	0	677772	SCARNA6	small Cajal body-specific RNA 6
chr2	238238342	238239542	1201	+		X218	55502	238238267	238240662	2396	-	0	inside	0	55502	HES6	hes family bHLH transcription factor 6
chr2	240729342	240729742	401	+		X219	547	240713764	240820308	106545	-	0	inside	0	547	KIF1A	kinesin family member 1A
chr2	240733742	240734342	601	+		X220	547	240713764	240820308	106545	-	0	inside	0	547	KIF1A	kinesin family member 1A
chr2	240736142	240736742	601	+		X221	547	240713764	240820308	106545	-	0	inside	0	547	KIF1A	kinesin family member 1A
chr2	240741142	240741542	401	+		X222	547	240713764	240820308	106545	-	0	inside	0	547	KIF1A	kinesin family member 1A
chr2	240743942	240744742	801	+		X223	547	240713764	240820308	106545	-	0	inside	0	547	KIF1A	kinesin family member 1A
chr2	240757942	240758542	601	+		X224	547	240713764	240820308	106545	-	0	inside	0	547	KIF1A	kinesin family member 1A
chr2	240774142	240775142	1001	+		X225	547	240713764	240820308	106545	-	0	inside	0	547	KIF1A	kinesin family member 1A
chr2	240775542	240775942	401	+		X226	547	240713764	240820308	106545	-	0	inside	0	547	KIF1A	kinesin family member 1A
chr2	240783742	240784142	401	+		X227	547	240713764	240820308	106545	-	0	inside	0	547	KIF1A	kinesin family member 1A
chr2	240784742	240785142	401	+		X228	547	240713764	240820308	106545	-	0	inside	0	547	KIF1A	kinesin family member 1A
chr2	240887142	240887542	401	+		X229	79919	240886048	240896156	10109	-	0	inside	0	79919	MAB21L4	mab-21 like 4
chr2	240893542	240894342	801	+		X230	79919	240886048	240896156	10109	-	0	inside	0	79919	MAB21L4	mab-21 like 4
chr2	240894942	240895942	1001	+		X231	79919	240886048	240896156	10109	-	0	inside	0	79919	MAB21L4	mab-21 like 4
chr2	240896542	240896742	201	+		X232	79919	240886048	240896156	10109	-	385	upstream	385	79919	MAB21L4	mab-21 like 4
chr2	241499342	241500142	801	+		X233	10494	241492674	241509730	17057	-	0	inside	0	10494	STK25	serine/threonine kinase 25
chr3	12839997	12840597	601	+		X234	23066	12796472	12871916	75445	+	0	inside	0	23066	CAND2	cullin associated and neddylation dissociated 2 (putative)
chr3	39408191	39408591	401	+		X235	574040	39408389	39408539	151	+	0	includeFeature	0	574040	SNORA6	small nucleolar RNA, H/ACA box 6
chr3	39410991	39411391	401	+		X236	6044	39411054	39411206	153	+	0	includeFeature	0	6044	SNORA62	small nucleolar RNA, H/ACA box 62
chr3	42637190	42638390	1201	+		X237	4820	42600614	42648741	48128	+	0	inside	0	4820	NKTR	natural killer cell triggering receptor
chr3	42638590	42639790	1201	+		X238	4820	42600614	42648741	48128	+	0	inside	0	4820	NKTR	natural killer cell triggering receptor
chr3	47004789	47004989	201	+		X239	23218	46979683	47009703	30021	+	0	inside	0	23218	NBEAL2	neurobeachin like 2
chr3	48423389	48424789	1401	+		X240	5364	48403854	48430051	26198	-	0	inside	0	5364	PLXNB1	plexin B1
chr3	48426189	48427589	1401	+		X241	5364	48403854	48430051	26198	-	0	inside	0	5364	PLXNB1	plexin B1
chr3	48428189	48428989	801	+		X242	5364	48403854	48430051	26198	-	0	inside	0	5364	PLXNB1	plexin B1
chr3	48429389	48429589	201	+		X243	5364	48403854	48430051	26198	-	0	inside	0	5364	PLXNB1	plexin B1
chr3	48637389	48637989	601	+		X244	1951	48636469	48662915	26447	-	0	inside	0	1951	CELSR3	cadherin EGF LAG seven-pass G-type receptor 3
chr3	48659989	48660589	601	+		X245	1951	48636469	48662915	26447	-	0	inside	0	1951	CELSR3	cadherin EGF LAG seven-pass G-type receptor 3
chr3	48661989	48662589	601	+		X246	1951	48636469	48662915	26447	-	0	inside	0	1951	CELSR3	cadherin EGF LAG seven-pass G-type receptor 3
chr3	48927389	48927789	401	+		X247	10425	48918821	48986382	67562	+	0	inside	0	10425	ARIH2	ariadne RBR E3 ubiquitin protein ligase 2
chr3	49007389	49007789	401	+		X248	11180	49007062	49015953	8892	+	0	inside	0	11180	WDR6	WD repeat domain 6
chr3	49011389	49015989	4601	+		X249	11180	49007062	49015953	8892	+	0	overlapEnd	0	11180	WDR6	WD repeat domain 6
chr3	49654388	49654588	201	+		X250	8927	49554489	49671545	117057	+	0	inside	0	8927	BSN	bassoon presynaptic cytomatrix protein
chr3	49720988	49721788	801	+		X251	63891	49689499	49721529	32031	+	0	overlapEnd	0	63891	RNF123	ring finger protein 123
chr3	49939988	49940388	401	+		X252	10180	49940007	50100045	160039	+	0	overlapStart	0	10180	RBM6	RNA binding motif protein 6
chr3	49962588	49962788	201	+		X253	10180	49940007	50100045	160039	+	0	inside	0	10180	RBM6	RNA binding motif protein 6
chr3	49967188	49967588	401	+		X254	10180	49940007	50100045	160039	+	0	inside	0	10180	RBM6	RNA binding motif protein 6
chr3	49967988	49968788	801	+		X255	10180	49940007	50100045	160039	+	0	inside	0	10180	RBM6	RNA binding motif protein 6
chr3	49971988	49972188	201	+		X256	10180	49940007	50100045	160039	+	0	inside	0	10180	RBM6	RNA binding motif protein 6
chr3	50054188	50054588	401	+		X257	10180	49940007	50100045	160039	+	0	inside	0	10180	RBM6	RNA binding motif protein 6
chr3	50060788	50061988	1201	+		X258	10180	49940007	50100045	160039	+	0	inside	0	10180	RBM6	RNA binding motif protein 6
chr3	50064988	50065188	201	+		X259	10180	49940007	50100045	160039	+	0	inside	0	10180	RBM6	RNA binding motif protein 6
chr3	50066188	50066588	401	+		X260	10180	49940007	50100045	160039	+	0	inside	0	10180	RBM6	RNA binding motif protein 6
chr3	50110588	50111188	601	+		X261	10181	50088908	50119021	30114	+	0	inside	0	10181	RBM5	RNA binding motif protein 5
chr3	51386188	51386388	201	+		X262	7873	51385047	51389397	4351	+	0	inside	0	7873	MANF	mesencephalic astrocyte derived neurotrophic factor
chr3	52481188	52481788	601	+		X263	11188	52455118	52493071	37954	+	0	inside	0	11188	NISCH	nischarin
chr3	52487788	52488188	401	+		X264	11188	52455118	52493071	37954	+	0	inside	0	11188	NISCH	nischarin
chr3	52688788	52688988	201	+		X265	106633805	52688882	52688962	81	+	0	includeFeature	0	106633805	SNORD136	small nucleolar RNA, C/D box 136
chr3	52690588	52690988	401	+		X266	100113381	52690744	52690827	84	+	0	includeFeature	0	100113381	SNORD19B	small nucleolar RNA, C/D box 19B
chr3	52691188	52691588	401	+		X267	26354	52681156	52694492	13337	+	0	inside	0	26354	GNL3	G protein nucleolar 3
chr3	52692588	52692988	401	+		X268	692109	52692736	52692812	77	+	0	includeFeature	0	692109	SNORD69	small nucleolar RNA, C/D box 69
chr3	62405585	62406385	801	+		X269	8618	62398346	62875389	477044	-	0	inside	0	8618	CADPS	calcium dependent secretion activator
chr3	62433385	62434585	1201	+		X270	8618	62398346	62875389	477044	-	0	inside	0	8618	CADPS	calcium dependent secretion activator
chr3	62491185	62491585	401	+		X271	8618	62398346	62875389	477044	-	0	inside	0	8618	CADPS	calcium dependent secretion activator
chr3	62516385	62516785	401	+		X272	8618	62398346	62875389	477044	-	0	inside	0	8618	CADPS	calcium dependent secretion activator
chr3	62557385	62557585	201	+		X273	8618	62398346	62875389	477044	-	0	inside	0	8618	CADPS	calcium dependent secretion activator
chr3	62645585	62645985	401	+		X274	8618	62398346	62875389	477044	-	0	inside	0	8618	CADPS	calcium dependent secretion activator
chr3	62873585	62874185	601	+		X275	8618	62398346	62875389	477044	-	0	inside	0	8618	CADPS	calcium dependent secretion activator
chr3	62874385	62874785	401	+		X276	8618	62398346	62875389	477044	-	0	inside	0	8618	CADPS	calcium dependent secretion activator
chr3	62874985	62875385	401	+		X277	8618	62398346	62875389	477044	-	0	inside	0	8618	CADPS	calcium dependent secretion activator
chr3	77039982	77040782	801	+		X278	6092	75906695	77649964	1743270	+	0	inside	0	6092	ROBO2	roundabout guidance receptor 2
chr3	77097982	77098582	601	+		X279	6092	75906695	77649964	1743270	+	0	inside	0	6092	ROBO2	roundabout guidance receptor 2
chr3	77574582	77574782	201	+		X280	6092	75906695	77649964	1743270	+	0	inside	0	6092	ROBO2	roundabout guidance receptor 2
chr3	77577382	77577782	401	+		X281	6092	75906695	77649964	1743270	+	0	inside	0	6092	ROBO2	roundabout guidance receptor 2
chr3	79018381	79019381	1001	+		X282	6091	78597240	79767815	1170576	-	0	inside	0	6091	ROBO1	roundabout guidance receptor 1
chr3	111948973	111949173	201	+		X283	90102	111732461	111976517	244057	+	0	inside	0	90102	PHLDB2	pleckstrin homology like domain family B member 2
chr3	122208771	122209171	401	+		X284	846	122183683	122286503	102821	+	0	inside	0	846	CASR	calcium sensing receptor
chr3	122220571	122220771	201	+		X285	846	122183683	122286503	102821	+	0	inside	0	846	CASR	calcium sensing receptor
chr3	122283771	122284171	401	+		X286	846	122183683	122286503	102821	+	0	inside	0	846	CASR	calcium sensing receptor
chr3	122284971	122285771	801	+		X287	846	122183683	122286503	102821	+	0	inside	0	846	CASR	calcium sensing receptor
chr3	129397169	129397369	201	+		X288	677797	129397192	129397348	157	-	0	includeFeature	0	677797	SNORA7B	small nucleolar RNA, H/ACA box 7B
chr3	131478968	131479368	401	+		X289	11222	131462212	131502983	40772	-	0	inside	0	11222	MRPL3	mitochondrial ribosomal protein L3
chr3	160417761	160417961	201	+		X290	10051	160399274	160434962	35689	+	0	inside	0	10051	SMC4	structural maintenance of chromosomes 4
chr3	160420761	160420961	201	+		X291	10051	160399274	160434962	35689	+	0	inside	0	10051	SMC4	structural maintenance of chromosomes 4
chr3	160514761	160515361	601	+		X292	3840	160494995	160565588	70594	-	0	inside	0	3840	KPNA4	karyopherin subunit alpha 4
chr3	181231556	181231956	401	+		X293	347689	180989770	181836880	847111	+	0	inside	0	347689	SOX2-OT	SOX2 overlapping transcript
chr3	184229756	184229956	201	+		X294	8893	184135038	184684758	549721	+	0	inside	0	8893	EIF2B5	eukaryotic translation initiation factor 2B subunit epsilon
chr3	184230956	184233156	2201	+		X295	90113	184230429	184242329	11901	+	0	inside	0	90113	VWA5B2	von Willebrand factor A domain containing 5B2
chr3	184234156	184235356	1201	+		X296	90113	184230429	184242329	11901	+	0	inside	0	90113	VWA5B2	von Willebrand factor A domain containing 5B2
chr3	184239356	184242356	3001	+		X297	90113	184230429	184242329	11901	+	0	overlapEnd	0	90113	VWA5B2	von Willebrand factor A domain containing 5B2
chr3	184321356	184322156	801	+		X298	1981	184314495	184335358	20864	+	0	inside	0	1981	EIF4G1	eukaryotic translation initiation factor 4 gamma 1
chr3	184325556	184325956	401	+		X299	692107	184325696	184325771	76	+	0	includeFeature	0	692107	SNORD66	small nucleolar RNA, C/D box 66
chr3	186783555	186783755	201	+		X300	1974	186783205	186789900	6696	+	0	inside	0	1974	EIF4A2	eukaryotic translation initiation factor 4A2
chr3	186784355	186785155	801	+		X301	1974	186783205	186789900	6696	+	0	inside	0	1974	EIF4A2	eukaryotic translation initiation factor 4A2
chr3	186787155	186787955	801	+		X302	619568	186787612	186787749	138	+	0	includeFeature	0	619568	SNORA4	small nucleolar RNA, H/ACA box 4
chr3	186788555	186789555	1001	+		X303	1974	186783205	186789900	6696	+	0	inside	0	1974	EIF4A2	eukaryotic translation initiation factor 4A2
chr3	196784953	196785153	201	+		X304	5062	196739857	196832647	92791	+	0	inside	0	5062	PAK2	p21 (RAC1) activated kinase 2
chr4	765800	766400	601	+		X305	10336	705748	770640	64893	+	0	inside	0	10336	PCGF3	polycomb group ring finger 3
chr4	766600	767400	801	+		X306	10336	705748	770640	64893	+	0	inside	0	10336	PCGF3	polycomb group ring finger 3
chr4	767600	768400	801	+		X307	10336	705748	770640	64893	+	0	inside	0	10336	PCGF3	polycomb group ring finger 3
chr4	769400	769800	401	+		X308	10336	705748	770640	64893	+	0	inside	0	10336	PCGF3	polycomb group ring finger 3
chr4	770000	770400	401	+		X309	10336	705748	770640	64893	+	0	inside	0	10336	PCGF3	polycomb group ring finger 3
chr4	772800	773400	601	+		X310	100129917	762387	781849	19463	-	0	inside	0	100129917	LOC100129917	uncharacterized LOC100129917
chr4	775200	775400	201	+		X311	100129917	762387	781849	19463	-	0	inside	0	100129917	LOC100129917	uncharacterized LOC100129917
chr4	776800	777200	401	+		X312	100129917	762387	781849	19463	-	0	inside	0	100129917	LOC100129917	uncharacterized LOC100129917
chr4	780400	781400	1001	+		X313	100129917	762387	781849	19463	-	0	inside	0	100129917	LOC100129917	uncharacterized LOC100129917
chr4	1241800	1242600	801	+		X314	1487	1211448	1249953	38506	-	0	inside	0	1487	CTBP1	C-terminal binding protein 1
chr4	1242800	1243200	401	+		X315	1487	1211448	1249953	38506	-	0	inside	0	1487	CTBP1	C-terminal binding protein 1
chr4	1243600	1244400	801	+		X316	1487	1211448	1249953	38506	-	0	inside	0	1487	CTBP1	C-terminal binding protein 1
chr4	1244800	1248200	3401	+		X317	1487	1211448	1249953	38506	-	0	inside	0	1487	CTBP1	C-terminal binding protein 1
chr4	1974600	1974800	201	+		X318	677770	1974636	1974760	125	+	0	includeFeature	0	677770	SCARNA22	small Cajal body-specific RNA 22
chr4	7582399	7582799	401	+		X319	57537	7192538	7742836	550299	+	0	inside	0	57537	SORCS2	sortilin related VPS10 domain containing receptor 2
chr4	24584395	24584595	201	+		X320	1665	24517441	24584550	67110	-	0	overlapStart	0	1665	DHX15	DEAH-box helicase 15
chr4	40120391	40120991	601	+		X321	55728	40056826	40158252	101427	+	0	inside	0	55728	N4BP2	NEDD4 binding protein 2
chr4	41256790	41257590	801	+		X322	7345	41256413	41268455	12043	+	0	inside	0	7345	UCHL1	ubiquitin C-terminal hydrolase L1
chr4	52712588	52712788	201	+		X323	100616436	52712682	52712747	66	+	0	includeFeature	0	100616436	MIR4449	microRNA 4449
chr4	52713188	52713388	201	+		X324	677810	52713249	52713370	122	+	0	includeFeature	0	677810	SNORA26	small nucleolar RNA, H/ACA box 26
chr4	73153983	73154183	201	+		X325	26057	73073376	73258798	185423	-	0	inside	0	26057	ANKRD17	ankyrin repeat domain 17
chr4	82373580	82373980	401	+		X326	3184	82352498	82374503	22006	-	0	inside	0	3184	HNRNPD	heterogeneous nuclear ribonucleoprotein D
chr4	82426380	82426780	401	+		X327	9987	82422564	82430408	7845	-	0	inside	0	9987	HNRNPDL	heterogeneous nuclear ribonucleoprotein D like
chr4	82427980	82428580	601	+		X328	9987	82422564	82430408	7845	-	0	inside	0	9987	HNRNPDL	heterogeneous nuclear ribonucleoprotein D like
chr4	82429180	82429580	401	+		X329	9987	82422564	82430408	7845	-	0	inside	0	9987	HNRNPDL	heterogeneous nuclear ribonucleoprotein D like
chr4	82895780	82895980	201	+		X330	100499177	82881902	82900960	19059	-	0	inside	0	100499177	THAP9-AS1	THAP9 antisense RNA 1
chr4	82897980	82898380	401	+		X331	100499177	82881902	82900960	19059	-	0	inside	0	100499177	THAP9-AS1	THAP9 antisense RNA 1
chr4	84492780	84492980	201	+		X332	4825	84491987	84498450	6464	-	0	inside	0	4825	NKX6-1	NK6 homeobox 1
chr4	84495580	84496180	601	+		X333	4825	84491987	84498450	6464	-	0	inside	0	4825	NKX6-1	NK6 homeobox 1
chr4	84497180	84497780	601	+		X334	4825	84491987	84498450	6464	-	0	inside	0	4825	NKX6-1	NK6 homeobox 1
chr4	84497980	84498980	1001	+		X335	4825	84491987	84498450	6464	-	0	overlapStart	0	4825	NKX6-1	NK6 homeobox 1
chr4	90127379	90127979	601	+		X336	401145	90127535	91601913	1474379	+	0	overlapStart	0	401145	CCSER1	coiled-coil serine rich protein 1
chr4	90308179	90309779	1601	+		X337	401145	90127535	91601913	1474379	+	0	inside	0	401145	CCSER1	coiled-coil serine rich protein 1
chr4	90312779	90313179	401	+		X338	401145	90127535	91601913	1474379	+	0	inside	0	401145	CCSER1	coiled-coil serine rich protein 1
chr4	90627978	90628178	201	+		X339	401145	90127535	91601913	1474379	+	0	inside	0	401145	CCSER1	coiled-coil serine rich protein 1
chr4	91243778	91244378	601	+		X340	401145	90127535	91601913	1474379	+	0	inside	0	401145	CCSER1	coiled-coil serine rich protein 1
chr4	107989774	107990574	801	+		X341	3033	107989714	108035175	45462	+	0	inside	0	3033	HADH	hydroxyacyl-CoA dehydrogenase
chr4	107997374	107997774	401	+		X342	3033	107989714	108035175	45462	+	0	inside	0	3033	HADH	hydroxyacyl-CoA dehydrogenase
chr4	108004374	108004974	601	+		X343	3033	107989714	108035175	45462	+	0	inside	0	3033	HADH	hydroxyacyl-CoA dehydrogenase
chr4	118279172	118279372	201	+		X344	677809	118279190	118279320	131	+	0	includeFeature	0	677809	SNORA24	small nucleolar RNA, H/ACA box 24
chr4	151103764	151103964	201	+		X348	8944	151103827	151103891	65	+	0	includeFeature	0	8944	SNORD73A	small nucleolar RNA, C/D box 73A
chr4	165378960	165379560	601	+		X349	1363	165361194	165498320	137127	+	0	inside	0	1363	CPE	carboxypeptidase E
chr4	165482160	165482360	201	+		X350	1363	165361194	165498320	137127	+	0	inside	0	1363	CPE	carboxypeptidase E
chr4	165484360	165484760	401	+		X351	1363	165361194	165498320	137127	+	0	inside	0	1363	CPE	carboxypeptidase E
chr4	165487360	165487760	401	+		X352	1363	165361194	165498320	137127	+	0	inside	0	1363	CPE	carboxypeptidase E
chr4	165495360	165495760	401	+		X353	1363	165361194	165498320	137127	+	0	inside	0	1363	CPE	carboxypeptidase E
chr4	165497360	165498360	1001	+		X354	1363	165361194	165498320	137127	+	0	overlapEnd	0	1363	CPE	carboxypeptidase E
chr4	173331958	173332358	401	+		X355	3148	173331695	173335125	3431	-	0	inside	0	3148	HMGB2	high mobility group box 2
chr4	174283358	174283758	401	+		X356	80817	174283677	174333380	49704	+	0	overlapStart	0	80817	CEP44	centrosomal protein 44
chr4	182143956	182144356	401	+		X359	55714	182143987	182803024	659038	+	0	overlapStart	0	55714	TENM3	teneurin transmembrane protein 3
chr4	182205356	182205556	201	+		X360	55714	182143987	182803024	659038	+	0	inside	0	55714	TENM3	teneurin transmembrane protein 3
chr5	266600	267000	401	+		X361	102467073	269858	271516	1659	-	2857	downstream	2857	102467073	HRAT5	heart tissue-associated transcript 5
chr5	309600	309800	201	+		X362	10016	271621	353856	82236	+	0	inside	0	10016	PDCD6	programmed cell death 6
chr5	33989192	33989592	401	+		X364	100534612	33987174	34124528	137355	-	0	inside	0	100534612	C1QTNF3-AMACR	C1QTNF3-AMACR readthrough (NMD candidate)
chr5	40832591	40832791	201	+		X368	6167	40825262	40835335	10074	-	0	inside	0	6167	RPL37	ribosomal protein L37
chr5	41509990	41510590	601	+		X369	345557	41306954	41510628	203675	-	0	inside	0	345557	PLCXD3	phosphatidylinositol specific phospholipase C X domain containing 3
chr5	43290790	43291390	601	+		X370	3157	43289395	43313512	24118	-	0	inside	0	3157	HMGCS1	3-hydroxy-3-methylglutaryl-CoA synthase 1
chr5	43298390	43298990	601	+		X371	3157	43289395	43313512	24118	-	0	inside	0	3157	HMGCS1	3-hydroxy-3-methylglutaryl-CoA synthase 1
chr5	51384588	51384788	201	+		X372	3670	51383391	51394738	11348	+	0	inside	0	3670	ISL1	ISL LIM homeobox 1
chr5	51387388	51387988	601	+		X373	3670	51383391	51394738	11348	+	0	inside	0	3670	ISL1	ISL LIM homeobox 1
chr5	51389588	51390588	1001	+		X374	3670	51383391	51394738	11348	+	0	inside	0	3670	ISL1	ISL LIM homeobox 1
chr5	66164584	66164984	401	+		X375	140890	66139971	66183615	43645	+	0	inside	0	140890	SREK1	splicing regulatory glutamic acid and lysine rich protein 1
chr5	72193783	72194983	1201	+		X376	4131	72107234	72209570	102337	+	0	inside	0	4131	MAP1B	microtubule associated protein 1B
chr5	72195383	72197983	2601	+		X377	4131	72107234	72209570	102337	+	0	inside	0	4131	MAP1B	microtubule associated protein 1B
chr5	72198183	72200383	2201	+		X378	4131	72107234	72209570	102337	+	0	inside	0	4131	MAP1B	microtubule associated protein 1B
chr5	77080382	77080582	201	+		X379	677828	77080434	77080571	138	-	0	includeFeature	0	677828	SNORA47	small nucleolar RNA, H/ACA box 47
chr5	80650581	80650981	401	+		X380	1719	80626228	80654983	28756	-	0	inside	0	1719	DHFR	dihydrofolate reductase
chr5	80651181	80651981	801	+		X381	1719	80626228	80654983	28756	-	0	inside	0	1719	DHFR	dihydrofolate reductase
chr5	86620379	86620779	401	+		X382	1350	86617904	86620962	3059	+	0	inside	0	1350	COX7C	cytochrome c oxidase subunit 7C
chr5	94569377	94569577	201	+		X383	285600	94152966	94618604	465639	-	0	inside	0	285600	KIAA0825	KIAA0825
chr5	96392377	96393377	1001	+		X384	101929710	95962001	96631085	669085	+	0	inside	0	101929710	LOC101929710	uncharacterized LOC101929710
chr5	96398777	96399177	401	+		X385	101929710	95962001	96631085	669085	+	0	inside	0	101929710	LOC101929710	uncharacterized LOC101929710
chr5	112161373	112161773	401	+		X386	654322	112161485	112161617	133	+	0	includeFeature	0	654322	SNORA13	small nucleolar RNA, H/ACA box 13
chr5	124646770	124647170	401	+		X387	57507	124636913	124748807	111895	-	0	inside	0	57507	ZNF608	zinc finger protein 608
chr5	124744170	124744970	801	+		X388	57507	124636913	124748807	111895	-	0	inside	0	57507	ZNF608	zinc finger protein 608
chr5	135388968	135389168	201	+		X389	9555	135333900	135399914	66015	-	0	inside	0	9555	H2AFY	H2A histone family member Y
chr5	137752767	137753767	1001	+		X390	10949	137745651	137754376	8726	-	0	inside	0	10949	HNRNPA0	heterogeneous nuclear ribonucleoprotein A0
chr5	138558967	138559167	201	+		X391	3313	138554882	138575444	20563	-	0	inside	0	3313	HSPA9	heat shock protein family A (Hsp70) member 9
chr5	138560967	138561167	201	+		X392	26785	138561043	138561110	68	-	0	includeFeature	0	26785	SNORD63	small nucleolar RNA, C/D box 63
chr5	140458566	140458966	401	+		X393	54882	140401814	140539856	138043	+	0	inside	0	54882	ANKHD1	ankyrin repeat and KH domain containing 1
chr5	140459166	140459366	201	+		X394	54882	140401814	140539856	138043	+	0	inside	0	54882	ANKHD1	ankyrin repeat and KH domain containing 1
chr5	140528566	140529766	1201	+		X395	54882	140401814	140539856	138043	+	0	inside	0	54882	ANKHD1	ankyrin repeat and KH domain containing 1
chr5	146463565	146463965	401	+		X396	10915	146447311	146511961	64651	+	0	inside	0	10915	TCERG1	transcription elongation regulator 1
chr5	146469565	146469765	201	+		X397	10915	146447311	146511961	64651	+	0	inside	0	10915	TCERG1	transcription elongation regulator 1
chr5	154755563	154755763	201	+		X398	23367	154712902	154817607	104706	+	0	inside	0	23367	LARP1	La ribonucleoprotein domain family member 1
chr5	154813963	154814363	401	+		X399	23367	154712902	154817607	104706	+	0	inside	0	23367	LARP1	La ribonucleoprotein domain family member 1
chr5	154814963	154815563	601	+		X400	23367	154712902	154817607	104706	+	0	inside	0	23367	LARP1	La ribonucleoprotein domain family member 1
chr5	176595557	176596957	1401	+		X401	54825	176542511	176595974	53464	+	0	overlapEnd	0	54825	CDHR2	cadherin related family member 2
chr5	178204557	178204757	201	+		X402	3182	178204507	178211180	6674	+	0	inside	0	3182	HNRNPAB	heterogeneous nuclear ribonucleoprotein A/B
chr5	179617357	179618357	1001	+		X403	3187	179614178	179634784	20607	-	0	inside	0	3187	HNRNPH1	heterogeneous nuclear ribonucleoprotein H1
chr5	179622957	179624957	2001	+		X404	3187	179614178	179634784	20607	-	0	inside	0	3187	HNRNPH1	heterogeneous nuclear ribonucleoprotein H1
chr5	179705557	179705957	401	+		X405	821	179678628	179730925	52298	+	0	inside	0	821	CANX	calnexin
chr5	179706157	179706357	201	+		X406	821	179678628	179730925	52298	+	0	inside	0	821	CANX	calnexin
chr5	179716157	179716357	201	+		X407	821	179678628	179730925	52298	+	0	inside	0	821	CANX	calnexin
chr5	179719557	179719957	401	+		X408	821	179678628	179730925	52298	+	0	inside	0	821	CANX	calnexin
chr5	179723557	179723957	401	+		X409	821	179678628	179730925	52298	+	0	inside	0	821	CANX	calnexin
chr5	179728557	179728957	401	+		X410	821	179678628	179730925	52298	+	0	inside	0	821	CANX	calnexin
chr5	179804757	179805357	601	+		X411	11282	179797597	179806952	9356	-	0	inside	0	11282	MGAT4B	alpha-1,3-mannosyl-glycoprotein 4-beta-N-acetylglucosaminyltransferase B
chr5	180850756	180851356	601	+		X412	643836	180847611	180861285	13675	-	0	inside	0	643836	ZFP62	ZFP62 zinc finger protein
chr5	181241356	181241956	601	+		X413	10399	181236909	181248096	11188	-	0	inside	0	10399	RACK1	receptor for activated C kinase 1
chr5	181243156	181243956	801	+		X414	10399	181236909	181248096	11188	-	0	inside	0	10399	RACK1	receptor for activated C kinase 1
chr6	4021400	4021600	201	+		X415	8899	4021267	4064983	43717	+	0	inside	0	8899	PRPF4B	pre-mRNA processing factor 4B
chr6	4031400	4032000	601	+		X416	8899	4021267	4064983	43717	+	0	inside	0	8899	PRPF4B	pre-mRNA processing factor 4B
chr6	4037400	4037600	201	+		X417	8899	4021267	4064983	43717	+	0	inside	0	8899	PRPF4B	pre-mRNA processing factor 4B
chr6	7303399	7303799	401	+		X418	6745	7268306	7347446	79141	-	0	inside	0	6745	SSR1	signal sequence receptor subunit 1
chr6	7309799	7310199	401	+		X419	6745	7268306	7347446	79141	-	0	inside	0	6745	SSR1	signal sequence receptor subunit 1
chr6	7312999	7313199	201	+		X420	6745	7268306	7347446	79141	-	0	inside	0	6745	SSR1	signal sequence receptor subunit 1
chr6	7578399	7578599	201	+		X421	1832	7541575	7586717	45143	+	0	inside	0	1832	DSP	desmoplakin
chr6	7579199	7581599	2401	+		X422	1832	7541575	7586717	45143	+	0	inside	0	1832	DSP	desmoplakin
chr6	7582599	7585999	3401	+		X423	1832	7541575	7586717	45143	+	0	inside	0	1832	DSP	desmoplakin
chr6	21593795	21594595	801	+		X424	6659	21592769	21598619	5851	+	0	inside	0	6659	SOX4	SRY-box 4
chr6	21596395	21596795	401	+		X425	6659	21592769	21598619	5851	+	0	inside	0	6659	SOX4	SRY-box 4
chr6	25652194	25652594	401	+		X426	10590	25652201	25701783	49583	+	0	overlapStart	0	10590	SCGN	secretagogin, EF-hand calcium binding protein
chr6	26183594	26184194	601	+		X427	8344	26183730	26184226	497	+	0	overlapStart	0	8344	HIST1H2BE	histone cluster 1 H2B family member e
chr6	26204594	26205194	601	+		X428	8367	26204552	26206038	1487	+	0	inside	0	8367	HIST1H4E	histone cluster 1 H4 family member e
chr6	26216194	26217594	1401	+		X429	3012	26216975	26217483	509	+	0	includeFeature	0	3012	HIST1H2AE	histone cluster 1 H2A family member e
chr6	26251594	26251994	401	+		X430	8345	26251651	26253710	2060	+	0	overlapStart	0	8345	HIST1H2BH	histone cluster 1 H2B family member h
chr6	36594392	36594592	201	+		X431	6428	36594353	36605600	11248	+	0	inside	0	6428	SRSF3	serine and arginine rich splicing factor 3
chr6	36596792	36596992	201	+		X432	6428	36594353	36605600	11248	+	0	inside	0	6428	SRSF3	serine and arginine rich splicing factor 3
chr6	39299191	39299591	401	+		X433	89822	39299001	39314553	15553	-	0	inside	0	89822	KCNK17	potassium two pore domain channel subfamily K member 17
chr6	39310991	39318591	7601	+		X434	83795	39314698	39322968	8271	-	0	overlapEnd	0	83795	KCNK16	potassium two pore domain channel subfamily K member 16
chr6	39319791	39321391	1601	+		X435	83795	39314698	39322968	8271	-	0	inside	0	83795	KCNK16	potassium two pore domain channel subfamily K member 16
chr6	39321591	39322991	1401	+		X436	83795	39314698	39322968	8271	-	0	overlapStart	0	83795	KCNK16	potassium two pore domain channel subfamily K member 16
chr6	40431991	40432391	401	+		X437	57497	40391586	40587465	195880	-	0	inside	0	57497	LRFN2	leucine rich repeat and fibronectin type III domain containing 2
chr6	40540591	40541191	601	+		X438	57497	40391586	40587465	195880	-	0	inside	0	57497	LRFN2	leucine rich repeat and fibronectin type III domain containing 2
chr6	40541391	40542391	1001	+		X439	57497	40391586	40587465	195880	-	0	inside	0	57497	LRFN2	leucine rich repeat and fibronectin type III domain containing 2
chr6	40576391	40576791	401	+		X440	57497	40391586	40587465	195880	-	0	inside	0	57497	LRFN2	leucine rich repeat and fibronectin type III domain containing 2
chr6	40583391	40583791	401	+		X441	57497	40391586	40587465	195880	-	0	inside	0	57497	LRFN2	leucine rich repeat and fibronectin type III domain containing 2
chr6	40585191	40586191	1001	+		X442	57497	40391586	40587465	195880	-	0	inside	0	57497	LRFN2	leucine rich repeat and fibronectin type III domain containing 2
chr6	40586791	40587791	1001	+		X443	57497	40391586	40587465	195880	-	0	overlapStart	0	57497	LRFN2	leucine rich repeat and fibronectin type III domain containing 2
chr6	41590190	41590390	201	+		X444	116113	41546426	41602384	55959	+	0	inside	0	116113	FOXP4	forkhead box P4
chr6	43145190	43145590	401	+		X445	5754	43076268	43161719	85452	+	0	inside	0	5754	PTK7	protein tyrosine kinase 7 (inactive)
chr6	43432790	43433190	401	+		X446	89845	43427366	43450430	23065	+	0	inside	0	89845	ABCC10	ATP binding cassette subfamily C member 10
chr6	43770190	43771390	1201	+		X447	7422	43770184	43786487	16304	+	0	inside	0	7422	VEGFA	vascular endothelial growth factor A
chr6	43777390	43778590	1201	+		X448	7422	43770184	43786487	16304	+	0	inside	0	7422	VEGFA	vascular endothelial growth factor A
chr6	43778790	43780790	2001	+		X449	7422	43770184	43786487	16304	+	0	inside	0	7422	VEGFA	vascular endothelial growth factor A
chr6	43784390	43786190	1801	+		X450	7422	43770184	43786487	16304	+	0	inside	0	7422	VEGFA	vascular endothelial growth factor A
chr6	44223590	44223790	201	+		X451	2030	44219505	44234151	14647	+	0	inside	0	2030	SLC29A1	solute carrier family 29 member 1 (Augustine blood group)
chr6	44229190	44229790	601	+		X452	2030	44219505	44234151	14647	+	0	inside	0	2030	SLC29A1	solute carrier family 29 member 1 (Augustine blood group)
chr6	44232590	44232990	401	+		X453	2030	44219505	44234151	14647	+	0	inside	0	2030	SLC29A1	solute carrier family 29 member 1 (Augustine blood group)
chr6	44246990	44247190	201	+		X454	3326	44246166	44253888	7723	+	0	inside	0	3326	HSP90AB1	heat shock protein 90 alpha family class B member 1
chr6	44249390	44250790	1401	+		X455	3326	44246166	44253888	7723	+	0	inside	0	3326	HSP90AB1	heat shock protein 90 alpha family class B member 1
chr6	44251390	44252390	1001	+		X456	3326	44246166	44253888	7723	+	0	inside	0	3326	HSP90AB1	heat shock protein 90 alpha family class B member 1
chr6	52995588	52995988	401	+		X457	125050	52995620	52995950	331	+	0	includeFeature	0	125050	RN7SK	RNA, 7SK small nuclear
chr6	56597787	56597987	201	+		X458	667	56457987	56954628	496642	-	0	inside	0	667	DST	dystonin
chr6	63684185	63684785	601	+		X459	23469	63635820	63779208	143389	+	0	inside	0	23469	PHF3	PHD finger protein 3
chr6	63694585	63694785	201	+		X460	23469	63635820	63779208	143389	+	0	inside	0	23469	PHF3	PHD finger protein 3
chr6	63711585	63711985	401	+		X461	23469	63635820	63779208	143389	+	0	inside	0	23469	PHF3	PHD finger protein 3
chr6	63712985	63713585	601	+		X462	23469	63635820	63779208	143389	+	0	inside	0	23469	PHF3	PHD finger protein 3
chr6	85677180	85677380	201	+		X463	26799	85677294	85677368	75	-	0	includeFeature	0	26799	SNORD50A	small nucleolar RNA, C/D box 50A
chr6	85677580	85677780	201	+		X464	387066	85660950	85678736	17787	-	0	inside	0	387066	SNHG5	small nucleolar RNA host gene 5
chr6	99409176	99409376	201	+		X465	25957	99398051	99425331	27281	-	0	inside	0	25957	PNISR	PNN interacting serine and arginine rich protein
chr6	99425176	99425376	201	+		X466	101927365	99424922	99431373	6452	+	0	inside	0	101927365	LOC101927365	uncharacterized LOC101927365
chr6	113943373	113943573	201	+		X467	3066	113933028	114011308	78281	-	0	inside	0	3066	HDAC2	histone deacetylase 2
chr6	127518569	127518969	401	+		X468	387104	127438406	127519191	80786	-	0	inside	0	387104	SOGA3	SOGA family member 3
chr6	130364969	130366569	1601	+		X469	114801	130365734	130443063	77330	+	0	overlapStart	0	114801	TMEM200A	transmembrane protein 200A
chr6	130440369	130441369	1001	+		X470	114801	130365734	130443063	77330	+	0	inside	0	114801	TMEM200A	transmembrane protein 200A
chr6	132814968	132815568	601	+		X471	6206	132814441	132817564	3124	+	0	inside	0	6206	RPS12	ribosomal protein S12
chr6	132816768	132816968	201	+		X472	594838	132816802	132816877	76	+	0	includeFeature	0	594838	SNORD100	small nucleolar RNA, C/D box 100
chr6	132817168	132817368	201	+		X473	594839	132817219	132817348	130	+	0	includeFeature	0	594839	SNORA33	small nucleolar RNA, H/ACA box 33
chr6	143940965	143942765	1801	+		X474	5325	143940300	144064599	124300	-	0	inside	0	5325	PLAGL1	PLAG1 like zinc finger 1
chr6	143958765	143959565	801	+		X475	5325	143940300	144064599	124300	-	0	inside	0	5325	PLAGL1	PLAG1 like zinc finger 1
chr6	143961165	143967765	6601	+		X476	5325	143940300	144064599	124300	-	0	inside	0	5325	PLAGL1	PLAG1 like zinc finger 1
chr6	143977165	143977965	801	+		X477	5325	143940300	144064599	124300	-	0	inside	0	5325	PLAGL1	PLAG1 like zinc finger 1
chr6	147509365	147510565	1201	+		X478	389432	147508927	147737547	228621	+	0	inside	0	389432	SAMD5	sterile alpha motif domain containing 5
chr6	147514765	147515165	401	+		X479	389432	147508927	147737547	228621	+	0	inside	0	389432	SAMD5	sterile alpha motif domain containing 5
chr6	147548965	147549365	401	+		X480	389432	147508927	147737547	228621	+	0	inside	0	389432	SAMD5	sterile alpha motif domain containing 5
chr6	147601565	147601965	401	+		X481	389432	147508927	147737547	228621	+	0	inside	0	389432	SAMD5	sterile alpha motif domain containing 5
chr6	154831963	154832363	401	+		X484	22828	154733325	154834244	100920	+	0	inside	0	22828	SCAF8	SR-related CTD associated factor 8
chr6	159779962	159780562	601	+		X485	677806	159780250	159780381	132	-	0	includeFeature	0	677806	SNORA20	small nucleolar RNA, H/ACA box 20
chr6	167916960	167917160	201	+		X486	4301	167826922	167972023	145102	+	0	inside	0	4301	AFDN	afadin, adherens junction formation factor
chr6	167918760	167918960	201	+		X487	4301	167826922	167972023	145102	+	0	inside	0	4301	AFDN	afadin, adherens junction formation factor
chr6	167947760	167947960	201	+		X488	4301	167826922	167972023	145102	+	0	inside	0	4301	AFDN	afadin, adherens junction formation factor
chr7	2633600	2634000	401	+		X489	80727	2631951	2664802	32852	+	0	inside	0	80727	TTYH3	tweety family member 3
chr7	2645200	2645600	401	+		X490	80727	2631951	2664802	32852	+	0	inside	0	80727	TTYH3	tweety family member 3
chr7	19772396	19773596	1201	+		X491	256130	19719310	19773598	54289	-	0	inside	0	256130	TMEM196	transmembrane protein 196
chr7	26191394	26192594	1201	+		X492	3181	26189927	26201529	11603	-	0	inside	0	3181	HNRNPA2B1	heterogeneous nuclear ribonucleoprotein A2/B1
chr7	26193194	26193794	601	+		X493	3181	26189927	26201529	11603	-	0	inside	0	3181	HNRNPA2B1	heterogeneous nuclear ribonucleoprotein A2/B1
chr7	26195794	26195994	201	+		X494	3181	26189927	26201529	11603	-	0	inside	0	3181	HNRNPA2B1	heterogeneous nuclear ribonucleoprotein A2/B1
chr7	26196394	26197794	1401	+		X495	3181	26189927	26201529	11603	-	0	inside	0	3181	HNRNPA2B1	heterogeneous nuclear ribonucleoprotein A2/B1
chr7	26200394	26200794	401	+		X496	3181	26189927	26201529	11603	-	0	inside	0	3181	HNRNPA2B1	heterogeneous nuclear ribonucleoprotein A2/B1
chr7	44061190	44061790	601	+		X497	28988	44044640	44069456	24817	+	0	inside	0	28988	DBNL	drebrin like
chr7	44062590	44063190	601	+		X498	28988	44044640	44069456	24817	+	0	inside	0	28988	DBNL	drebrin like
chr7	44759390	44759790	401	+		X499	83637	44748581	44769881	21301	+	0	inside	0	83637	ZMIZ2	zinc finger MIZ-type containing 2
chr7	44765590	44765990	401	+		X500	83637	44748581	44769881	21301	+	0	inside	0	83637	ZMIZ2	zinc finger MIZ-type containing 2
chr7	44767990	44768790	801	+		X501	83637	44748581	44769881	21301	+	0	inside	0	83637	ZMIZ2	zinc finger MIZ-type containing 2
chr7	44797190	44797590	401	+		X502	5478	44796680	44824564	27885	+	0	inside	0	5478	PPIA	peptidylprolyl isomerase A
chr7	44985190	44985590	401	+		X503	285958	44983023	44986961	3939	-	0	inside	0	285958	SNHG15	small nucleolar RNA host gene 15
chr7	45104790	45105190	401	+		X504	677796	45104906	45105042	137	-	0	includeFeature	0	677796	SNORA5C	small nucleolar RNA, H/ACA box 5C
chr7	73476983	73478583	1601	+		X505	9031	73440398	73522278	81881	-	0	inside	0	9031	BAZ1B	bromodomain adjacent to zinc finger domain 1B
chr7	73593183	73594583	1401	+		X506	51085	73593194	73624543	31350	-	0	overlapEnd	0	51085	MLXIPL	MLX interacting protein like
chr7	73595183	73597583	2401	+		X507	51085	73593194	73624543	31350	-	0	inside	0	51085	MLXIPL	MLX interacting protein like
chr7	73600783	73600983	201	+		X508	51085	73593194	73624543	31350	-	0	inside	0	51085	MLXIPL	MLX interacting protein like
chr7	73605583	73606183	601	+		X509	51085	73593194	73624543	31350	-	0	inside	0	51085	MLXIPL	MLX interacting protein like
chr7	73606783	73607783	1001	+		X510	51085	73593194	73624543	31350	-	0	inside	0	51085	MLXIPL	MLX interacting protein like
chr7	73699183	73700383	1201	+		X511	114049	73683025	73705161	22137	+	0	inside	0	114049	BUD23	BUD23, rRNA methyltransferase and ribosome maturation factor
chr7	73700783	73700983	201	+		X512	114049	73683025	73705161	22137	+	0	inside	0	114049	BUD23	BUD23, rRNA methyltransferase and ribosome maturation factor
chr7	73708583	73708783	201	+		X513	6804	73699206	73719672	20467	-	0	inside	0	6804	STX1A	syntaxin 1A
chr7	73708983	73709183	201	+		X514	6804	73699206	73719672	20467	-	0	inside	0	6804	STX1A	syntaxin 1A
chr7	74657782	74657982	201	+		X515	2969	74657667	74760692	103026	+	0	inside	0	2969	GTF2I	general transcription factor IIi
chr7	74710982	74711182	201	+		X516	2969	74657667	74760692	103026	+	0	inside	0	2969	GTF2I	general transcription factor IIi
chr7	82914780	82915380	601	+		X517	27445	82754013	83162930	408918	-	0	inside	0	27445	PCLO	piccolo presynaptic cytomatrix protein
chr7	82950580	82951180	601	+		X518	27445	82754013	83162930	408918	-	0	inside	0	27445	PCLO	piccolo presynaptic cytomatrix protein
chr7	82952180	82952980	801	+		X519	27445	82754013	83162930	408918	-	0	inside	0	27445	PCLO	piccolo presynaptic cytomatrix protein
chr7	82953980	82955380	1401	+		X520	27445	82754013	83162930	408918	-	0	inside	0	27445	PCLO	piccolo presynaptic cytomatrix protein
chr7	82955580	82956380	801	+		X521	27445	82754013	83162930	408918	-	0	inside	0	27445	PCLO	piccolo presynaptic cytomatrix protein
chr7	83134180	83135380	1201	+		X522	27445	82754013	83162930	408918	-	0	inside	0	27445	PCLO	piccolo presynaptic cytomatrix protein
chr7	83154780	83154980	201	+		X523	27445	82754013	83162930	408918	-	0	inside	0	27445	PCLO	piccolo presynaptic cytomatrix protein
chr7	83155780	83156380	601	+		X524	27445	82754013	83162930	408918	-	0	inside	0	27445	PCLO	piccolo presynaptic cytomatrix protein
chr7	90726578	90726778	201	+		X525	5218	90466424	91210590	744167	+	0	inside	0	5218	CDK14	cyclin dependent kinase 14
chr7	92079178	92079778	601	+		X526	10142	91940867	92110673	169807	+	0	inside	0	10142	AKAP9	A-kinase anchoring protein 9
chr7	92096778	92097378	601	+		X527	10142	91940867	92110673	169807	+	0	inside	0	10142	AKAP9	A-kinase anchoring protein 9
chr7	98881576	98881976	401	+		X528	100500819	98881650	98881729	80	+	0	includeFeature	0	100500819	MIR3609	microRNA 3609
chr7	100034976	100036176	1201	+		X529	7586	100015572	100041689	26118	+	0	inside	0	7586	ZKSCAN1	zinc finger with KRAB and SCAN domains 1
chr7	100037176	100037776	601	+		X530	7586	100015572	100041689	26118	+	0	inside	0	7586	ZKSCAN1	zinc finger with KRAB and SCAN domains 1
chr7	100070176	100070576	401	+		X531	7551	100064033	100082548	18516	-	0	inside	0	7551	ZNF3	zinc finger protein 3
chr7	100092976	100094176	1201	+		X532	406900	100093993	100094074	82	-	0	includeFeature	0	406900	MIR106B	microRNA 106b
chr7	100101176	100101376	201	+		X533	4176	100092728	100101940	9213	-	0	inside	0	4176	MCM7	minichromosome maintenance complex component 7
chr7	100335976	100336376	401	+		X534	101752399	100336104	100367831	31728	+	0	overlapStart	0	101752399	STAG3L5P-PVRIG2P-PILRB	STAG3L5P-PVRIG2P-PILRB readthrough
chr7	100351176	100352976	1801	+		X535	101752399	100336104	100367831	31728	+	0	inside	0	101752399	STAG3L5P-PVRIG2P-PILRB	STAG3L5P-PVRIG2P-PILRB readthrough
chr7	100353376	100353976	601	+		X536	101752399	100336104	100367831	31728	+	0	inside	0	101752399	STAG3L5P-PVRIG2P-PILRB	STAG3L5P-PVRIG2P-PILRB readthrough
chr7	100356376	100357376	1001	+		X537	102466747	100356651	100356721	71	+	0	includeFeature	0	102466747	MIR6840	microRNA 6840
chr7	100358776	100358976	201	+		X538	29990	100357380	100367398	10019	+	0	inside	0	29990	PILRB	paired immunoglobin-like type 2 receptor beta
chr7	100359376	100359576	201	+		X539	29990	100357380	100367398	10019	+	0	inside	0	29990	PILRB	paired immunoglobin-like type 2 receptor beta
chr7	100367376	100367776	401	+		X540	101752399	100336104	100367831	31728	+	0	inside	0	101752399	STAG3L5P-PVRIG2P-PILRB	STAG3L5P-PVRIG2P-PILRB readthrough
chr7	100680176	100680976	801	+		X541	64599	100679507	100689448	9942	-	0	inside	0	64599	GIGYF1	GRB10 interacting GYF protein 1
chr7	100688776	100689376	601	+		X542	64599	100679507	100689448	9942	-	0	inside	0	64599	GIGYF1	GRB10 interacting GYF protein 1
chr7	100882176	100883176	1001	+		X543	51593	100875111	100888664	13554	+	0	inside	0	51593	SRRT	serrate, RNA effector molecule
chr7	100888176	100888576	401	+		X544	51593	100875111	100888664	13554	+	0	inside	0	51593	SRRT	serrate, RNA effector molecule
chr7	102348376	102348776	401	+		X545	729597	102347206	102356444	9239	-	0	inside	0	729597	SPDYE6	speedy/RINGO cell cycle regulator family member E6
chr7	102496576	102496776	201	+		X546	100271927	102482445	102616756	134312	-	0	inside	0	100271927	RASA4B	RAS p21 protein activator 4B
chr7	102566376	102566576	201	+		X547	441273	102551232	102661398	110167	+	0	inside	0	441273	SPDYE2	speedy/RINGO cell cycle regulator family member E2
chr7	127591369	127591769	401	+		X548	381	127588345	127591705	3361	+	0	overlapEnd	0	381	ARF5	ADP ribosylation factor 5
chr7	133252968	133253368	401	+		X556	60412	133253073	134065759	812687	+	0	overlapStart	0	60412	EXOC4	exocyst complex component 4
chr7	133274968	133275168	201	+		X557	60412	133253073	134065759	812687	+	0	inside	0	60412	EXOC4	exocyst complex component 4
chr7	139407167	139407367	201	+		X558	100996928	139341360	139422599	81240	+	0	inside	0	100996928	C7orf55-LUC7L2	C7orf55-LUC7L2 readthrough
chr7	139422167	139422567	401	+		X559	100996928	139341360	139422599	81240	+	0	inside	0	100996928	C7orf55-LUC7L2	C7orf55-LUC7L2 readthrough
chr7	149020964	149021164	201	+		X561	9601	149003062	149028641	25580	-	0	inside	0	9601	PDIA4	protein disulfide isomerase family A member 4
chr7	149028164	149028564	401	+		X562	9601	149003062	149028641	25580	-	0	inside	0	9601	PDIA4	protein disulfide isomerase family A member 4
chr7	152162563	152163563	1001	+		X563	58508	152134922	152436005	301084	-	0	inside	0	58508	KMT2C	lysine methyltransferase 2C
chr7	152176363	152176963	601	+		X564	58508	152134922	152436005	301084	-	0	inside	0	58508	KMT2C	lysine methyltransferase 2C
chr7	152177163	152177963	801	+		X565	58508	152134922	152436005	301084	-	0	inside	0	58508	KMT2C	lysine methyltransferase 2C
chr7	152179763	152180163	401	+		X566	58508	152134922	152436005	301084	-	0	inside	0	58508	KMT2C	lysine methyltransferase 2C
chr7	152180763	152181563	801	+		X567	58508	152134922	152436005	301084	-	0	inside	0	58508	KMT2C	lysine methyltransferase 2C
chr7	152181763	152182563	801	+		X568	58508	152134922	152436005	301084	-	0	inside	0	58508	KMT2C	lysine methyltransferase 2C
chr7	152247963	152248163	201	+		X569	58508	152134922	152436005	301084	-	0	inside	0	58508	KMT2C	lysine methyltransferase 2C
chr7	154769363	154769563	201	+		X570	1804	153887097	154894285	1007189	+	0	inside	0	1804	DPP6	dipeptidyl peptidase like 6
chr7	155680563	155680963	401	+		X571	155435	155644451	155781485	137035	+	0	inside	0	155435	RBM33	RNA binding motif protein 33
chr7	155741763	155742163	401	+		X572	155435	155644451	155781485	137035	+	0	inside	0	155435	RBM33	RNA binding motif protein 33
chr7	155744963	155745163	201	+		X573	155435	155644451	155781485	137035	+	0	inside	0	155435	RBM33	RNA binding motif protein 33
chr7	157004962	157005162	201	+		X574	3110	156994051	157010651	16601	-	0	inside	0	3110	MNX1	motor neuron and pancreas homeobox 1
chr7	157005962	157006962	1001	+		X575	3110	156994051	157010651	16601	-	0	inside	0	3110	MNX1	motor neuron and pancreas homeobox 1
chr7	157823362	157823562	201	+		X576	5799	157539056	158587788	1048733	-	0	inside	0	5799	PTPRN2	protein tyrosine phosphatase, receptor type N2
chr7	157825562	157826162	601	+		X577	5799	157539056	158587788	1048733	-	0	inside	0	5799	PTPRN2	protein tyrosine phosphatase, receptor type N2
chr7	157826562	157826962	401	+		X578	5799	157539056	158587788	1048733	-	0	inside	0	5799	PTPRN2	protein tyrosine phosphatase, receptor type N2
chr7	157827762	157828762	1001	+		X579	5799	157539056	158587788	1048733	-	0	inside	0	5799	PTPRN2	protein tyrosine phosphatase, receptor type N2
chr7	157834762	157834962	201	+		X580	5799	157539056	158587788	1048733	-	0	inside	0	5799	PTPRN2	protein tyrosine phosphatase, receptor type N2
chr7	157848362	157848962	601	+		X581	5799	157539056	158587788	1048733	-	0	inside	0	5799	PTPRN2	protein tyrosine phosphatase, receptor type N2
chr7	157849362	157850162	801	+		X582	5799	157539056	158587788	1048733	-	0	inside	0	5799	PTPRN2	protein tyrosine phosphatase, receptor type N2
chr7	157853162	157853362	201	+		X583	5799	157539056	158587788	1048733	-	0	inside	0	5799	PTPRN2	protein tyrosine phosphatase, receptor type N2
chr7	157853562	157854762	1201	+		X584	100506585	157854529	157866092	11564	+	0	overlapStart	0	100506585	LOC100506585	uncharacterized LOC100506585
chr7	157855162	157856962	1801	+		X585	100506585	157854529	157866092	11564	+	0	inside	0	100506585	LOC100506585	uncharacterized LOC100506585
chr7	157857362	157858162	801	+		X586	100506585	157854529	157866092	11564	+	0	inside	0	100506585	LOC100506585	uncharacterized LOC100506585
chr7	157859962	157860762	801	+		X587	100506585	157854529	157866092	11564	+	0	inside	0	100506585	LOC100506585	uncharacterized LOC100506585
chr7	157860962	157861562	601	+		X588	100506585	157854529	157866092	11564	+	0	inside	0	100506585	LOC100506585	uncharacterized LOC100506585
chr7	157862162	157863362	1201	+		X589	100506585	157854529	157866092	11564	+	0	inside	0	100506585	LOC100506585	uncharacterized LOC100506585
chr7	157863562	157864962	1401	+		X590	100506585	157854529	157866092	11564	+	0	inside	0	100506585	LOC100506585	uncharacterized LOC100506585
chr7	157865562	157866362	801	+		X591	100506585	157854529	157866092	11564	+	0	overlapEnd	0	100506585	LOC100506585	uncharacterized LOC100506585
chr7	157866562	157867162	601	+		X592	5799	157539056	158587788	1048733	-	0	inside	0	5799	PTPRN2	protein tyrosine phosphatase, receptor type N2
chr7	157867362	157868962	1601	+		X593	5799	157539056	158587788	1048733	-	0	inside	0	5799	PTPRN2	protein tyrosine phosphatase, receptor type N2
chr7	157871162	157871762	601	+		X594	5799	157539056	158587788	1048733	-	0	inside	0	5799	PTPRN2	protein tyrosine phosphatase, receptor type N2
chr7	157873962	157874762	801	+		X595	5799	157539056	158587788	1048733	-	0	inside	0	5799	PTPRN2	protein tyrosine phosphatase, receptor type N2
chr7	157875562	157877962	2401	+		X596	5799	157539056	158587788	1048733	-	0	inside	0	5799	PTPRN2	protein tyrosine phosphatase, receptor type N2
chr7	157878362	157879362	1001	+		X597	5799	157539056	158587788	1048733	-	0	inside	0	5799	PTPRN2	protein tyrosine phosphatase, receptor type N2
chr7	157880362	157880562	201	+		X598	5799	157539056	158587788	1048733	-	0	inside	0	5799	PTPRN2	protein tyrosine phosphatase, receptor type N2
chr7	157881362	157881762	401	+		X599	5799	157539056	158587788	1048733	-	0	inside	0	5799	PTPRN2	protein tyrosine phosphatase, receptor type N2
chr7	157884362	157884762	401	+		X600	5799	157539056	158587788	1048733	-	0	inside	0	5799	PTPRN2	protein tyrosine phosphatase, receptor type N2
chr7	157884962	157885362	401	+		X601	5799	157539056	158587788	1048733	-	0	inside	0	5799	PTPRN2	protein tyrosine phosphatase, receptor type N2
chr7	157886562	157887162	601	+		X602	5799	157539056	158587788	1048733	-	0	inside	0	5799	PTPRN2	protein tyrosine phosphatase, receptor type N2
chr7	157890762	157891362	601	+		X603	5799	157539056	158587788	1048733	-	0	inside	0	5799	PTPRN2	protein tyrosine phosphatase, receptor type N2
chr7	157893162	157893562	401	+		X604	5799	157539056	158587788	1048733	-	0	inside	0	5799	PTPRN2	protein tyrosine phosphatase, receptor type N2
chr7	157896562	157898562	2001	+		X605	5799	157539056	158587788	1048733	-	0	inside	0	5799	PTPRN2	protein tyrosine phosphatase, receptor type N2
chr7	157989962	157990562	601	+		X606	5799	157539056	158587788	1048733	-	0	inside	0	5799	PTPRN2	protein tyrosine phosphatase, receptor type N2
chr7	157990762	157991362	601	+		X607	5799	157539056	158587788	1048733	-	0	inside	0	5799	PTPRN2	protein tyrosine phosphatase, receptor type N2
chr7	157991962	157992362	401	+		X608	5799	157539056	158587788	1048733	-	0	inside	0	5799	PTPRN2	protein tyrosine phosphatase, receptor type N2
chr7	157996162	157996562	401	+		X609	5799	157539056	158587788	1048733	-	0	inside	0	5799	PTPRN2	protein tyrosine phosphatase, receptor type N2
chr7	158001362	158002562	1201	+		X610	5799	157539056	158587788	1048733	-	0	inside	0	5799	PTPRN2	protein tyrosine phosphatase, receptor type N2
chr7	158002762	158002962	201	+		X611	5799	157539056	158587788	1048733	-	0	inside	0	5799	PTPRN2	protein tyrosine phosphatase, receptor type N2
chr7	158006362	158006962	601	+		X612	5799	157539056	158587788	1048733	-	0	inside	0	5799	PTPRN2	protein tyrosine phosphatase, receptor type N2
chr7	158007162	158007562	401	+		X613	5799	157539056	158587788	1048733	-	0	inside	0	5799	PTPRN2	protein tyrosine phosphatase, receptor type N2
chr7	158008362	158008762	401	+		X614	5799	157539056	158587788	1048733	-	0	inside	0	5799	PTPRN2	protein tyrosine phosphatase, receptor type N2
chr7	158008962	158009362	401	+		X615	5799	157539056	158587788	1048733	-	0	inside	0	5799	PTPRN2	protein tyrosine phosphatase, receptor type N2
chr7	158012362	158013162	801	+		X616	5799	157539056	158587788	1048733	-	0	inside	0	5799	PTPRN2	protein tyrosine phosphatase, receptor type N2
chr7	158015762	158016162	401	+		X617	5799	157539056	158587788	1048733	-	0	inside	0	5799	PTPRN2	protein tyrosine phosphatase, receptor type N2
chr7	158017162	158017962	801	+		X618	5799	157539056	158587788	1048733	-	0	inside	0	5799	PTPRN2	protein tyrosine phosphatase, receptor type N2
chr7	158019562	158020362	801	+		X619	5799	157539056	158587788	1048733	-	0	inside	0	5799	PTPRN2	protein tyrosine phosphatase, receptor type N2
chr7	158021562	158021762	201	+		X620	5799	157539056	158587788	1048733	-	0	inside	0	5799	PTPRN2	protein tyrosine phosphatase, receptor type N2
chr7	158022562	158023562	1001	+		X621	5799	157539056	158587788	1048733	-	0	inside	0	5799	PTPRN2	protein tyrosine phosphatase, receptor type N2
chr7	158025962	158026162	201	+		X622	5799	157539056	158587788	1048733	-	0	inside	0	5799	PTPRN2	protein tyrosine phosphatase, receptor type N2
chr7	158026762	158027762	1001	+		X623	5799	157539056	158587788	1048733	-	0	inside	0	5799	PTPRN2	protein tyrosine phosphatase, receptor type N2
chr7	158047362	158048362	1001	+		X624	5799	157539056	158587788	1048733	-	0	inside	0	5799	PTPRN2	protein tyrosine phosphatase, receptor type N2
chr7	158057362	158057962	601	+		X625	5799	157539056	158587788	1048733	-	0	inside	0	5799	PTPRN2	protein tyrosine phosphatase, receptor type N2
chr7	158061162	158061562	401	+		X626	5799	157539056	158587788	1048733	-	0	inside	0	5799	PTPRN2	protein tyrosine phosphatase, receptor type N2
chr7	158061962	158062362	401	+		X627	5799	157539056	158587788	1048733	-	0	inside	0	5799	PTPRN2	protein tyrosine phosphatase, receptor type N2
chr7	158063962	158064562	601	+		X628	5799	157539056	158587788	1048733	-	0	inside	0	5799	PTPRN2	protein tyrosine phosphatase, receptor type N2
chr7	158064762	158065162	401	+		X629	5799	157539056	158587788	1048733	-	0	inside	0	5799	PTPRN2	protein tyrosine phosphatase, receptor type N2
chr7	158066562	158068162	1601	+		X630	5799	157539056	158587788	1048733	-	0	inside	0	5799	PTPRN2	protein tyrosine phosphatase, receptor type N2
chr7	158068362	158068762	401	+		X631	5799	157539056	158587788	1048733	-	0	inside	0	5799	PTPRN2	protein tyrosine phosphatase, receptor type N2
chr7	158068962	158070162	1201	+		X632	5799	157539056	158587788	1048733	-	0	inside	0	5799	PTPRN2	protein tyrosine phosphatase, receptor type N2
chr7	158072162	158074162	2001	+		X633	5799	157539056	158587788	1048733	-	0	inside	0	5799	PTPRN2	protein tyrosine phosphatase, receptor type N2
chr7	158074362	158075562	1201	+		X634	5799	157539056	158587788	1048733	-	0	inside	0	5799	PTPRN2	protein tyrosine phosphatase, receptor type N2
chr7	158076162	158077362	1201	+		X635	5799	157539056	158587788	1048733	-	0	inside	0	5799	PTPRN2	protein tyrosine phosphatase, receptor type N2
chr7	158077562	158077762	201	+		X636	5799	157539056	158587788	1048733	-	0	inside	0	5799	PTPRN2	protein tyrosine phosphatase, receptor type N2
chr7	158077962	158079162	1201	+		X637	5799	157539056	158587788	1048733	-	0	inside	0	5799	PTPRN2	protein tyrosine phosphatase, receptor type N2
chr7	158477162	158480362	3201	+		X638	5799	157539056	158587788	1048733	-	0	inside	0	5799	PTPRN2	protein tyrosine phosphatase, receptor type N2
chr7	158482362	158482562	201	+		X639	5799	157539056	158587788	1048733	-	0	inside	0	5799	PTPRN2	protein tyrosine phosphatase, receptor type N2
chr7	158482762	158482962	201	+		X640	5799	157539056	158587788	1048733	-	0	inside	0	5799	PTPRN2	protein tyrosine phosphatase, receptor type N2
chr7	158483162	158483762	601	+		X641	5799	157539056	158587788	1048733	-	0	inside	0	5799	PTPRN2	protein tyrosine phosphatase, receptor type N2
chr7	158486162	158486762	601	+		X642	5799	157539056	158587788	1048733	-	0	inside	0	5799	PTPRN2	protein tyrosine phosphatase, receptor type N2
chr7	158487162	158489162	2001	+		X643	5799	157539056	158587788	1048733	-	0	inside	0	5799	PTPRN2	protein tyrosine phosphatase, receptor type N2
chr7	158495362	158495562	201	+		X644	5799	157539056	158587788	1048733	-	0	inside	0	5799	PTPRN2	protein tyrosine phosphatase, receptor type N2
chr7	158497362	158497762	401	+		X645	5799	157539056	158587788	1048733	-	0	inside	0	5799	PTPRN2	protein tyrosine phosphatase, receptor type N2
chr7	158505962	158506962	1001	+		X646	5799	157539056	158587788	1048733	-	0	inside	0	5799	PTPRN2	protein tyrosine phosphatase, receptor type N2
chr7	158507762	158508362	601	+		X647	5799	157539056	158587788	1048733	-	0	inside	0	5799	PTPRN2	protein tyrosine phosphatase, receptor type N2
chr7	158509162	158509562	401	+		X648	5799	157539056	158587788	1048733	-	0	inside	0	5799	PTPRN2	protein tyrosine phosphatase, receptor type N2
chr7	158509762	158510362	601	+		X649	5799	157539056	158587788	1048733	-	0	inside	0	5799	PTPRN2	protein tyrosine phosphatase, receptor type N2
chr7	158519962	158520562	601	+		X650	5799	157539056	158587788	1048733	-	0	inside	0	5799	PTPRN2	protein tyrosine phosphatase, receptor type N2
chr7	158520762	158521162	401	+		X651	5799	157539056	158587788	1048733	-	0	inside	0	5799	PTPRN2	protein tyrosine phosphatase, receptor type N2
chr7	158521762	158522362	601	+		X652	5799	157539056	158587788	1048733	-	0	inside	0	5799	PTPRN2	protein tyrosine phosphatase, receptor type N2
chr7	158522562	158523162	601	+		X653	5799	157539056	158587788	1048733	-	0	inside	0	5799	PTPRN2	protein tyrosine phosphatase, receptor type N2
chr7	158524562	158525962	1401	+		X654	5799	157539056	158587788	1048733	-	0	inside	0	5799	PTPRN2	protein tyrosine phosphatase, receptor type N2
chr7	158528162	158528562	401	+		X655	5799	157539056	158587788	1048733	-	0	inside	0	5799	PTPRN2	protein tyrosine phosphatase, receptor type N2
chr7	158528962	158529162	201	+		X656	5799	157539056	158587788	1048733	-	0	inside	0	5799	PTPRN2	protein tyrosine phosphatase, receptor type N2
chr7	158531762	158532162	401	+		X657	5799	157539056	158587788	1048733	-	0	inside	0	5799	PTPRN2	protein tyrosine phosphatase, receptor type N2
chr7	158533562	158533962	401	+		X658	5799	157539056	158587788	1048733	-	0	inside	0	5799	PTPRN2	protein tyrosine phosphatase, receptor type N2
chr7	158536762	158537762	1001	+		X659	5799	157539056	158587788	1048733	-	0	inside	0	5799	PTPRN2	protein tyrosine phosphatase, receptor type N2
chr7	158538562	158538962	401	+		X660	5799	157539056	158587788	1048733	-	0	inside	0	5799	PTPRN2	protein tyrosine phosphatase, receptor type N2
chr7	158539362	158540362	1001	+		X661	5799	157539056	158587788	1048733	-	0	inside	0	5799	PTPRN2	protein tyrosine phosphatase, receptor type N2
chr7	158541362	158541562	201	+		X662	5799	157539056	158587788	1048733	-	0	inside	0	5799	PTPRN2	protein tyrosine phosphatase, receptor type N2
chr7	158542562	158542962	401	+		X663	5799	157539056	158587788	1048733	-	0	inside	0	5799	PTPRN2	protein tyrosine phosphatase, receptor type N2
chr7	158548362	158548962	601	+		X664	5799	157539056	158587788	1048733	-	0	inside	0	5799	PTPRN2	protein tyrosine phosphatase, receptor type N2
chr7	158550362	158551362	1001	+		X665	5799	157539056	158587788	1048733	-	0	inside	0	5799	PTPRN2	protein tyrosine phosphatase, receptor type N2
chr7	158554762	158555562	801	+		X666	5799	157539056	158587788	1048733	-	0	inside	0	5799	PTPRN2	protein tyrosine phosphatase, receptor type N2
chr7	158558962	158559962	1001	+		X667	5799	157539056	158587788	1048733	-	0	inside	0	5799	PTPRN2	protein tyrosine phosphatase, receptor type N2
chr7	158561762	158564162	2401	+		X668	5799	157539056	158587788	1048733	-	0	inside	0	5799	PTPRN2	protein tyrosine phosphatase, receptor type N2
chr7	158564362	158565162	801	+		X669	5799	157539056	158587788	1048733	-	0	inside	0	5799	PTPRN2	protein tyrosine phosphatase, receptor type N2
chr7	158567162	158567762	601	+		X670	5799	157539056	158587788	1048733	-	0	inside	0	5799	PTPRN2	protein tyrosine phosphatase, receptor type N2
chr7	158569162	158570962	1801	+		X671	5799	157539056	158587788	1048733	-	0	inside	0	5799	PTPRN2	protein tyrosine phosphatase, receptor type N2
chr7	158574762	158575162	401	+		X672	5799	157539056	158587788	1048733	-	0	inside	0	5799	PTPRN2	protein tyrosine phosphatase, receptor type N2
chr7	158580362	158580962	601	+		X673	5799	157539056	158587788	1048733	-	0	inside	0	5799	PTPRN2	protein tyrosine phosphatase, receptor type N2
chr7	158583762	158584362	601	+		X674	5799	157539056	158587788	1048733	-	0	inside	0	5799	PTPRN2	protein tyrosine phosphatase, receptor type N2
chr7	158584562	158585362	801	+		X675	5799	157539056	158587788	1048733	-	0	inside	0	5799	PTPRN2	protein tyrosine phosphatase, receptor type N2
chr7	158585762	158586962	1201	+		X676	5799	157539056	158587788	1048733	-	0	inside	0	5799	PTPRN2	protein tyrosine phosphatase, receptor type N2
chr8	11802798	11803198	401	+		X677	2222	11795573	11839309	43737	+	0	inside	0	2222	FDFT1	farnesyl-diphosphate farnesyltransferase 1
chr8	11808398	11808998	601	+		X678	2222	11795573	11839309	43737	+	0	inside	0	2222	FDFT1	farnesyl-diphosphate farnesyltransferase 1
chr8	17550196	17550596	401	+		X679	6542	17497088	17570573	73486	+	0	inside	0	6542	SLC7A2	solute carrier family 7 member 2
chr8	17965996	17966396	401	+		X680	5108	17922840	18029944	107105	+	0	inside	0	5108	PCM1	pericentriolar material 1
chr8	18871796	18872796	1001	+		X681	23362	18527301	19084730	557430	-	0	inside	0	23362	PSD3	pleckstrin and Sec7 domain containing 3
chr8	27604794	27605394	601	+		X682	1191	27596917	27615031	18115	-	0	inside	0	1191	CLU	clusterin
chr8	27608794	27609194	401	+		X683	1191	27596917	27615031	18115	-	0	inside	0	1191	CLU	clusterin
chr8	27610394	27610794	401	+		X684	102465508	27610601	27610751	151	-	0	includeFeature	0	102465508	MIR6843	microRNA 6843
chr8	33513392	33513792	401	+		X685	692084	33513475	33513578	104	+	0	includeFeature	0	692084	SNORD13	small nucleolar RNA, C/D box 13
chr8	38347391	38348191	801	+		X686	54904	38269697	38382272	112576	-	0	inside	0	54904	NSD3	nuclear receptor binding SET domain protein 3
chr8	41653790	41654390	601	+		X687	286	41653220	41896762	243543	-	0	inside	0	286	ANK1	ankyrin 1
chr8	41655390	41655790	401	+		X688	286	41653220	41896762	243543	-	0	inside	0	286	ANK1	ankyrin 1
chr8	47859589	47859789	201	+		X689	5591	47773108	47960183	187076	-	0	inside	0	5591	PRKDC	protein kinase, DNA-activated, catalytic subunit
chr8	47902589	47902789	201	+		X690	5591	47773108	47960183	187076	-	0	inside	0	5591	PRKDC	protein kinase, DNA-activated, catalytic subunit
chr8	47935789	47935989	201	+		X691	5591	47773108	47960183	187076	-	0	inside	0	5591	PRKDC	protein kinase, DNA-activated, catalytic subunit
chr8	52158788	52159188	401	+		X692	9705	52110839	52460959	350121	-	0	inside	0	9705	ST18	ST18, C2H2C-type zinc finger
chr8	56073787	56073987	201	+		X693	26795	56073835	56073901	67	-	0	includeFeature	0	26795	SNORD54	small nucleolar RNA, C/D box 54
chr8	59092786	59092986	201	+		X694	9760	58805418	59119208	313791	-	0	inside	0	9760	TOX	thymocyte selection associated high mobility group box
chr8	60741186	60742986	1801	+		X695	55636	60678778	60868028	189251	+	0	inside	0	55636	CHD7	chromodomain helicase DNA binding protein 7
chr8	60830386	60830586	201	+		X696	55636	60678778	60868028	189251	+	0	inside	0	55636	CHD7	chromodomain helicase DNA binding protein 7
chr8	60852786	60853386	601	+		X697	55636	60678778	60868028	189251	+	0	inside	0	55636	CHD7	chromodomain helicase DNA binding protein 7
chr8	60865786	60865986	201	+		X698	55636	60678778	60868028	189251	+	0	inside	0	55636	CHD7	chromodomain helicase DNA binding protein 7
chr8	66922384	66922784	401	+		X699	641638	66921684	66926398	4715	-	0	inside	0	641638	SNHG6	small nucleolar RNA host gene 6
chr8	72537583	72537983	401	+		X700	9312	72537391	72938349	400959	+	0	inside	0	9312	KCNB2	potassium voltage-gated channel subfamily B member 2
chr8	72567783	72568383	601	+		X701	9312	72537391	72938349	400959	+	0	inside	0	9312	KCNB2	potassium voltage-gated channel subfamily B member 2
chr8	72657583	72658183	601	+		X702	9312	72537391	72938349	400959	+	0	inside	0	9312	KCNB2	potassium voltage-gated channel subfamily B member 2
chr8	79610981	79611381	401	+		X703	11075	79610814	79666175	55362	+	0	inside	0	11075	STMN2	stathmin 2
chr8	96231777	96231977	201	+		X704	7381	96225920	96235634	9715	-	0	inside	0	7381	UQCRB	ubiquinol-cytochrome c reductase binding protein
chr8	98041977	98042377	401	+		X705	26775	98042086	98042217	132	-	0	includeFeature	0	26775	SNORA72	small nucleolar RNA, H/ACA box 72
chr8	99013776	99013976	201	+		X706	157680	99013266	99877580	864315	+	0	inside	0	157680	VPS13B	vacuolar protein sorting 13 homolog B
chr8	100721376	100722176	801	+		X707	26986	100685816	100722762	36947	-	0	inside	0	26986	PABPC1	poly(A) binding protein cytoplasmic 1
chr8	103500175	103501175	1001	+		X708	9699	103500748	104256094	755347	+	0	overlapStart	0	9699	RIMS2	regulating synaptic membrane exocytosis 2
chr8	103501375	103501775	401	+		X709	9699	103500748	104256094	755347	+	0	inside	0	9699	RIMS2	regulating synaptic membrane exocytosis 2
chr8	103525375	103525575	201	+		X710	9699	103500748	104256094	755347	+	0	inside	0	9699	RIMS2	regulating synaptic membrane exocytosis 2
chr8	103766175	103766575	401	+		X711	9699	103500748	104256094	755347	+	0	inside	0	9699	RIMS2	regulating synaptic membrane exocytosis 2
chr8	103885375	103886175	801	+		X712	9699	103500748	104256094	755347	+	0	inside	0	9699	RIMS2	regulating synaptic membrane exocytosis 2
chr8	116852572	116852772	201	+		X713	5885	116845935	116874866	28932	-	0	inside	0	5885	RAD21	RAD21 cohesin complex component
chr8	117134972	117135572	601	+		X714	169026	116950273	117176714	226442	+	0	inside	0	169026	SLC30A8	solute carrier family 30 member 8
chr8	117153572	117153772	201	+		X715	169026	116950273	117176714	226442	+	0	inside	0	169026	SLC30A8	solute carrier family 30 member 8
chr8	117172372	117172972	601	+		X716	169026	116950273	117176714	226442	+	0	inside	0	169026	SLC30A8	solute carrier family 30 member 8
chr8	117173172	117174972	1801	+		X717	169026	116950273	117176714	226442	+	0	inside	0	169026	SLC30A8	solute carrier family 30 member 8
chr8	143380166	143380366	201	+		X718	114822	143368855	143384220	15366	+	0	inside	0	114822	RHPN1	rhophilin Rho GTPase binding protein 1
chr8	144395765	144396165	401	+		X719	29894	144393229	144409349	16121	-	0	inside	0	29894	CPSF1	cleavage and polyadenylation specific factor 1
chr8	144408965	144409365	401	+		X720	29894	144393229	144409349	16121	-	0	overlapStart	0	29894	CPSF1	cleavage and polyadenylation specific factor 1
chr8	144473565	144474165	601	+		X721	90990	144466043	144474202	8160	+	0	inside	0	90990	KIFC2	kinesin family member C2
chr8	144521365	144522165	801	+		X722	9684	144517992	144525178	7187	+	0	inside	0	9684	LRRC14	leucine rich repeat containing 14
chr8	144526165	144526965	801	+		X723	414919	144525733	144529132	3400	-	0	inside	0	414919	C8orf82	chromosome 8 open reading frame 82
chr9	2650400	2650600	201	+		X724	7436	2621834	2660053	38220	+	0	inside	0	7436	VLDLR	very low density lipoprotein receptor
chr9	22008995	22009195	201	+		X725	100048912	21802636	22121097	318462	+	0	inside	0	100048912	CDKN2B-AS1	CDKN2B antisense RNA 1
chr9	33934192	33934392	201	+		X727	101340252	33934296	33934376	81	-	0	includeFeature	0	101340252	SNORD121B	small nucleolar RNA, C/D box 121B
chr9	33952592	33952992	401	+		X728	100113379	33952769	33952850	82	-	0	includeFeature	0	100113379	SNORD121A	small nucleolar RNA, C/D box 121A
chr9	35657592	35658192	601	+		X729	6023	35657751	35658018	268	-	0	includeFeature	0	6023	RMRP	RNA component of mitochondrial RNA processing endoribonuclease
chr9	77177582	77177982	401	+		X730	23230	77177353	77421541	244189	+	0	inside	0	23230	VPS13A	vacuolar protein sorting 13 homolog A
chr9	77370182	77370582	401	+		X731	23230	77177353	77421541	244189	+	0	inside	0	23230	VPS13A	vacuolar protein sorting 13 homolog A
chr9	92292378	92292778	401	+		X732	100124534	92292461	92292593	133	-	0	includeFeature	0	100124534	SNORA84	small nucleolar RNA, H/ACA box 84
chr9	95019777	95020177	401	+		X733	84909	94726701	95087218	360518	+	0	inside	0	84909	C9orf3	chromosome 9 open reading frame 3
chr9	95030377	95030777	401	+		X734	84909	94726701	95087218	360518	+	0	inside	0	84909	C9orf3	chromosome 9 open reading frame 3
chr9	95081977	95082577	601	+		X735	84909	94726701	95087218	360518	+	0	inside	0	84909	C9orf3	chromosome 9 open reading frame 3
chr9	95082777	95083177	401	+		X736	84909	94726701	95087218	360518	+	0	inside	0	84909	C9orf3	chromosome 9 open reading frame 3
chr9	95084177	95084577	401	+		X737	84909	94726701	95087218	360518	+	0	inside	0	84909	C9orf3	chromosome 9 open reading frame 3
chr9	95084777	95087177	2401	+		X738	407019	95085435	95085542	108	+	0	includeFeature	0	407019	MIR27B	microRNA 27b
chr9	95088377	95090777	2401	+		X739	84909	94726701	95087218	360518	+	1158	downstream	1158	84909	C9orf3	chromosome 9 open reading frame 3
chr9	95090977	95092177	1201	+		X740	84909	94726701	95087218	360518	+	3758	downstream	3758	84909	C9orf3	chromosome 9 open reading frame 3
chr9	95098177	95098777	601	+		X742	2176	95099054	95317709	218656	-	276	downstream	276	2176	FANCC	FA complementation group C
chr9	95102577	95102777	201	+		X743	2176	95099054	95317709	218656	-	0	inside	0	2176	FANCC	FA complementation group C
chr9	95102977	95103377	401	+		X744	2176	95099054	95317709	218656	-	0	inside	0	2176	FANCC	FA complementation group C
chr9	95103777	95105377	1601	+		X745	2176	95099054	95317709	218656	-	0	inside	0	2176	FANCC	FA complementation group C
chr9	114091573	114092173	601	+		X746	113220	114086126	114099227	13102	-	0	inside	0	113220	KIF12	kinesin family member 12
chr9	114092373	114093573	1201	+		X747	113220	114086126	114099227	13102	-	0	inside	0	113220	KIF12	kinesin family member 12
chr9	114093773	114094573	801	+		X748	113220	114086126	114099227	13102	-	0	inside	0	113220	KIF12	kinesin family member 12
chr9	114097173	114097773	601	+		X749	113220	114086126	114099227	13102	-	0	inside	0	113220	KIF12	kinesin family member 12
chr9	120579971	120580171	201	+		X750	55755	120388869	120580170	191302	-	0	overlapStart	0	55755	CDK5RAP2	CDK5 regulatory subunit associated protein 2
chr9	122880171	122880371	201	+		X751	54542	122844556	122905341	60786	-	0	inside	0	54542	RC3H2	ring finger and CCCH-type domains 2
chr9	122956971	122957171	201	+		X752	23637	122940833	123104866	164034	+	0	inside	0	23637	RABGAP1	RAB GTPase activating protein 1
chr9	125236370	125237170	801	+		X753	3309	125234853	125241330	6478	-	0	inside	0	3309	HSPA5	heat shock protein family A (Hsp70) member 5
chr9	125238570	125239570	1001	+		X754	3309	125234853	125241330	6478	-	0	inside	0	3309	HSPA5	heat shock protein family A (Hsp70) member 5
chr9	127690569	127691169	601	+		X755	6812	127611760	127692936	81177	+	0	inside	0	6812	STXBP1	syntaxin binding protein 1
chr9	128222769	128223769	1001	+		X756	1759	128203352	128255248	51897	+	0	inside	0	1759	DNM1	dynamin 1
chr9	128233169	128234169	1001	+		X757	1759	128203352	128255248	51897	+	0	inside	0	1759	DNM1	dynamin 1
chr9	128254569	128255169	601	+		X758	1759	128203352	128255248	51897	+	0	inside	0	1759	DNM1	dynamin 1
chr9	128632369	128633769	1401	+		X759	6709	128552558	128633662	81105	+	0	overlapEnd	0	6709	SPTAN1	spectrin alpha, non-erythrocytic 1
chr9	131446368	131446568	201	+		X760	84726	131394093	131500197	106105	+	0	inside	0	84726	PRRC2B	proline rich coiled-coil 2B
chr9	131475168	131475568	401	+		X761	84726	131394093	131500197	106105	+	0	inside	0	84726	PRRC2B	proline rich coiled-coil 2B
chr9	131485568	131485768	201	+		X762	26786	131485665	131490571	4907	+	0	overlapStart	0	26786	SNORD62A	small nucleolar RNA, C/D box 62A
chr9	131490368	131490968	601	+		X763	26786	131485665	131490571	4907	+	0	overlapEnd	0	26786	SNORD62A	small nucleolar RNA, C/D box 62A
chr9	131499368	131499968	601	+		X764	84726	131394093	131500197	106105	+	0	inside	0	84726	PRRC2B	proline rich coiled-coil 2B
chr9	133349368	133349568	201	+		X765	26820	133349396	133349470	75	+	0	includeFeature	0	26820	SNORD24	small nucleolar RNA, C/D box 24
chr9	133349968	133350568	601	+		X766	6130	133348214	133351426	3213	+	0	inside	0	6130	RPL7A	ribosomal protein L7a
chr9	133350768	133351168	401	+		X767	26813	133350847	133350912	66	+	0	includeFeature	0	26813	SNORD36C	small nucleolar RNA, C/D box 36C
chr9	133469968	133470568	601	+		X768	11094	133459965	133470848	10884	+	0	inside	0	11094	CACFD1	calcium channel flower domain containing 1
chr9	133471568	133471968	401	+		X769	11182	133471095	133479137	8043	-	0	inside	0	11182	SLC2A6	solute carrier family 2 member 6
chr9	133472768	133473168	401	+		X770	11182	133471095	133479137	8043	-	0	inside	0	11182	SLC2A6	solute carrier family 2 member 6
chr9	134350768	134351568	801	+		X771	6256	134317098	134440585	123488	+	0	inside	0	6256	RXRA	retinoid X receptor alpha
chr9	134360968	134361568	601	+		X772	6256	134317098	134440585	123488	+	0	inside	0	6256	RXRA	retinoid X receptor alpha
chr9	134362168	134362568	401	+		X773	6256	134317098	134440585	123488	+	0	inside	0	6256	RXRA	retinoid X receptor alpha
chr9	136350967	136351567	601	+		X774	26086	136327476	136359605	32130	+	0	inside	0	26086	GPSM1	G protein signaling modulator 1
chr9	136726567	136726967	401	+		X775	677804	136726747	136726879	133	-	0	includeFeature	0	677804	SNORA17A	small nucleolar RNA, H/ACA box 17A
chr9	136804167	136804767	601	+		X776	84960	136791379	136810042	18664	+	0	inside	0	84960	CCDC183	coiled-coil domain containing 183
chr9	136825767	136827167	1401	+		X777	55684	136800366	136957733	157368	+	0	inside	0	55684	RABL6	RAB, member RAS oncogene family like 6
chr9	136827367	136827767	401	+		X778	55684	136800366	136957733	157368	+	0	inside	0	55684	RABL6	RAB, member RAS oncogene family like 6
chr9	136829367	136830967	1601	+		X779	55684	136800366	136957733	157368	+	0	inside	0	55684	RABL6	RAB, member RAS oncogene family like 6
chr9	136832167	136832567	401	+		X780	55684	136800366	136957733	157368	+	0	inside	0	55684	RABL6	RAB, member RAS oncogene family like 6
chr9	136835767	136836167	401	+		X781	55684	136800366	136957733	157368	+	0	inside	0	55684	RABL6	RAB, member RAS oncogene family like 6
chr9	136840567	136841167	601	+		X782	55684	136800366	136957733	157368	+	0	inside	0	55684	RABL6	RAB, member RAS oncogene family like 6
chr9	136847567	136848767	1201	+		X783	389813	136844415	136848801	4387	+	0	inside	0	389813	AJM1	apical junction component 1 homolog
chr9	136852367	136853167	801	+		X784	158056	136850943	136860799	9857	+	0	inside	0	158056	MAMDC4	MAM domain containing 4
chr9	136857167	136857567	401	+		X785	158056	136850943	136860799	9857	+	0	inside	0	158056	MAMDC4	MAM domain containing 4
chr9	136862567	136862967	401	+		X786	55684	136800366	136957733	157368	+	0	inside	0	55684	RABL6	RAB, member RAS oncogene family like 6
chr9	136952967	136953367	401	+		X787	286256	136949551	136955497	5947	+	0	inside	0	286256	LCN12	lipocalin 12
chr9	137009967	137010567	601	+		X788	20	137007227	137028922	21696	-	0	inside	0	20	ABCA2	ATP binding cassette subfamily A member 2
chr9	137039367	137040167	801	+		X789	2529	137030174	137040436	10263	-	0	inside	0	2529	FUT7	fucosyltransferase 7
chr9	137040367	137041167	801	+		X790	2529	137030174	137040436	10263	-	0	overlapStart	0	2529	FUT7	fucosyltransferase 7
chr9	137042967	137046167	3201	+		X791	56654	137039470	137046203	6734	-	0	inside	0	56654	NPDC1	neural proliferation, differentiation and control 1
chr9	137225167	137232567	7401	+		X792	643596	137227271	137229638	2368	+	0	includeFeature	0	643596	RNF224	ring finger protein 224
chr9	137232767	137233967	1201	+		X793	142680	137230757	137236554	5798	+	0	inside	0	142680	SLC34A3	solute carrier family 34 member 3
chr9	137234167	137236367	2201	+		X794	142680	137230757	137236554	5798	+	0	inside	0	142680	SLC34A3	solute carrier family 34 member 3
chr9	137606367	137607767	1401	+		X795	92714	137605654	137615360	9707	+	0	inside	0	92714	ARRDC1	arrestin domain containing 1
chr9	137608367	137609167	801	+		X796	92714	137605654	137615360	9707	+	0	inside	0	92714	ARRDC1	arrestin domain containing 1
chr9	137612167	137612767	601	+		X797	92714	137605654	137615360	9707	+	0	inside	0	92714	ARRDC1	arrestin domain containing 1
chr9	137612967	137613367	401	+		X798	92714	137605654	137615360	9707	+	0	inside	0	92714	ARRDC1	arrestin domain containing 1
chr10	13217197	13217397	201	+		X799	221044	13221767	13234334	12568	-	4369	downstream	4369	221044	UCMA	upper zone of growth plate and cartilage matrix associated
chr10	26214594	26217994	3401	+		X800	2572	26216307	26304558	88252	+	0	overlapStart	0	2572	GAD2	glutamate decarboxylase 2
chr10	32929792	32930192	401	+		X801	3688	32900319	33005792	105474	-	0	inside	0	3688	ITGB1	integrin subunit beta 1
chr10	43386990	43387990	1001	+		X802	3185	43385617	43409166	23550	-	0	inside	0	3185	HNRNPF	heterogeneous nuclear ribonucleoprotein F
chr10	43407790	43408190	401	+		X803	3185	43385617	43409166	23550	-	0	inside	0	3185	HNRNPF	heterogeneous nuclear ribonucleoprotein F
chr10	68338384	68338784	401	+		X804	3189	68331174	68343187	12014	+	0	inside	0	3189	HNRNPH3	heterogeneous nuclear ribonucleoprotein H3
chr10	68754984	68755584	601	+		X805	55749	68721012	68792377	71366	+	0	inside	0	55749	CCAR1	cell division cycle and apoptosis regulator 1
chr10	73798983	73799383	401	+		X806	23053	73785582	73801797	16216	+	0	inside	0	23053	ZSWIM8	zinc finger SWIM-type containing 8
chr10	80420381	80420781	401	+		X807	84293	80407829	80437115	29287	+	0	inside	0	84293	PRXL2A	peroxiredoxin like 2A
chr10	91959978	91960178	201	+		X808	9044	91923769	92030325	106557	+	0	inside	0	9044	BTAF1	B-TFIID TATA-box binding protein associated factor 1
chr10	94545777	94545977	201	+		X809	3070	94501434	94613905	112472	+	0	inside	0	3070	HELLS	helicase, lymphoid specific
chr10	96157177	96157777	601	+		X810	9849	96129715	96205288	75574	+	0	inside	0	9849	ZNF518A	zinc finger protein 518A
chr10	100346976	100347576	601	+		X811	6319	100347124	100364834	17711	+	0	overlapStart	0	6319	SCD	stearoyl-CoA desaturase
chr10	100347976	100348576	601	+		X812	6319	100347124	100364834	17711	+	0	inside	0	6319	SCD	stearoyl-CoA desaturase
chr10	100356376	100356776	401	+		X813	6319	100347124	100364834	17711	+	0	inside	0	6319	SCD	stearoyl-CoA desaturase
chr10	100916576	100917176	601	+		X814	55719	100912569	100965136	52568	+	0	inside	0	55719	SLF2	SMC5-SMC6 complex localization factor 2
chr10	101797976	101798176	201	+		X815	10724	101784443	101818465	34023	-	0	inside	0	10724	OGA	O-GlcNAcase
chr10	101798776	101799176	401	+		X816	10724	101784443	101818465	34023	-	0	inside	0	10724	OGA	O-GlcNAcase
chr10	101818176	101818576	401	+		X817	10724	101784443	101818465	34023	-	0	overlapStart	0	10724	OGA	O-GlcNAcase
chr10	102407376	102407776	401	+		X818	5662	102402617	102421539	18923	-	0	inside	0	5662	PSD	pleckstrin and Sec7 domain containing
chr10	102409976	102410576	601	+		X819	5662	102402617	102421539	18923	-	0	inside	0	5662	PSD	pleckstrin and Sec7 domain containing
chr10	103571175	103571575	401	+		X820	9148	103493979	103592552	98574	+	0	inside	0	9148	NEURL1	neuralized E3 ubiquitin protein ligase 1
chr10	103590575	103591175	601	+		X821	9148	103493979	103592552	98574	+	0	inside	0	9148	NEURL1	neuralized E3 ubiquitin protein ligase 1
chr10	103601175	103602175	1001	+		X822	9644	103594027	103855543	261517	-	0	inside	0	9644	SH3PXD2A	SH3 and PX domains 2A
chr10	104002375	104002975	601	+		X823	9748	103967201	104029233	62033	+	0	inside	0	9748	SLK	STE20 like kinase
chr11	770200	771000	801	+		X824	347862	767220	777488	10269	-	0	inside	0	347862	GATD1	glutamine amidotransferase like class 1 domain containing 1
chr11	779400	779600	201	+		X825	171391	777578	784297	6720	+	0	inside	0	171391	LOC171391	uncharacterized LOC171391
chr11	811600	812000	401	+		X826	619565	811681	811814	134	+	0	includeFeature	0	619565	SNORA52	small nucleolar RNA, H/ACA box 52
chr11	836000	836200	201	+		X827	977	832843	838835	5993	+	0	inside	0	977	CD151	CD151 molecule (Raph blood group)
chr11	1398000	1398400	401	+		X828	9024	1389899	1462689	72791	+	0	inside	0	9024	BRSK2	BR serine/threonine kinase 2
chr11	1451400	1451800	401	+		X829	9024	1389899	1462689	72791	+	0	inside	0	9024	BRSK2	BR serine/threonine kinase 2
chr11	1459600	1460000	401	+		X830	9024	1389899	1462689	72791	+	0	inside	0	9024	BRSK2	BR serine/threonine kinase 2
chr11	2145600	2146000	401	+		X831	51214	2140501	2148666	8166	+	0	inside	0	51214	IGF2-AS	IGF2 antisense RNA
chr11	2146600	2147200	601	+		X832	51214	2140501	2148666	8166	+	0	inside	0	51214	IGF2-AS	IGF2 antisense RNA
chr11	2148000	2148400	401	+		X833	51214	2140501	2148666	8166	+	0	inside	0	51214	IGF2-AS	IGF2 antisense RNA
chr11	2149000	2153200	4201	+		X834	723961	2132538	2161209	28672	-	0	inside	0	723961	INS-IGF2	INS-IGF2 readthrough
chr11	2153600	2161400	7801	+		X835	3630	2159779	2161341	1563	-	0	includeFeature	0	3630	INS	insulin
chr11	2268400	2268800	401	+		X836	430	2268495	2270952	2458	-	0	overlapEnd	0	430	ASCL2	achaete-scute family bHLH transcription factor 2
chr11	10508798	10508998	201	+		X837	100463486	10507887	10509189	1303	-	0	inside	0	100463486	MTRNR2L8	MT-RNR2 like 8
chr11	10509998	10510398	401	+		X838	100463486	10507887	10509189	1303	-	808	upstream	808	100463486	MTRNR2L8	MT-RNR2 like 8
chr11	10801398	10801798	401	+		X839	1982	10797050	10809110	12061	-	0	inside	0	1982	EIF4G2	eukaryotic translation initiation factor 4 gamma 2
chr11	17074596	17074796	201	+		X840	26822	17074654	17074744	91	-	0	includeFeature	0	26822	SNORD14A	small nucleolar RNA, C/D box 14A
chr11	17075596	17075996	401	+		X841	6207	17074389	17077787	3399	-	0	inside	0	6207	RPS13	ribosomal protein S13
chr11	17394796	17395996	1201	+		X842	6833	17392885	17476845	83961	-	0	inside	0	6833	ABCC8	ATP binding cassette subfamily C member 8
chr11	17396196	17397796	1601	+		X843	6833	17392885	17476845	83961	-	0	inside	0	6833	ABCC8	ATP binding cassette subfamily C member 8
chr11	17398196	17398596	401	+		X844	6833	17392885	17476845	83961	-	0	inside	0	6833	ABCC8	ATP binding cassette subfamily C member 8
chr11	17405396	17405596	201	+		X845	6833	17392885	17476845	83961	-	0	inside	0	6833	ABCC8	ATP binding cassette subfamily C member 8
chr11	17406596	17407996	1401	+		X846	6833	17392885	17476845	83961	-	0	inside	0	6833	ABCC8	ATP binding cassette subfamily C member 8
chr11	17412996	17414796	1801	+		X847	6833	17392885	17476845	83961	-	0	inside	0	6833	ABCC8	ATP binding cassette subfamily C member 8
chr11	17427796	17431396	3601	+		X848	6833	17392885	17476845	83961	-	0	inside	0	6833	ABCC8	ATP binding cassette subfamily C member 8
chr11	17442596	17443396	801	+		X849	6833	17392885	17476845	83961	-	0	inside	0	6833	ABCC8	ATP binding cassette subfamily C member 8
chr11	17448396	17448796	401	+		X850	6833	17392885	17476845	83961	-	0	inside	0	6833	ABCC8	ATP binding cassette subfamily C member 8
chr11	17452996	17453396	401	+		X851	6833	17392885	17476845	83961	-	0	inside	0	6833	ABCC8	ATP binding cassette subfamily C member 8
chr11	17460396	17461796	1401	+		X852	6833	17392885	17476845	83961	-	0	inside	0	6833	ABCC8	ATP binding cassette subfamily C member 8
chr11	17469996	17470396	401	+		X853	6833	17392885	17476845	83961	-	0	inside	0	6833	ABCC8	ATP binding cassette subfamily C member 8
chr11	17498196	17498396	201	+		X854	10083	17493895	17544416	50522	-	0	inside	0	10083	USH1C	USH1 protein network component harmonin
chr11	17502396	17503196	801	+		X855	10083	17493895	17544416	50522	-	0	inside	0	10083	USH1C	USH1 protein network component harmonin
chr11	17505796	17506396	601	+		X856	10083	17493895	17544416	50522	-	0	inside	0	10083	USH1C	USH1 protein network component harmonin
chr11	17516796	17516996	201	+		X857	10083	17493895	17544416	50522	-	0	inside	0	10083	USH1C	USH1 protein network component harmonin
chr11	17517196	17517396	201	+		X858	10083	17493895	17544416	50522	-	0	inside	0	10083	USH1C	USH1 protein network component harmonin
chr11	17519796	17520996	1201	+		X859	10083	17493895	17544416	50522	-	0	inside	0	10083	USH1C	USH1 protein network component harmonin
chr11	31793193	31794193	1001	+		X860	5080	31784792	31817961	33170	-	0	inside	0	5080	PAX6	paired box 6
chr11	31797793	31801993	4201	+		X861	5080	31784792	31817961	33170	-	0	inside	0	5080	PAX6	paired box 6
chr11	31802593	31807193	4601	+		X862	5080	31784792	31817961	33170	-	0	inside	0	5080	PAX6	paired box 6
chr11	31809193	31809993	801	+		X863	5080	31784792	31817961	33170	-	0	inside	0	5080	PAX6	paired box 6
chr11	31810593	31811593	1001	+		X864	5080	31784792	31817961	33170	-	0	inside	0	5080	PAX6	paired box 6
chr11	31816393	31820993	4601	+		X865	440034	31816566	31887043	70478	+	0	overlapStart	0	440034	PAX6-AS1	PAX6 antisense RNA 1
chr11	31821793	31823393	1601	+		X866	440034	31816566	31887043	70478	+	0	inside	0	440034	PAX6-AS1	PAX6 antisense RNA 1
chr11	31824593	31825193	601	+		X867	440034	31816566	31887043	70478	+	0	inside	0	440034	PAX6-AS1	PAX6 antisense RNA 1
chr11	31825393	31826393	1001	+		X868	440034	31816566	31887043	70478	+	0	inside	0	440034	PAX6-AS1	PAX6 antisense RNA 1
chr11	31826593	31828393	1801	+		X869	103157000	31826347	31829311	2965	+	0	inside	0	103157000	PAUPAR	PAX6 upstream antisense RNA
chr11	31829393	31829993	601	+		X870	440034	31816566	31887043	70478	+	0	inside	0	440034	PAX6-AS1	PAX6 antisense RNA 1
chr11	31917593	31918193	601	+		X871	5954	31812391	32105755	293365	+	0	inside	0	5954	RCN1	reticulocalbin 1
chr11	46762189	46762589	401	+		X872	692108	46762389	46762499	111	-	0	includeFeature	0	692108	SNORD67	small nucleolar RNA, C/D box 67
chr11	47164989	47165389	401	+		X873	84364	47164299	47177125	12827	-	0	inside	0	84364	ARFGAP2	ADP ribosylation factor GTPase activating protein 2
chr11	61847985	61848785	801	+		X874	9415	61816256	61867354	51099	+	0	inside	0	9415	FADS2	fatty acid desaturase 2
chr11	61853385	61855985	2601	+		X875	9415	61816256	61867354	51099	+	0	inside	0	9415	FADS2	fatty acid desaturase 2
chr11	61856185	61856785	601	+		X876	9415	61816256	61867354	51099	+	0	inside	0	9415	FADS2	fatty acid desaturase 2
chr11	61856985	61857185	201	+		X877	9415	61816256	61867354	51099	+	0	inside	0	9415	FADS2	fatty acid desaturase 2
chr11	61857385	61857985	601	+		X878	9415	61816256	61867354	51099	+	0	inside	0	9415	FADS2	fatty acid desaturase 2
chr11	61860385	61860785	401	+		X879	9415	61816256	61867354	51099	+	0	inside	0	9415	FADS2	fatty acid desaturase 2
chr11	61862785	61863385	601	+		X880	9415	61816256	61867354	51099	+	0	inside	0	9415	FADS2	fatty acid desaturase 2
chr11	61864985	61866785	1801	+		X881	9415	61816256	61867354	51099	+	0	inside	0	9415	FADS2	fatty acid desaturase 2
chr11	62665385	62665585	201	+		X882	692158	62665336	62665711	376	+	0	inside	0	692158	SNORA57	small nucleolar RNA, H/ACA box 57
chr11	62841585	62841985	401	+		X883	54663	62832911	62841809	8899	-	0	overlapStart	0	54663	WDR74	WD repeat domain 74
chr11	62852785	62853985	1201	+		X884	23642	62851988	62855914	3927	-	0	inside	0	23642	SNHG1	small nucleolar RNA host gene 1
chr11	62854585	62855785	1201	+		X885	23642	62851988	62855914	3927	-	0	inside	0	23642	SNHG1	small nucleolar RNA host gene 1
chr11	63997585	63997985	401	+		X886	55611	63974620	64001811	27192	+	0	inside	0	55611	OTUB1	OTU deubiquitinase, ubiquitin aldehyde binding 1
chr11	64776385	64776585	201	+		X887	7536	64764606	64778786	14181	-	0	inside	0	7536	SF1	splicing factor 1
chr11	65112785	65113385	601	+		X888	7108	65111845	65116384	4540	+	0	inside	0	7108	TM7SF2	transmembrane 7 superfamily member 2
chr11	65498985	65506185	7201	+		X889	378938	65497762	65506469	8708	+	0	inside	0	378938	MALAT1	metastasis associated lung adenocarcinoma transcript 1
chr11	65855584	65856184	601	+		X890	254122	65833641	65856896	23256	+	0	inside	0	254122	SNX32	sorting nexin 32
chr11	66067984	66068384	401	+		X891	10992	66052331	66069308	16978	+	0	inside	0	10992	SF3B2	splicing factor 3b subunit 2
chr11	66616584	66617384	801	+		X892	10432	66616582	66627347	10766	+	0	inside	0	10432	RBM14	RNA binding motif protein 14
chr11	66623984	66627384	3401	+		X893	10432	66616582	66627347	10766	+	0	overlapEnd	0	10432	RBM14	RNA binding motif protein 14
chr11	66627784	66628184	401	+		X894	100526737	66616626	66646469	29844	+	0	inside	0	100526737	RBM14-RBM4	RBM14-RBM4 readthrough
chr11	66637784	66639184	1401	+		X895	100526737	66616626	66646469	29844	+	0	inside	0	100526737	RBM14-RBM4	RBM14-RBM4 readthrough
chr11	66643384	66644184	801	+		X896	5936	66638617	66666682	28066	+	0	inside	0	5936	RBM4	RNA binding motif protein 4
chr11	68459984	68460384	401	+		X897	55291	68460731	68615334	154604	+	346	upstream	346	55291	PPP6R3	protein phosphatase 6 regulatory subunit 3
chr11	71441183	71441583	401	+		X898	1717	71428193	71452868	24676	-	0	inside	0	1717	DHCR7	7-dehydrocholesterol reductase
chr11	71996583	71996783	201	+		X899	55298	71928701	71997597	68897	+	0	inside	0	55298	RNF121	ring finger protein 121
chr11	72005983	72006183	201	+		X900	4926	72002864	72080693	77830	-	0	inside	0	4926	NUMA1	nuclear mitotic apparatus protein 1
chr11	72014983	72015383	401	+		X901	100128494	72014291	72020910	6620	+	0	inside	0	100128494	LOC100128494	uncharacterized LOC100128494
chr11	72017583	72017983	401	+		X902	100128494	72014291	72020910	6620	+	0	inside	0	100128494	LOC100128494	uncharacterized LOC100128494
chr11	72232183	72232783	601	+		X903	3636	72224781	72239105	14325	+	0	inside	0	3636	INPPL1	inositol polyphosphate phosphatase like 1
chr11	72238383	72238983	601	+		X904	3636	72224781	72239105	14325	+	0	inside	0	3636	INPPL1	inositol polyphosphate phosphatase like 1
chr11	75400382	75400982	601	+		X905	6079	75400391	75400538	148	+	0	includeFeature	0	6079	SNORD15A	small nucleolar RNA, C/D box 15A
chr11	75404382	75404582	201	+		X906	114599	75404421	75404566	146	+	0	includeFeature	0	114599	SNORD15B	small nucleolar RNA, C/D box 15B
chr11	85664380	85664580	201	+		X907	58487	85659708	85682908	23201	-	0	inside	0	58487	CREBZF	CREB/ATF bZIP transcription factor
chr11	85664780	85665180	401	+		X908	58487	85659708	85682908	23201	-	0	inside	0	58487	CREBZF	CREB/ATF bZIP transcription factor
chr11	93721378	93721978	601	+		X909	619383	93721513	93721866	354	+	0	includeFeature	0	619383	SCARNA9	small Cajal body-specific RNA 9
chr11	93730378	93731178	801	+		X910	684959	93730513	93730646	134	-	0	includeFeature	0	684959	SNORA25	small nucleolar RNA, H/ACA box 25
chr11	93731378	93731578	201	+		X911	692075	93731502	93731574	73	-	0	includeFeature	0	692075	SNORD6	small nucleolar RNA, C/D box 6
chr11	93731978	93732578	601	+		X912	654320	93732361	93732501	141	-	0	includeFeature	0	654320	SNORA8	small nucleolar RNA, H/ACA box 8
chr11	93733178	93733778	601	+		X913	100302240	93733674	93733764	91	-	0	includeFeature	0	100302240	MIR1304	microRNA 1304
chr11	115176372	115176772	401	+		X914	23705	115169218	115504957	335740	-	0	inside	0	23705	CADM1	cell adhesion molecule 1
chr11	117312772	117313372	601	+		X915	23621	117285207	117316259	31053	-	0	inside	0	23621	BACE1	beta-secretase 1
chr11	117315172	117315572	401	+		X916	22897	117314557	117413268	98712	+	0	inside	0	22897	CEP164	centrosomal protein 164
chr11	118473172	118473572	401	+		X917	4297	118436490	118526832	90343	+	0	inside	0	4297	KMT2A	lysine methyltransferase 2A
chr11	118503772	118504372	601	+		X918	4297	118436490	118526832	90343	+	0	inside	0	4297	KMT2A	lysine methyltransferase 2A
chr11	118505372	118506172	801	+		X919	4297	118436490	118526832	90343	+	0	inside	0	4297	KMT2A	lysine methyltransferase 2A
chr11	119017372	119017572	201	+		X920	6230	119015712	119018691	2980	-	0	inside	0	6230	RPS25	ribosomal protein S25
chr11	119017772	119018372	601	+		X921	6230	119015712	119018691	2980	-	0	inside	0	6230	RPS25	ribosomal protein S25
chr11	119027972	119028172	201	+		X922	2542	119024114	119030906	6793	-	0	inside	0	2542	SLC37A4	solute carrier family 37 member 4
chr11	121303371	121303571	201	+		X923	6309	121292453	121308694	16242	+	0	inside	0	6309	SC5D	sterol-C5-desaturase
chr11	123057571	123060171	2601	+		X924	3312	123057489	123063230	5742	-	0	inside	0	3312	HSPA8	heat shock protein family A (Hsp70) member 8
chr11	130121569	130121769	201	+		X925	334	130069837	130144811	74975	+	0	inside	0	334	APLP2	amyloid beta precursor like protein 2
chr11	130122169	130122569	401	+		X926	334	130069837	130144811	74975	+	0	inside	0	334	APLP2	amyloid beta precursor like protein 2
chr11	130141369	130141569	201	+		X927	334	130069837	130144811	74975	+	0	inside	0	334	APLP2	amyloid beta precursor like protein 2
chr12	884600	885800	1201	+		X928	65125	752593	911452	158860	+	0	inside	0	65125	WNK1	WNK lysine deficient protein kinase 1
chr12	1027800	1028400	601	+		X929	23085	990509	1495933	505425	+	0	inside	0	23085	ERC1	ELKS/RAB6-interacting/CAST family member 1
chr12	2122200	2123000	801	+		X930	775	1970786	2697950	727165	+	0	inside	0	775	CACNA1C	calcium voltage-gated channel subunit alpha1 C
chr12	2124000	2124200	201	+		X931	775	1970786	2697950	727165	+	0	inside	0	775	CACNA1C	calcium voltage-gated channel subunit alpha1 C
chr12	2136600	2137000	401	+		X932	775	1970786	2697950	727165	+	0	inside	0	775	CACNA1C	calcium voltage-gated channel subunit alpha1 C
chr12	2137800	2138600	801	+		X933	775	1970786	2697950	727165	+	0	inside	0	775	CACNA1C	calcium voltage-gated channel subunit alpha1 C
chr12	2139000	2140000	1001	+		X934	775	1970786	2697950	727165	+	0	inside	0	775	CACNA1C	calcium voltage-gated channel subunit alpha1 C
chr12	2142200	2142600	401	+		X935	775	1970786	2697950	727165	+	0	inside	0	775	CACNA1C	calcium voltage-gated channel subunit alpha1 C
chr12	2184600	2185200	601	+		X936	775	1970786	2697950	727165	+	0	inside	0	775	CACNA1C	calcium voltage-gated channel subunit alpha1 C
chr12	2186800	2187200	401	+		X937	775	1970786	2697950	727165	+	0	inside	0	775	CACNA1C	calcium voltage-gated channel subunit alpha1 C
chr12	2229800	2230200	401	+		X938	775	1970786	2697950	727165	+	0	inside	0	775	CACNA1C	calcium voltage-gated channel subunit alpha1 C
chr12	2237200	2237600	401	+		X939	775	1970786	2697950	727165	+	0	inside	0	775	CACNA1C	calcium voltage-gated channel subunit alpha1 C
chr12	2239000	2239400	401	+		X940	775	1970786	2697950	727165	+	0	inside	0	775	CACNA1C	calcium voltage-gated channel subunit alpha1 C
chr12	2241000	2241600	601	+		X941	775	1970786	2697950	727165	+	0	inside	0	775	CACNA1C	calcium voltage-gated channel subunit alpha1 C
chr12	2302200	2302400	201	+		X942	775	1970786	2697950	727165	+	0	inside	0	775	CACNA1C	calcium voltage-gated channel subunit alpha1 C
chr12	2303200	2303600	401	+		X943	775	1970786	2697950	727165	+	0	inside	0	775	CACNA1C	calcium voltage-gated channel subunit alpha1 C
chr12	2320800	2321000	201	+		X944	775	1970786	2697950	727165	+	0	inside	0	775	CACNA1C	calcium voltage-gated channel subunit alpha1 C
chr12	2321600	2322200	601	+		X945	775	1970786	2697950	727165	+	0	inside	0	775	CACNA1C	calcium voltage-gated channel subunit alpha1 C
chr12	6510199	6510599	401	+		X946	692148	6510222	6510551	330	+	0	includeFeature	0	692148	SCARNA10	small Cajal body-specific RNA 10
chr12	6582599	6583399	801	+		X947	1108	6570083	6607476	37394	-	0	inside	0	1108	CHD4	chromodomain helicase DNA binding protein 4
chr12	6587399	6587999	601	+		X948	1108	6570083	6607476	37394	-	0	inside	0	1108	CHD4	chromodomain helicase DNA binding protein 4
chr12	6591599	6591999	401	+		X949	1108	6570083	6607476	37394	-	0	inside	0	1108	CHD4	chromodomain helicase DNA binding protein 4
chr12	6592399	6592599	201	+		X950	1108	6570083	6607476	37394	-	0	inside	0	1108	CHD4	chromodomain helicase DNA binding protein 4
chr12	6592999	6593199	201	+		X951	1108	6570083	6607476	37394	-	0	inside	0	1108	CHD4	chromodomain helicase DNA binding protein 4
chr12	6914999	6915999	1001	+		X952	2026	6913745	6923698	9954	+	0	inside	0	2026	ENO2	enolase 2
chr12	6921999	6922199	201	+		X953	2026	6913745	6923698	9954	+	0	inside	0	2026	ENO2	enolase 2
chr12	6922799	6923599	801	+		X954	2026	6913745	6923698	9954	+	0	inside	0	2026	ENO2	enolase 2
chr12	6935599	6936399	801	+		X955	1822	6924463	6942321	17859	+	0	inside	0	1822	ATN1	atrophin 1
chr12	6941999	6942199	201	+		X956	1822	6924463	6942321	17859	+	0	inside	0	1822	ATN1	atrophin 1
chr12	6943799	6943999	201	+		X957	100147744	6943816	6943878	63	+	0	includeFeature	0	100147744	RNU7-1	RNA, U7 small nuclear 1
chr12	6967199	6967799	601	+		X958	11331	6965327	6970825	5499	-	0	inside	0	11331	PHB2	prohibitin 2
chr12	40918591	40918791	201	+		X959	1272	40692442	41072418	379977	+	0	inside	0	1272	CNTN1	contactin 1
chr12	48654189	48654589	401	+		X960	54934	48653401	48682238	28838	-	0	inside	0	54934	KANSL2	KAT8 regulatory NSL complex subunit 2
chr12	48667389	48667789	401	+		X961	54934	48653401	48682238	28838	-	0	inside	0	54934	KANSL2	KAT8 regulatory NSL complex subunit 2
chr12	49049789	49050389	601	+		X962	8085	49018975	49059774	40800	-	0	inside	0	8085	KMT2D	lysine methyltransferase 2D
chr12	49184789	49185989	1201	+		X963	7846	49184796	49189324	4529	-	0	overlapEnd	0	7846	TUBA1A	tubulin alpha 1a
chr12	49741388	49741788	401	+		X964	7009	49707725	49764934	57210	+	0	inside	0	7009	TMBIM6	transmembrane BAX inhibitor motif containing 6
chr12	49752388	49752588	201	+		X965	7009	49707725	49764934	57210	+	0	inside	0	7009	TMBIM6	transmembrane BAX inhibitor motif containing 6
chr12	49762788	49763388	601	+		X966	7009	49707725	49764934	57210	+	0	inside	0	7009	TMBIM6	transmembrane BAX inhibitor motif containing 6
chr12	55728187	55728387	201	+		X967	967	55725323	55729707	4385	-	0	inside	0	967	CD63	CD63 molecule
chr12	55728787	55728987	201	+		X968	967	55725323	55729707	4385	-	0	inside	0	967	CD63	CD63 molecule
chr12	56171587	56171987	401	+		X969	6601	56162983	56189567	26585	-	0	inside	0	6601	SMARCC2	SWI/SNF related, matrix associated, actin dependent regulator of chromatin subfamily c member 2
chr12	56178387	56178587	201	+		X970	6601	56162983	56189567	26585	-	0	inside	0	6601	SMARCC2	SWI/SNF related, matrix associated, actin dependent regulator of chromatin subfamily c member 2
chr12	56181387	56181787	401	+		X971	6601	56162983	56189567	26585	-	0	inside	0	6601	SMARCC2	SWI/SNF related, matrix associated, actin dependent regulator of chromatin subfamily c member 2
chr12	56187187	56187387	201	+		X972	6601	56162983	56189567	26585	-	0	inside	0	6601	SMARCC2	SWI/SNF related, matrix associated, actin dependent regulator of chromatin subfamily c member 2
chr12	56643387	56643987	601	+		X973	506	56638175	56646068	7894	-	0	inside	0	506	ATP5F1B	ATP synthase F1 subunit beta
chr12	56644787	56645387	601	+		X974	26789	56645027	56645101	75	-	0	includeFeature	0	26789	SNORD59A	small nucleolar RNA, C/D box 59A
chr12	57528186	57528386	201	+		X975	114785	57520710	57530148	9439	+	0	inside	0	114785	MBD6	methyl-CpG binding domain protein 6
chr12	57605186	57605586	401	+		X976	196403	57604622	57609804	5183	+	0	inside	0	196403	DTX3	deltex E3 ubiquitin ligase 3
chr12	57609186	57609786	601	+		X977	196403	57604622	57609804	5183	+	0	inside	0	196403	DTX3	deltex E3 ubiquitin ligase 3
chr12	76055982	76056182	201	+		X978	4673	76036587	76085033	48447	-	0	inside	0	4673	NAP1L1	nucleosome assembly protein 1 like 1
chr12	100623576	100625176	1601	+		X980	283431	100573683	100624919	51237	+	0	overlapEnd	0	283431	GAS2L3	growth arrest specific 2 like 3
chr12	103930375	103930575	201	+		X981	100500842	103930425	103930555	131	+	0	includeFeature	0	100500842	MIR3652	microRNA 3652
chr12	103931375	103931775	401	+		X982	7184	103930107	103953645	23539	+	0	inside	0	7184	HSP90B1	heat shock protein 90 beta family member 1
chr12	103932175	103932575	401	+		X983	7184	103930107	103953645	23539	+	0	inside	0	7184	HSP90B1	heat shock protein 90 beta family member 1
chr12	103937575	103937975	401	+		X984	7184	103930107	103953645	23539	+	0	inside	0	7184	HSP90B1	heat shock protein 90 beta family member 1
chr12	103938175	103938575	401	+		X985	7184	103930107	103953645	23539	+	0	inside	0	7184	HSP90B1	heat shock protein 90 beta family member 1
chr12	103939375	103939775	401	+		X986	7184	103930107	103953645	23539	+	0	inside	0	7184	HSP90B1	heat shock protein 90 beta family member 1
chr12	103941375	103941975	601	+		X987	7184	103930107	103953645	23539	+	0	inside	0	7184	HSP90B1	heat shock protein 90 beta family member 1
chr12	103942375	103942775	401	+		X988	7184	103930107	103953645	23539	+	0	inside	0	7184	HSP90B1	heat shock protein 90 beta family member 1
chr12	103942975	103943375	401	+		X989	7184	103930107	103953645	23539	+	0	inside	0	7184	HSP90B1	heat shock protein 90 beta family member 1
chr12	103943575	103943975	401	+		X990	7184	103930107	103953645	23539	+	0	inside	0	7184	HSP90B1	heat shock protein 90 beta family member 1
chr12	103946575	103946975	401	+		X991	7184	103930107	103953645	23539	+	0	inside	0	7184	HSP90B1	heat shock protein 90 beta family member 1
chr12	103947175	103947975	801	+		X992	7184	103930107	103953645	23539	+	0	inside	0	7184	HSP90B1	heat shock protein 90 beta family member 1
chr12	109767974	109770374	2401	+		X993	84915	109714228	109770507	56280	+	0	inside	0	84915	FAM222A	family with sequence similarity 222 member A
chr12	110281574	110281974	401	+		X994	488	110280756	110351093	70338	+	0	inside	0	488	ATP2A2	ATPase sarcoplasmic/endoplasmic reticulum Ca2+ transporting 2
chr12	112022173	112022773	601	+		X995	10961	112013316	112023451	10136	+	0	inside	0	10961	ERP29	endoplasmic reticulum protein 29
chr12	112168573	112169173	601	+		X996	283450	112160188	112382439	222252	-	0	inside	0	283450	HECTD4	HECT domain E3 ubiquitin protein ligase 4
chr12	112169373	112169573	201	+		X997	283450	112160188	112382439	222252	-	0	inside	0	283450	HECTD4	HECT domain E3 ubiquitin protein ligase 4
chr12	112204373	112204573	201	+		X998	283450	112160188	112382439	222252	-	0	inside	0	283450	HECTD4	HECT domain E3 ubiquitin protein ligase 4
chr12	112243573	112243973	401	+		X999	283450	112160188	112382439	222252	-	0	inside	0	283450	HECTD4	HECT domain E3 ubiquitin protein ligase 4
chr12	112270373	112270573	201	+		X1000	283450	112160188	112382439	222252	-	0	inside	0	283450	HECTD4	HECT domain E3 ubiquitin protein ligase 4
chr12	120362771	120363171	401	+		X1001	4440	120341330	120369180	27851	-	0	inside	0	4440	MSI1	musashi RNA binding protein 1
chr12	120977971	120978371	401	+		X1002	6927	120978543	121002512	23970	+	171	upstream	171	6927	HNF1A	HNF1 homeobox A
chr12	120978571	120980971	2401	+		X1003	6927	120978543	121002512	23970	+	0	inside	0	6927	HNF1A	HNF1 homeobox A
chr12	121795971	121796171	201	+		X1004	338799	121780952	121803906	22955	-	0	inside	0	338799	LINC01089	long intergenic non-protein coding RNA 1089
chr12	121797171	121797371	201	+		X1005	338799	121780952	121803906	22955	-	0	inside	0	338799	LINC01089	long intergenic non-protein coding RNA 1089
chr12	121801171	121801371	201	+		X1006	338799	121780952	121803906	22955	-	0	inside	0	338799	LINC01089	long intergenic non-protein coding RNA 1089
chr12	125436170	125436370	201	+		X1007	114795	125186836	125662377	475542	+	0	inside	0	114795	TMEM132B	transmembrane protein 132B
chr12	125653570	125654370	801	+		X1008	114795	125186836	125662377	475542	+	0	inside	0	114795	TMEM132B	transmembrane protein 132B
chr12	129869169	129869369	201	+		X1009	121256	129071725	129903666	831942	-	0	inside	0	121256	TMEM132D	transmembrane protein 132D
chr12	130426569	130428169	1601	+		X1010	23504	130396137	130716281	320145	-	0	inside	0	23504	RIMBP2	RIMS binding protein 2
chr12	130442169	130442769	601	+		X1011	23504	130396137	130716281	320145	-	0	inside	0	23504	RIMBP2	RIMS binding protein 2
chr12	130444969	130445369	401	+		X1012	23504	130396137	130716281	320145	-	0	inside	0	23504	RIMBP2	RIMS binding protein 2
chr12	130456969	130457969	1001	+		X1013	23504	130396137	130716281	320145	-	0	inside	0	23504	RIMBP2	RIMS binding protein 2
chr12	130459169	130460969	1801	+		X1014	23504	130396137	130716281	320145	-	0	inside	0	23504	RIMBP2	RIMS binding protein 2
chr12	130461169	130461369	201	+		X1015	23504	130396137	130716281	320145	-	0	inside	0	23504	RIMBP2	RIMS binding protein 2
chr12	130461769	130462769	1001	+		X1016	23504	130396137	130716281	320145	-	0	inside	0	23504	RIMBP2	RIMS binding protein 2
chr12	130463169	130463769	601	+		X1017	23504	130396137	130716281	320145	-	0	inside	0	23504	RIMBP2	RIMS binding protein 2
chr12	130467969	130468569	601	+		X1018	23504	130396137	130716281	320145	-	0	inside	0	23504	RIMBP2	RIMS binding protein 2
chr12	130468969	130469569	601	+		X1019	23504	130396137	130716281	320145	-	0	inside	0	23504	RIMBP2	RIMS binding protein 2
chr12	130469769	130469969	201	+		X1020	23504	130396137	130716281	320145	-	0	inside	0	23504	RIMBP2	RIMS binding protein 2
chr12	130479969	130480369	401	+		X1021	23504	130396137	130716281	320145	-	0	inside	0	23504	RIMBP2	RIMS binding protein 2
chr12	130482169	130482769	601	+		X1022	23504	130396137	130716281	320145	-	0	inside	0	23504	RIMBP2	RIMS binding protein 2
chr12	130483969	130484169	201	+		X1023	23504	130396137	130716281	320145	-	0	inside	0	23504	RIMBP2	RIMS binding protein 2
chr12	130491769	130492369	601	+		X1024	23504	130396137	130716281	320145	-	0	inside	0	23504	RIMBP2	RIMS binding protein 2
chr12	130500569	130501169	601	+		X1025	23504	130396137	130716281	320145	-	0	inside	0	23504	RIMBP2	RIMS binding protein 2
chr12	130501769	130502169	401	+		X1026	23504	130396137	130716281	320145	-	0	inside	0	23504	RIMBP2	RIMS binding protein 2
chr12	130502569	130502969	401	+		X1027	23504	130396137	130716281	320145	-	0	inside	0	23504	RIMBP2	RIMS binding protein 2
chr12	130504569	130505369	801	+		X1028	23504	130396137	130716281	320145	-	0	inside	0	23504	RIMBP2	RIMS binding protein 2
chr12	130572369	130572569	201	+		X1029	23504	130396137	130716281	320145	-	0	inside	0	23504	RIMBP2	RIMS binding protein 2
chr12	130574369	130574769	401	+		X1030	23504	130396137	130716281	320145	-	0	inside	0	23504	RIMBP2	RIMS binding protein 2
chr12	130591769	130591969	201	+		X1031	23504	130396137	130716281	320145	-	0	inside	0	23504	RIMBP2	RIMS binding protein 2
chr12	130611569	130611969	401	+		X1032	23504	130396137	130716281	320145	-	0	inside	0	23504	RIMBP2	RIMS binding protein 2
chr12	130612369	130612969	601	+		X1033	23504	130396137	130716281	320145	-	0	inside	0	23504	RIMBP2	RIMS binding protein 2
chr12	130613169	130613569	401	+		X1034	23504	130396137	130716281	320145	-	0	inside	0	23504	RIMBP2	RIMS binding protein 2
chr12	130617569	130617769	201	+		X1035	23504	130396137	130716281	320145	-	0	inside	0	23504	RIMBP2	RIMS binding protein 2
chr12	130618169	130618569	401	+		X1036	23504	130396137	130716281	320145	-	0	inside	0	23504	RIMBP2	RIMS binding protein 2
chr12	130619769	130620169	401	+		X1037	23504	130396137	130716281	320145	-	0	inside	0	23504	RIMBP2	RIMS binding protein 2
chr12	130620569	130621769	1201	+		X1038	23504	130396137	130716281	320145	-	0	inside	0	23504	RIMBP2	RIMS binding protein 2
chr12	130872569	130872769	201	+		X1039	5901	130871879	130877678	5800	+	0	inside	0	5901	RAN	RAN, member RAS oncogene family
chr12	131711168	131711568	401	+		X1040	6433	131711081	131799737	88657	+	0	inside	0	6433	SFSWAP	splicing factor SWAP
chr12	132031168	132031368	201	+		X1041	677829	132031224	132031359	136	+	0	includeFeature	0	677829	SNORA49	small nucleolar RNA, H/ACA box 49
chr12	132558168	132559168	1001	+		X1042	57666	132489551	132585188	95638	+	0	inside	0	57666	FBRSL1	fibrosin like 1
chr12	132560768	132562968	2201	+		X1043	57666	132489551	132585188	95638	+	0	inside	0	57666	FBRSL1	fibrosin like 1
chr13	19782596	19782996	401	+		X1044	55269	19674752	19783019	108268	-	0	inside	0	55269	PSPC1	paraspeckle component 1
chr13	27254994	27255194	201	+		X1045	26771	27255064	27255135	72	+	0	includeFeature	0	26771	SNORD102	small nucleolar RNA, C/D box 102
chr13	27919994	27925394	5401	+		X1046	3651	27920020	27926231	6212	+	0	overlapStart	0	3651	PDX1	pancreatic and duodenal homeobox 1
chr13	27925594	27926394	801	+		X1047	3651	27920020	27926231	6212	+	0	overlapEnd	0	3651	PDX1	pancreatic and duodenal homeobox 1
chr13	27926594	27927794	1201	+		X1048	3651	27920020	27926231	6212	+	362	downstream	362	3651	PDX1	pancreatic and duodenal homeobox 1
chr13	27927994	27929794	1801	+		X1049	3651	27920020	27926231	6212	+	1762	downstream	1762	3651	PDX1	pancreatic and duodenal homeobox 1
chr13	32535793	32536393	601	+		X1050	10443	32432417	32538885	106469	-	0	inside	0	10443	N4BP2L2	NEDD4 binding protein 2 like 2
chr13	44574590	44574990	401	+		X1051	8848	44432143	44576565	144423	-	0	inside	0	8848	TSC22D1	TSC22 domain family member 1
chr13	45336189	45336589	401	+		X1052	7178	45333471	45341370	7900	-	0	inside	0	7178	TPT1	tumor protein, translationally-controlled 1
chr13	45337389	45337789	401	+		X1053	677814	45337480	45337609	130	-	0	includeFeature	0	677814	SNORA31	small nucleolar RNA, H/ACA box 31
chr13	48255989	48256389	401	+		X1054	9445	48233158	48270357	37200	+	0	inside	0	9445	ITM2B	integral membrane protein 2B
chr13	50123388	50124188	801	+		X1055	10301	50082171	50723236	641066	+	0	inside	0	10301	DLEU1	deleted in lymphocytic leukemia 1
chr13	79370981	79371181	201	+		X1056	64062	79311824	79406477	94654	-	0	inside	0	64062	RBM26	RNA binding motif protein 26
chr13	79405781	79406181	401	+		X1057	64062	79311824	79406477	94654	-	0	inside	0	64062	RBM26	RNA binding motif protein 26
chr13	106557375	106557775	401	+		X1058	55082	106541673	106568164	26492	-	0	inside	0	55082	ARGLU1	arginine and glutamate rich 1
chr13	106558775	106559575	801	+		X1059	55082	106541673	106568164	26492	-	0	inside	0	55082	ARGLU1	arginine and glutamate rich 1
chr13	106567775	106568175	401	+		X1060	55082	106541673	106568164	26492	-	0	overlapStart	0	55082	ARGLU1	arginine and glutamate rich 1
chr13	113014573	113014973	401	+		X1061	23263	112894378	113099739	205362	+	0	inside	0	23263	MCF2L	MCF.2 cell line derived transforming sequence like
chr13	113090973	113093973	3001	+		X1062	23263	112894378	113099739	205362	+	0	inside	0	23263	MCF2L	MCF.2 cell line derived transforming sequence like
chr13	113094173	113094573	401	+		X1063	23263	112894378	113099739	205362	+	0	inside	0	23263	MCF2L	MCF.2 cell line derived transforming sequence like
chr13	113097973	113098373	401	+		X1064	23263	112894378	113099739	205362	+	0	inside	0	23263	MCF2L	MCF.2 cell line derived transforming sequence like
chr14	20326396	20326596	201	+		X1065	100113391	20326450	20326526	77	-	0	includeFeature	0	100113391	SNORD126	small nucleolar RNA, C/D box 126
chr14	21391995	21392395	401	+		X1066	57680	21385194	21456126	70933	-	0	inside	0	57680	CHD8	chromodomain helicase DNA binding protein 8
chr14	21397195	21397595	401	+		X1067	319103	21397292	21397401	110	-	0	includeFeature	0	319103	SNORD8	small nucleolar RNA, C/D box 8
chr14	23058595	23059195	601	+		X1068	22985	23058564	23095614	37051	-	0	inside	0	22985	ACIN1	apoptotic chromatin condensation inducer 1
chr14	23067195	23069595	2401	+		X1069	22985	23058564	23095614	37051	-	0	inside	0	22985	ACIN1	apoptotic chromatin condensation inducer 1
chr14	23079795	23080395	601	+		X1070	22985	23058564	23095614	37051	-	0	inside	0	22985	ACIN1	apoptotic chromatin condensation inducer 1
chr14	23182795	23183795	1001	+		X1071	23428	23125295	23183674	58380	-	0	overlapStart	0	23428	SLC7A8	solute carrier family 7 member 8
chr14	23322995	23323195	201	+		X1072	8106	23321289	23326185	4897	+	0	inside	0	8106	PABPN1	poly(A) binding protein nuclear 1
chr14	23323995	23325795	1801	+		X1073	8106	23321289	23326185	4897	+	0	inside	0	8106	PABPN1	poly(A) binding protein nuclear 1
chr14	23559595	23560395	801	+		X1074	79178	23511760	23560778	49019	+	0	inside	0	79178	THTPA	thiamine triphosphatase
chr14	23561195	23563595	2401	+		X1075	102724814	23561097	23568073	6977	+	0	inside	0	102724814	LOC102724814	uncharacterized LOC102724814
chr14	23563795	23564795	1001	+		X1076	102724814	23561097	23568073	6977	+	0	inside	0	102724814	LOC102724814	uncharacterized LOC102724814
chr14	23565395	23566395	1001	+		X1077	102724814	23561097	23568073	6977	+	0	inside	0	102724814	LOC102724814	uncharacterized LOC102724814
chr14	23566595	23566795	201	+		X1078	102724814	23561097	23568073	6977	+	0	inside	0	102724814	LOC102724814	uncharacterized LOC102724814
chr14	24177395	24178195	801	+		X1079	9985	24171853	24180257	8405	+	0	inside	0	9985	REC8	REC8 meiotic recombination protein
chr14	24179395	24180395	1001	+		X1080	9985	24171853	24180257	8405	+	0	overlapEnd	0	9985	REC8	REC8 meiotic recombination protein
chr14	24441995	24442395	401	+		X1081	56948	24439766	24442905	3140	-	0	inside	0	56948	SDR39U1	short chain dehydrogenase/reductase family 39U member 1
chr14	32484993	32485193	201	+		X1082	9472	32329273	32837681	508409	+	0	inside	0	9472	AKAP6	A-kinase anchoring protein 6
chr14	39175191	39175591	401	+		X1083	5411	39175183	39183218	8036	+	0	inside	0	5411	PNN	pinin, desmosome associated protein
chr14	39175991	39176191	201	+		X1084	5411	39175183	39183218	8036	+	0	inside	0	5411	PNN	pinin, desmosome associated protein
chr14	39181591	39181991	401	+		X1085	5411	39175183	39183218	8036	+	0	inside	0	5411	PNN	pinin, desmosome associated protein
chr14	45110790	45110990	201	+		X1086	100113389	45110883	45110968	86	+	0	includeFeature	0	100113389	SNORD127	small nucleolar RNA, C/D box 127
chr14	58266186	58266586	401	+		X1087	5684	58244831	58272012	27182	+	0	inside	0	5684	PSMA3	proteasome subunit alpha 3
chr14	58273786	58274186	401	+		X1088	145407	58000761	58298139	297379	-	0	inside	0	145407	ARMH4	armadillo-like helical domain containing 4
chr14	63908985	63909385	401	+		X1089	23224	63852983	64226433	373451	+	0	inside	0	23224	SYNE2	spectrin repeat containing nuclear envelope protein 2
chr14	63941585	63941785	201	+		X1090	23224	63852983	64226433	373451	+	0	inside	0	23224	SYNE2	spectrin repeat containing nuclear envelope protein 2
chr14	63949785	63949985	201	+		X1091	23224	63852983	64226433	373451	+	0	inside	0	23224	SYNE2	spectrin repeat containing nuclear envelope protein 2
chr14	63976585	63976785	201	+		X1092	23224	63852983	64226433	373451	+	0	inside	0	23224	SYNE2	spectrin repeat containing nuclear envelope protein 2
chr14	64001985	64002185	201	+		X1093	23224	63852983	64226433	373451	+	0	inside	0	23224	SYNE2	spectrin repeat containing nuclear envelope protein 2
chr14	64002785	64003385	601	+		X1094	23224	63852983	64226433	373451	+	0	inside	0	23224	SYNE2	spectrin repeat containing nuclear envelope protein 2
chr14	64027585	64027785	201	+		X1095	23224	63852983	64226433	373451	+	0	inside	0	23224	SYNE2	spectrin repeat containing nuclear envelope protein 2
chr14	64051785	64053785	2001	+		X1096	23224	63852983	64226433	373451	+	0	inside	0	23224	SYNE2	spectrin repeat containing nuclear envelope protein 2
chr14	64055985	64056185	201	+		X1097	23224	63852983	64226433	373451	+	0	inside	0	23224	SYNE2	spectrin repeat containing nuclear envelope protein 2
chr14	64065385	64065785	401	+		X1098	23224	63852983	64226433	373451	+	0	inside	0	23224	SYNE2	spectrin repeat containing nuclear envelope protein 2
chr14	64737385	64737785	401	+		X1099	26030	64704102	64750247	46146	+	0	inside	0	26030	PLEKHG3	pleckstrin homology and RhoGEF domain containing G3
chr14	64743785	64744185	401	+		X1100	26030	64704102	64750247	46146	+	0	inside	0	26030	PLEKHG3	pleckstrin homology and RhoGEF domain containing G3
chr14	69767984	69768384	401	+		X1101	6430	69726900	69772005	45106	+	0	inside	0	6430	SRSF5	serine and arginine rich splicing factor 5
chr14	69768584	69769184	601	+		X1102	6430	69726900	69772005	45106	+	0	inside	0	6430	SRSF5	serine and arginine rich splicing factor 5
chr14	69771184	69771784	601	+		X1103	6430	69726900	69772005	45106	+	0	inside	0	6430	SRSF5	serine and arginine rich splicing factor 5
chr14	73111383	73111783	401	+		X1104	58517	73058436	73123898	65463	+	0	inside	0	58517	RBM25	RNA binding motif protein 25
chr14	74781382	74781782	401	+		X1105	56252	74763366	74859435	96070	+	0	inside	0	56252	YLPM1	YLP motif containing 1
chr14	74797582	74798382	801	+		X1106	56252	74763366	74859435	96070	+	0	inside	0	56252	YLPM1	YLP motif containing 1
chr14	81202581	81202981	401	+		X1107	2957	81175452	81221377	45926	-	0	inside	0	2957	GTF2A1	general transcription factor IIA subunit 1
chr14	90404378	90404978	601	+		X1108	801	90396502	90408261	11760	+	0	inside	0	801	CALM1	calmodulin 1
chr14	91509978	91510378	401	+		X1109	55671	91457611	91510554	52944	-	0	inside	0	55671	PPP4R3A	protein phosphatase 4 regulatory subunit 3A
chr14	95533177	95533777	601	+		X1110	51218	95533503	95544724	11222	+	0	overlapStart	0	51218	GLRX5	glutaredoxin 5
chr14	100137776	100138776	1001	+		X1111	51466	99971449	100144236	172788	+	0	inside	0	51466	EVL	Enah/Vasp-like
chr14	100139176	100139976	801	+		X1112	51466	99971449	100144236	172788	+	0	inside	0	51466	EVL	Enah/Vasp-like
chr14	100290976	100292176	1201	+		X1113	123096	100291111	100306547	15437	-	0	overlapEnd	0	123096	SLC25A29	solute carrier family 25 member 29
chr14	100292376	100293976	1601	+		X1114	123096	100291111	100306547	15437	-	0	inside	0	123096	SLC25A29	solute carrier family 25 member 29
chr14	100294176	100296176	2001	+		X1115	123096	100291111	100306547	15437	-	0	inside	0	123096	SLC25A29	solute carrier family 25 member 29
chr14	100296976	100298976	2001	+		X1116	123096	100291111	100306547	15437	-	0	inside	0	123096	SLC25A29	solute carrier family 25 member 29
chr14	100303776	100305176	1401	+		X1117	123096	100291111	100306547	15437	-	0	inside	0	123096	SLC25A29	solute carrier family 25 member 29
chr14	100828576	100836576	8001	+		X1118	55384	100779410	100861031	81622	+	0	inside	0	55384	MEG3	maternally expressed 3
chr14	100845376	100859376	14001	+		X1119	55384	100779410	100861031	81622	+	0	inside	0	55384	MEG3	maternally expressed 3
chr14	100859776	100860176	401	+		X1120	55384	100779410	100861031	81622	+	0	inside	0	55384	MEG3	maternally expressed 3
chr14	100860376	100861576	1201	+		X1121	55384	100779410	100861031	81622	+	0	overlapEnd	0	55384	MEG3	maternally expressed 3
chr14	100864176	100864976	801	+		X1122	55384	100779410	100861031	81622	+	3144	downstream	3144	55384	MEG3	maternally expressed 3
chr14	100878376	100878976	601	+		X1123	388015	100880655	100884847	4193	-	1678	downstream	1678	388015	RTL1	retrotransposon Gag like 1
chr14	100880776	100881776	1001	+		X1124	574038	100881007	100881120	114	+	0	includeFeature	0	574038	MIR431	microRNA 431
chr14	100882176	100882576	401	+		X1125	388015	100880655	100884847	4193	-	0	inside	0	388015	RTL1	retrotransposon Gag like 1
chr14	100894776	100895176	401	+		X1126	79104	100894770	100928615	33846	+	0	inside	0	79104	MEG8	maternally expressed 8, small nucleolar RNA host gene
chr14	100897776	100898176	401	+		X1127	692215	100897920	100897996	77	+	0	includeFeature	0	692215	SNORD112	small nucleolar RNA, C/D box 112
chr14	100906776	100907776	1001	+		X1128	79104	100894770	100928615	33846	+	0	inside	0	79104	MEG8	maternally expressed 8, small nucleolar RNA host gene
chr14	100929776	100930176	401	+		X1129	767563	100929919	100929990	72	+	0	includeFeature	0	767563	SNORD113-3	small nucleolar RNA, C/D box 113-3
chr14	100935976	100936576	601	+		X1130	767564	100936491	100936565	75	+	0	includeFeature	0	767564	SNORD113-4	small nucleolar RNA, C/D box 113-4
chr14	100938176	100938376	201	+		X1131	767565	100938187	100938264	78	+	0	includeFeature	0	767565	SNORD113-5	small nucleolar RNA, C/D box 113-5
chr14	100939376	100939776	401	+		X1132	767566	100939556	100939630	75	+	0	includeFeature	0	767566	SNORD113-6	small nucleolar RNA, C/D box 113-6
chr14	100940976	100941376	401	+		X1133	767567	100941126	100941202	77	+	0	includeFeature	0	767567	SNORD113-7	small nucleolar RNA, C/D box 113-7
chr14	100943376	100943576	201	+		X1134	767568	100943451	100943524	74	+	0	includeFeature	0	767568	SNORD113-8	small nucleolar RNA, C/D box 113-8
chr14	100945576	100945776	201	+		X1135	767569	100945649	100945720	72	+	0	includeFeature	0	767569	SNORD113-9	small nucleolar RNA, C/D box 113-9
chr14	100949376	100949976	601	+		X1136	767577	100949833	100949904	72	+	0	includeFeature	0	767577	SNORD114-1	small nucleolar RNA, C/D box 114-1
chr14	100953176	100953576	401	+		X1137	767579	100953349	100953423	75	+	0	includeFeature	0	767579	SNORD114-3	small nucleolar RNA, C/D box 114-3
chr14	100965976	100966176	201	+		X1138	767585	100966029	100966100	72	+	0	includeFeature	0	767585	SNORD114-9	small nucleolar RNA, C/D box 114-9
chr14	100967976	100968376	401	+		X1139	767589	100968111	100968185	75	+	0	includeFeature	0	767589	SNORD114-11	small nucleolar RNA, C/D box 114-11
chr14	100968776	100969176	401	+		X1140	767590	100968948	100969022	75	+	0	includeFeature	0	767590	SNORD114-12	small nucleolar RNA, C/D box 114-12
chr14	100969776	100969976	201	+		X1141	767591	100969879	100969952	74	+	0	includeFeature	0	767591	SNORD114-13	small nucleolar RNA, C/D box 114-13
chr14	100971976	100972176	201	+		X1142	767592	100972103	100972177	75	+	0	overlapStart	0	767592	SNORD114-14	small nucleolar RNA, C/D box 114-14
chr14	100974776	100974976	201	+		X1143	767595	100974806	100974880	75	+	0	includeFeature	0	767595	SNORD114-17	small nucleolar RNA, C/D box 114-17
chr14	100980976	100981176	201	+		X1144	767598	100981004	100981075	72	+	0	includeFeature	0	767598	SNORD114-20	small nucleolar RNA, C/D box 114-20
chr14	100981776	100982176	401	+		X1145	767599	100981975	100982046	72	+	0	includeFeature	0	767599	SNORD114-21	small nucleolar RNA, C/D box 114-21
chr14	100982776	100983176	401	+		X1146	767600	100982926	100982997	72	+	0	includeFeature	0	767600	SNORD114-22	small nucleolar RNA, C/D box 114-22
chr14	100983776	100983976	201	+		X1147	767603	100983876	100983947	72	+	0	includeFeature	0	767603	SNORD114-23	small nucleolar RNA, C/D box 114-23
chr14	100985976	100986176	201	+		X1148	767605	100986057	100986128	72	+	0	includeFeature	0	767605	SNORD114-25	small nucleolar RNA, C/D box 114-25
chr14	100986976	100987176	201	+		X1149	767606	100987046	100987117	72	+	0	includeFeature	0	767606	SNORD114-26	small nucleolar RNA, C/D box 114-26
chr14	100988976	100989376	401	+		X1150	767609	100989130	100989201	72	+	0	includeFeature	0	767609	SNORD114-28	small nucleolar RNA, C/D box 114-28
chr14	101033576	101033776	201	+		X1152	574453	101033734	101033841	108	+	0	overlapStart	0	574453	MIR495	microRNA 495
chr14	101065376	101065976	601	+		X1153	574433	101065447	101065537	91	+	0	includeFeature	0	574433	MIR412	microRNA 412
chr14	101985776	101986776	1001	+		X1154	1778	101964528	102050792	86265	+	0	inside	0	1778	DYNC1H1	dynein cytoplasmic 1 heavy chain 1
chr14	102027376	102027776	401	+		X1155	1778	101964528	102050792	86265	+	0	inside	0	1778	DYNC1H1	dynein cytoplasmic 1 heavy chain 1
chr14	102033176	102033576	401	+		X1156	1778	101964528	102050792	86265	+	0	inside	0	1778	DYNC1H1	dynein cytoplasmic 1 heavy chain 1
chr14	102082976	102083976	1001	+		X1157	3320	102080738	102139699	58962	-	0	inside	0	3320	HSP90AA1	heat shock protein 90 alpha family class A member 1
chr14	102084376	102084976	601	+		X1158	3320	102080738	102139699	58962	-	0	inside	0	3320	HSP90AA1	heat shock protein 90 alpha family class A member 1
chr14	102085176	102085576	401	+		X1159	3320	102080738	102139699	58962	-	0	inside	0	3320	HSP90AA1	heat shock protein 90 alpha family class A member 1
chr14	102085776	102086576	801	+		X1160	3320	102080738	102139699	58962	-	0	inside	0	3320	HSP90AA1	heat shock protein 90 alpha family class A member 1
chr14	103337775	103338175	401	+		X1161	677811	103337849	103337974	126	+	0	includeFeature	0	677811	SNORA28	small nucleolar RNA, H/ACA box 28
chr14	103657375	103657775	401	+		X1162	3831	103561896	103714249	152354	+	0	inside	0	3831	KLC1	kinesin light chain 1
chr14	103697975	103698975	1001	+		X1163	3831	103561896	103714249	152354	+	0	inside	0	3831	KLC1	kinesin light chain 1
chr14	103699775	103700575	801	+		X1164	3831	103561896	103714249	152354	+	0	inside	0	3831	KLC1	kinesin light chain 1
chr14	104773175	104773975	801	+		X1165	207	104769349	104795751	26403	-	0	inside	0	207	AKT1	AKT serine/threonine kinase 1
chr14	104778375	104779575	1201	+		X1166	207	104769349	104795751	26403	-	0	inside	0	207	AKT1	AKT serine/threonine kinase 1
chr14	104779975	104780375	401	+		X1167	207	104769349	104795751	26403	-	0	inside	0	207	AKT1	AKT serine/threonine kinase 1
chr14	104782575	104783375	801	+		X1168	207	104769349	104795751	26403	-	0	inside	0	207	AKT1	AKT serine/threonine kinase 1
chr14	104784775	104785775	1001	+		X1169	207	104769349	104795751	26403	-	0	inside	0	207	AKT1	AKT serine/threonine kinase 1
chr14	104787375	104788775	1401	+		X1170	207	104769349	104795751	26403	-	0	inside	0	207	AKT1	AKT serine/threonine kinase 1
chr14	104789175	104789975	801	+		X1171	207	104769349	104795751	26403	-	0	inside	0	207	AKT1	AKT serine/threonine kinase 1
chr14	104790775	104791175	401	+		X1172	207	104769349	104795751	26403	-	0	inside	0	207	AKT1	AKT serine/threonine kinase 1
chr14	104793175	104794175	1001	+		X1173	207	104769349	104795751	26403	-	0	inside	0	207	AKT1	AKT serine/threonine kinase 1
chr14	104794375	104795375	1001	+		X1174	207	104769349	104795751	26403	-	0	inside	0	207	AKT1	AKT serine/threonine kinase 1
chr14	104868775	104868975	201	+		X1175	283638	104865280	104896770	31491	+	0	inside	0	283638	CEP170B	centrosomal protein 170B
chr14	105232175	105232575	401	+		X1176	2972	105209286	105315589	106304	-	0	inside	0	2972	BRF1	BRF1, RNA polymerase III transcription initiation factor subunit
chr14	105421375	105421575	201	+		X1177	9112	105398579	105470729	72151	+	0	inside	0	9112	MTA1	metastasis associated 1
chr15	23643995	23644395	401	+		X1178	54551	23643544	23647841	4298	-	0	inside	0	54551	MAGEL2	MAGE family member L2
chr15	24981794	24982594	801	+		X1179	91380	24981994	24982068	75	+	0	includeFeature	0	91380	SNORD107	small nucleolar RNA, C/D box 107
chr15	24984994	24985194	201	+		X1180	347686	24985100	24985166	67	+	0	includeFeature	0	347686	SNORD64	small nucleolar RNA, C/D box 64
chr15	25051394	25051594	201	+		X1181	100033413	25051477	25051571	95	+	0	includeFeature	0	100033413	SNORD116-1	small nucleolar RNA, C/D box 116-1
chr15	25054194	25054394	201	+		X1182	100033414	25054210	25065121	10912	+	0	overlapStart	0	100033414	SNORD116-2	small nucleolar RNA, C/D box 116-2
chr15	25070394	25070594	201	+		X1183	100033420	25070432	25070526	95	+	0	includeFeature	0	100033420	SNORD116-8	small nucleolar RNA, C/D box 116-8
chr15	25081194	25081394	201	+		X1184	100033427	25081287	25081378	92	+	0	includeFeature	0	100033427	SNORD116-15	small nucleolar RNA, C/D box 116-15
chr15	25082594	25082994	401	+		X1185	100033428	25082768	25082859	92	+	0	includeFeature	0	100033428	SNORD116-16	small nucleolar RNA, C/D box 116-16
chr15	25087594	25087794	201	+		X1186	100033431	25087661	25088896	1236	+	0	overlapStart	0	100033431	SNORD116-20	small nucleolar RNA, C/D box 116-20
chr15	25089794	25090194	401	+		X1187	100033433	25089923	25090014	92	+	0	includeFeature	0	100033433	SNORD116-22	small nucleolar RNA, C/D box 116-22
chr15	25091794	25091994	201	+		X1188	100033434	25091786	25091877	92	+	0	overlapEnd	0	100033434	SNORD116-23	small nucleolar RNA, C/D box 116-23
chr15	25093994	25094194	201	+		X1189	100033435	25094037	25094128	92	+	0	includeFeature	0	100033435	SNORD116-24	small nucleolar RNA, C/D box 116-24
chr15	25097594	25097794	201	+		X1190	100033436	25097663	25097754	92	+	0	includeFeature	0	100033436	SNORD116-25	small nucleolar RNA, C/D box 116-25
chr15	25099394	25099594	201	+		X1191	100033438	25099499	25099594	96	+	0	overlapStart	0	100033438	SNORD116-26	small nucleolar RNA, C/D box 116-26
chr15	25101594	25101794	201	+		X1192	100033439	25101575	25101666	92	+	0	overlapEnd	0	100033439	SNORD116-27	small nucleolar RNA, C/D box 116-27
chr15	34379392	34379592	201	+		X1193	23015	34379068	34437466	58399	-	0	inside	0	23015	GOLGA8A	golgin A8 family member A
chr15	34380392	34380992	601	+		X1194	23015	34379068	34437466	58399	-	0	inside	0	23015	GOLGA8A	golgin A8 family member A
chr15	36891192	36892592	1401	+		X1195	4212	36889204	37101299	212096	-	0	inside	0	4212	MEIS2	Meis homeobox 2
chr15	36997791	36999591	1801	+		X1196	4212	36889204	37101299	212096	-	0	inside	0	4212	MEIS2	Meis homeobox 2
chr15	37035991	37036991	1001	+		X1197	4212	36889204	37101299	212096	-	0	inside	0	4212	MEIS2	Meis homeobox 2
chr15	37083591	37083991	401	+		X1198	4212	36889204	37101299	212096	-	0	inside	0	4212	MEIS2	Meis homeobox 2
chr15	37093391	37093791	401	+		X1199	4212	36889204	37101299	212096	-	0	inside	0	4212	MEIS2	Meis homeobox 2
chr15	37095391	37098391	3001	+		X1200	4212	36889204	37101299	212096	-	0	inside	0	4212	MEIS2	Meis homeobox 2
chr15	37098591	37100591	2001	+		X1201	4212	36889204	37101299	212096	-	0	inside	0	4212	MEIS2	Meis homeobox 2
chr15	40929191	40929591	401	+		X1203	54567	40929340	40939072	9733	+	0	overlapStart	0	54567	DLL4	delta like canonical Notch ligand 4
chr15	41283990	41284190	201	+		X1204	729082	41283990	41309737	25748	+	0	inside	0	729082	OIP5-AS1	OIP5 antisense RNA 1
chr15	43765390	43765590	201	+		X1205	2923	43746392	43773279	26888	+	0	inside	0	2923	PDIA3	protein disulfide isomerase family A member 3
chr15	43770190	43770590	401	+		X1206	2923	43746392	43773279	26888	+	0	inside	0	2923	PDIA3	protein disulfide isomerase family A member 3
chr15	43770990	43771390	401	+		X1207	2923	43746392	43773279	26888	+	0	inside	0	2923	PDIA3	protein disulfide isomerase family A member 3
chr15	43793390	43793990	601	+		X1208	100529067	43792330	43802589	10260	+	0	inside	0	100529067	SERF2-C15ORF63	SERF2-C15orf63 readthrough
chr15	51474388	51474588	201	+		X1209	23312	51447711	51622833	175123	-	0	inside	0	23312	DMXL2	Dmx like 2
chr15	51480588	51481388	801	+		X1210	23312	51447711	51622833	175123	-	0	inside	0	23312	DMXL2	Dmx like 2
chr15	51498588	51499588	1001	+		X1211	23312	51447711	51622833	175123	-	0	inside	0	23312	DMXL2	Dmx like 2
chr15	51499788	51500188	401	+		X1212	23312	51447711	51622833	175123	-	0	inside	0	23312	DMXL2	Dmx like 2
chr15	51502788	51502988	201	+		X1213	23312	51447711	51622833	175123	-	0	inside	0	23312	DMXL2	Dmx like 2
chr15	51683188	51683388	201	+		X1214	29106	51681353	51721031	39679	+	0	inside	0	29106	SCG3	secretogranin III
chr15	51688188	51688388	201	+		X1215	29106	51681353	51721031	39679	+	0	inside	0	29106	SCG3	secretogranin III
chr15	51700988	51701388	401	+		X1216	29106	51681353	51721031	39679	+	0	inside	0	29106	SCG3	secretogranin III
chr15	52568788	52568988	201	+		X1217	10776	52547045	52569883	22839	-	0	inside	0	10776	ARPP19	cAMP regulated phosphoprotein 19
chr15	61922385	61922585	201	+		X1218	54832	61852389	62060473	208085	-	0	inside	0	54832	VPS13C	vacuolar protein sorting 13 homolog C
chr15	65295985	65296185	201	+		X1219	26831	65296051	65296166	116	+	0	includeFeature	0	26831	RNU5A-1	RNA, U5A small nuclear 1
chr15	66500784	66501384	601	+		X1220	595100	66501250	66501318	69	-	0	includeFeature	0	595100	SNORD18C	small nucleolar RNA, C/D box 18C
chr15	66501984	66502184	201	+		X1221	595099	66502019	66502091	73	-	0	includeFeature	0	595099	SNORD18B	small nucleolar RNA, C/D box 18B
chr15	66502784	66503384	601	+		X1222	595097	66502812	66502910	99	-	0	includeFeature	0	595097	SNORD16	small nucleolar RNA, C/D box 16
chr15	67839784	67840184	401	+		X1223	390598	67819704	67873866	54163	+	0	inside	0	390598	SKOR1	SKI family transcriptional corepressor 1
chr15	74195982	74196382	401	+		X1224	64220	74179466	74212267	32802	-	0	inside	0	64220	STRA6	stimulated by retinoic acid 6
chr15	74197182	74197782	601	+		X1225	64220	74179466	74212267	32802	-	0	inside	0	64220	STRA6	stimulated by retinoic acid 6
chr15	75359182	75359382	201	+		X1226	4123	75355792	75368630	12839	-	0	inside	0	4123	MAN2C1	mannosidase alpha class 2C member 1
chr15	84980580	84980980	401	+		X1227	5151	84980440	85139145	158706	+	0	inside	0	5151	PDE8A	phosphodiesterase 8A
chr15	88604579	88606779	2201	+		X1228	101929743	88585566	88605110	19545	-	0	overlapStart	0	101929743	LINC01586	long intergenic non-protein coding RNA 1586
chr15	88608379	88609379	1001	+		X1229	100302235	88608101	88608211	111	+	167	downstream	167	100302235	MIR1179	microRNA 1179
chr15	88611579	88612579	1001	+		X1230	407044	88611825	88611934	110	+	0	includeFeature	0	407044	MIR7-2	microRNA 7-2
chr16	189000	189200	201	+		X1231	55692	188969	229463	40495	-	0	inside	0	55692	LUC7L	LUC7 like
chr16	199000	199400	401	+		X1232	55692	188969	229463	40495	-	0	inside	0	55692	LUC7L	LUC7 like
chr16	206000	206200	201	+		X1233	55692	188969	229463	40495	-	0	inside	0	55692	LUC7L	LUC7 like
chr16	228400	228800	401	+		X1234	55692	188969	229463	40495	-	0	inside	0	55692	LUC7L	LUC7 like
chr16	534400	535000	601	+		X1235	6650	527717	554636	26920	+	0	inside	0	6650	CAPN15	calpain 15
chr16	535400	535800	401	+		X1236	6650	527717	554636	26920	+	0	inside	0	6650	CAPN15	calpain 15
chr16	536800	540200	3401	+		X1237	6650	527717	554636	26920	+	0	inside	0	6650	CAPN15	calpain 15
chr16	540400	541800	1401	+		X1238	6650	527717	554636	26920	+	0	inside	0	6650	CAPN15	calpain 15
chr16	542000	542600	601	+		X1239	6650	527717	554636	26920	+	0	inside	0	6650	CAPN15	calpain 15
chr16	543400	544800	1401	+		X1240	6650	527717	554636	26920	+	0	inside	0	6650	CAPN15	calpain 15
chr16	545000	546800	1801	+		X1241	6650	527717	554636	26920	+	0	inside	0	6650	CAPN15	calpain 15
chr16	583400	583800	401	+		X1242	9091	566995	584136	17142	+	0	inside	0	9091	PIGQ	phosphatidylinositol glycan anchor biosynthesis class Q
chr16	656000	656600	601	+		X1243	197335	649311	667833	18523	+	0	inside	0	197335	WDR90	WD repeat domain 90
chr16	662400	662600	201	+		X1244	197335	649311	667833	18523	+	0	inside	0	197335	WDR90	WD repeat domain 90
chr16	662800	663200	401	+		X1245	197335	649311	667833	18523	+	0	inside	0	197335	WDR90	WD repeat domain 90
chr16	668200	669800	1601	+		X1246	89941	668086	674174	6089	+	0	inside	0	89941	RHOT2	ras homolog family member T2
chr16	672400	673000	601	+		X1247	89941	668086	674174	6089	+	0	inside	0	89941	RHOT2	ras homolog family member T2
chr16	673600	674200	601	+		X1248	89941	668086	674174	6089	+	0	overlapEnd	0	89941	RHOT2	ras homolog family member T2
chr16	685800	686400	601	+		X1249	10232	643262	768865	125604	+	0	inside	0	10232	MSLN	mesothelin
chr16	686600	687400	801	+		X1250	10232	643262	768865	125604	+	0	inside	0	10232	MSLN	mesothelin
chr16	688600	689200	601	+		X1251	10232	643262	768865	125604	+	0	inside	0	10232	MSLN	mesothelin
chr16	689400	690600	1201	+		X1252	10232	643262	768865	125604	+	0	inside	0	10232	MSLN	mesothelin
chr16	690800	691400	601	+		X1253	10232	643262	768865	125604	+	0	inside	0	10232	MSLN	mesothelin
chr16	692200	697800	5601	+		X1254	10232	643262	768865	125604	+	0	inside	0	10232	MSLN	mesothelin
chr16	698400	698600	201	+		X1255	10232	643262	768865	125604	+	0	inside	0	10232	MSLN	mesothelin
chr16	699000	705400	6401	+		X1256	10232	643262	768865	125604	+	0	inside	0	10232	MSLN	mesothelin
chr16	705600	706000	401	+		X1257	10232	643262	768865	125604	+	0	inside	0	10232	MSLN	mesothelin
chr16	706200	707600	1401	+		X1258	10232	643262	768865	125604	+	0	inside	0	10232	MSLN	mesothelin
chr16	707800	708600	801	+		X1259	10232	643262	768865	125604	+	0	inside	0	10232	MSLN	mesothelin
chr16	709600	709800	201	+		X1260	10232	643262	768865	125604	+	0	inside	0	10232	MSLN	mesothelin
chr16	710000	710400	401	+		X1261	10232	643262	768865	125604	+	0	inside	0	10232	MSLN	mesothelin
chr16	710800	711600	801	+		X1262	10232	643262	768865	125604	+	0	inside	0	10232	MSLN	mesothelin
chr16	713800	715000	1201	+		X1263	10232	643262	768865	125604	+	0	inside	0	10232	MSLN	mesothelin
chr16	716000	718400	2401	+		X1264	79006	715115	719655	4541	+	0	inside	0	79006	METRN	meteorin, glial cell differentiation regulator
chr16	790600	791200	601	+		X1265	63922	788046	798074	10029	+	0	inside	0	63922	CHTF18	chromosome transmission fidelity factor 18
chr16	1153800	1158800	5001	+		X1266	8912	1153241	1221771	68531	+	0	inside	0	8912	CACNA1H	calcium voltage-gated channel subunit alpha1 H
chr16	1159000	1173400	14401	+		X1267	8912	1153241	1221771	68531	+	0	inside	0	8912	CACNA1H	calcium voltage-gated channel subunit alpha1 H
chr16	1173600	1173800	201	+		X1268	8912	1153241	1221771	68531	+	0	inside	0	8912	CACNA1H	calcium voltage-gated channel subunit alpha1 H
chr16	1175400	1178000	2601	+		X1269	8912	1153241	1221771	68531	+	0	inside	0	8912	CACNA1H	calcium voltage-gated channel subunit alpha1 H
chr16	1178200	1179600	1401	+		X1270	8912	1153241	1221771	68531	+	0	inside	0	8912	CACNA1H	calcium voltage-gated channel subunit alpha1 H
chr16	1180000	1185600	5601	+		X1271	8912	1153241	1221771	68531	+	0	inside	0	8912	CACNA1H	calcium voltage-gated channel subunit alpha1 H
chr16	1185800	1187200	1401	+		X1272	8912	1153241	1221771	68531	+	0	inside	0	8912	CACNA1H	calcium voltage-gated channel subunit alpha1 H
chr16	1187400	1188600	1201	+		X1273	8912	1153241	1221771	68531	+	0	inside	0	8912	CACNA1H	calcium voltage-gated channel subunit alpha1 H
chr16	1189600	1191000	1401	+		X1274	8912	1153241	1221771	68531	+	0	inside	0	8912	CACNA1H	calcium voltage-gated channel subunit alpha1 H
chr16	1191800	1195000	3201	+		X1275	8912	1153241	1221771	68531	+	0	inside	0	8912	CACNA1H	calcium voltage-gated channel subunit alpha1 H
chr16	1195400	1199000	3601	+		X1276	8912	1153241	1221771	68531	+	0	inside	0	8912	CACNA1H	calcium voltage-gated channel subunit alpha1 H
chr16	1202400	1202600	201	+		X1277	8912	1153241	1221771	68531	+	0	inside	0	8912	CACNA1H	calcium voltage-gated channel subunit alpha1 H
chr16	1212800	1213800	1001	+		X1278	8912	1153241	1221771	68531	+	0	inside	0	8912	CACNA1H	calcium voltage-gated channel subunit alpha1 H
chr16	1221400	1222000	601	+		X1279	8912	1153241	1221771	68531	+	0	overlapEnd	0	8912	CACNA1H	calcium voltage-gated channel subunit alpha1 H
chr16	1451800	1452000	201	+		X1280	1186	1444934	1475580	30647	-	0	inside	0	1186	CLCN7	chloride voltage-gated channel 7
chr16	1743600	1744800	1201	+		X1281	23162	1706183	1770317	64135	+	0	inside	0	23162	MAPK8IP3	mitogen-activated protein kinase 8 interacting protein 3
chr16	1746600	1747200	601	+		X1282	23162	1706183	1770317	64135	+	0	inside	0	23162	MAPK8IP3	mitogen-activated protein kinase 8 interacting protein 3
chr16	1767800	1768200	401	+		X1283	23162	1706183	1770317	64135	+	0	inside	0	23162	MAPK8IP3	mitogen-activated protein kinase 8 interacting protein 3
chr16	1774200	1774600	401	+		X1284	197342	1773207	1781708	8502	+	0	inside	0	197342	EME2	essential meiotic structure-specific endonuclease subunit 2
chr16	1776400	1777200	801	+		X1285	197342	1773207	1781708	8502	+	0	inside	0	197342	EME2	essential meiotic structure-specific endonuclease subunit 2
chr16	1778000	1778400	401	+		X1286	197342	1773207	1781708	8502	+	0	inside	0	197342	EME2	essential meiotic structure-specific endonuclease subunit 2
chr16	1780400	1781200	801	+		X1287	197342	1773207	1781708	8502	+	0	inside	0	197342	EME2	essential meiotic structure-specific endonuclease subunit 2
chr16	1965000	1965400	401	+		X1288	735301	1964959	1965509	551	+	0	inside	0	735301	SNHG9	small nucleolar RNA host gene 9
chr16	2048600	2048800	201	+		X1289	7249	2047465	2088720	41256	+	0	inside	0	7249	TSC2	TSC complex subunit 2
chr16	2076600	2077200	601	+		X1290	7249	2047465	2088720	41256	+	0	inside	0	7249	TSC2	TSC complex subunit 2
chr16	2082200	2083200	1001	+		X1291	7249	2047465	2088720	41256	+	0	inside	0	7249	TSC2	TSC complex subunit 2
chr16	2088000	2089800	1801	+		X1292	7249	2047465	2088720	41256	+	0	overlapEnd	0	7249	TSC2	TSC complex subunit 2
chr16	2090000	2090600	601	+		X1293	100188847	2090195	2090284	90	-	0	includeFeature	0	100188847	MIR1225	microRNA 1225
chr16	2092800	2093400	601	+		X1294	105371049	2091436	2095433	3998	+	0	inside	0	105371049	LOC105371049	uncharacterized LOC105371049
chr16	2103200	2103600	401	+		X1295	5310	2088710	2135898	47189	-	0	inside	0	5310	PKD1	polycystin 1, transient receptor potential channel interacting
chr16	2108200	2109000	801	+		X1296	5310	2088710	2135898	47189	-	0	inside	0	5310	PKD1	polycystin 1, transient receptor potential channel interacting
chr16	2109200	2111000	1801	+		X1297	5310	2088710	2135898	47189	-	0	inside	0	5310	PKD1	polycystin 1, transient receptor potential channel interacting
chr16	2112800	2113400	601	+		X1298	5310	2088710	2135898	47189	-	0	inside	0	5310	PKD1	polycystin 1, transient receptor potential channel interacting
chr16	2153000	2153800	801	+		X1299	25837	2140803	2154165	13363	+	0	inside	0	25837	RAB26	RAB26, member RAS oncogene family
chr16	2155000	2155200	201	+		X1300	100507303	2154797	2155358	562	-	0	inside	0	100507303	SNHG19	small nucleolar RNA host gene 19
chr16	2210800	2211000	201	+		X1301	283870	2209253	2211950	2698	-	0	inside	0	283870	BRICD5	BRICHOS domain containing 5
chr16	2211600	2212400	801	+		X1302	283870	2209253	2211950	2698	-	0	overlapStart	0	283870	BRICD5	BRICHOS domain containing 5
chr16	2212800	2214400	1601	+		X1303	283871	2211997	2214807	2811	-	0	inside	0	283871	PGP	phosphoglycolate phosphatase
chr16	2233000	2233400	401	+		X1304	1877	2223566	2235742	12177	+	0	inside	0	1877	E4F1	E4F transcription factor 1
chr16	2235200	2236200	1001	+		X1305	1775	2235816	2238711	2896	+	0	overlapStart	0	1775	DNASE1L2	deoxyribonuclease 1 like 2
chr16	2238600	2238800	201	+		X1306	1775	2235816	2238711	2896	+	0	overlapEnd	0	1775	DNASE1L2	deoxyribonuclease 1 like 2
chr16	2239600	2240000	401	+		X1307	1632	2239395	2252300	12906	-	0	inside	0	1632	ECI1	enoyl-CoA delta isomerase 1
chr16	2453200	2453600	401	+		X1308	899	2429394	2458854	29461	+	0	inside	0	899	CCNF	cyclin F
chr16	2466800	2468800	2001	+		X1309	729652	2464950	2468213	3264	-	0	overlapStart	0	729652	LOC729652	uncharacterized LOC729652
chr16	2469000	2471000	2001	+		X1310	4917	2471499	2474145	2647	+	498	upstream	498	4917	NTN3	netrin 3
chr16	2471400	2475200	3801	+		X1311	4917	2471499	2474145	2647	+	0	includeFeature	0	4917	NTN3	netrin 3
chr16	2475600	2477000	1401	+		X1312	57465	2475118	2520218	45101	+	0	inside	0	57465	TBC1D24	TBC1 domain family member 24
chr16	2480200	2480600	401	+		X1313	57465	2475118	2520218	45101	+	0	inside	0	57465	TBC1D24	TBC1 domain family member 24
chr16	2501200	2502200	1001	+		X1314	57465	2475118	2520218	45101	+	0	inside	0	57465	TBC1D24	TBC1 domain family member 24
chr16	2502400	2503000	601	+		X1315	57465	2475118	2520218	45101	+	0	inside	0	57465	TBC1D24	TBC1 domain family member 24
chr16	2515000	2515600	601	+		X1316	527	2513870	2520218	6349	+	0	inside	0	527	ATP6V0C	ATPase H+ transporting V0 subunit c
chr16	2516200	2516400	201	+		X1317	527	2513870	2520218	6349	+	0	inside	0	527	ATP6V0C	ATPase H+ transporting V0 subunit c
chr16	2518000	2519000	1001	+		X1318	527	2513870	2520218	6349	+	0	inside	0	527	ATP6V0C	ATPase H+ transporting V0 subunit c
chr16	2529000	2529400	401	+		X1319	51005	2513965	2531422	17458	+	0	inside	0	51005	AMDHD2	amidohydrolase domain containing 2
chr16	2530200	2531000	801	+		X1320	51005	2513965	2531422	17458	+	0	inside	0	51005	AMDHD2	amidohydrolase domain containing 2
chr16	2671800	2672200	401	+		X1321	100507321	2660349	2673444	13096	-	0	inside	0	100507321	ERVK13-1	endogenous retrovirus group K13 member 1
chr16	2752600	2753000	401	+		X1322	23524	2752329	2771412	19084	+	0	inside	0	23524	SRRM2	serine/arginine repetitive matrix 2
chr16	2756200	2756600	401	+		X1323	23524	2752329	2771412	19084	+	0	inside	0	23524	SRRM2	serine/arginine repetitive matrix 2
chr16	2757400	2758000	601	+		X1324	23524	2752329	2771412	19084	+	0	inside	0	23524	SRRM2	serine/arginine repetitive matrix 2
chr16	2758200	2758600	401	+		X1325	23524	2752329	2771412	19084	+	0	inside	0	23524	SRRM2	serine/arginine repetitive matrix 2
chr16	2758800	2760600	1801	+		X1326	23524	2752329	2771412	19084	+	0	inside	0	23524	SRRM2	serine/arginine repetitive matrix 2
chr16	2761400	2770400	9001	+		X1327	23524	2752329	2771412	19084	+	0	inside	0	23524	SRRM2	serine/arginine repetitive matrix 2
chr16	2770600	2771400	801	+		X1328	23524	2752329	2771412	19084	+	0	inside	0	23524	SRRM2	serine/arginine repetitive matrix 2
chr16	2970600	2971200	601	+		X1329	124222	2969245	2973489	4245	+	0	inside	0	124222	PAQR4	progestin and adipoQ receptor family member 4
chr16	3652000	3652600	601	+		X1330	1773	3611728	3680143	68416	+	0	inside	0	1773	DNASE1	deoxyribonuclease 1
chr16	3655800	3656200	401	+		X1331	1773	3611728	3680143	68416	+	0	inside	0	1773	DNASE1	deoxyribonuclease 1
chr16	3677200	3677400	201	+		X1332	1773	3611728	3680143	68416	+	0	inside	0	1773	DNASE1	deoxyribonuclease 1
chr16	4685799	4686199	401	+		X1333	23295	4616493	4690974	74482	+	0	inside	0	23295	MGRN1	mahogunin ring finger 1
chr16	4796799	4797199	401	+		X1334	79641	4796968	4802950	5983	-	0	overlapEnd	0	79641	ROGDI	rogdi homolog
chr16	4797399	4797999	601	+		X1335	79641	4796968	4802950	5983	-	0	inside	0	79641	ROGDI	rogdi homolog
chr16	4798199	4798799	601	+		X1336	79641	4796968	4802950	5983	-	0	inside	0	79641	ROGDI	rogdi homolog
chr16	4800599	4802199	1601	+		X1337	79641	4796968	4802950	5983	-	0	inside	0	79641	ROGDI	rogdi homolog
chr16	4832799	4832999	201	+		X1338	84656	4803203	4847342	44140	-	0	inside	0	84656	GLYR1	glyoxylate reductase 1 homolog
chr16	4844999	4845199	201	+		X1339	84656	4803203	4847342	44140	-	0	inside	0	84656	GLYR1	glyoxylate reductase 1 homolog
chr16	4885399	4885999	601	+		X1340	5493	4882507	4960741	78235	-	0	inside	0	5493	PPL	periplakin
chr16	4934199	4934599	401	+		X1341	5493	4882507	4960741	78235	-	0	inside	0	5493	PPL	periplakin
chr16	8854798	8855398	601	+		X1342	23589	8852942	8869012	16071	-	0	inside	0	23589	CARHSP1	calcium regulated heat stable protein 1
chr16	18801396	18801596	201	+		X1343	23204	18788063	18801678	13616	-	0	inside	0	23204	ARL6IP1	ADP ribosylation factor like GTPase 6 interacting protein 1
chr16	18851996	18852396	401	+		X1344	23049	18804853	18926454	121602	-	0	inside	0	23049	SMG1	SMG1, nonsense mediated mRNA decay associated PI3K related kinase
chr16	21512395	21512795	401	+		X1345	100500917	21506049	29599265	8093217	-	0	inside	0	100500917	MIR3680-1	microRNA 3680-1
chr16	22534395	22534595	201	+		X1346	100132247	22479121	22536521	57401	+	0	inside	0	100132247	NPIPB5	nuclear pore complex interacting protein family member B5
chr16	22534795	22534995	201	+		X1347	100132247	22479121	22536521	57401	+	0	inside	0	100132247	NPIPB5	nuclear pore complex interacting protein family member B5
chr16	24789194	24791594	2401	+		X1348	27327	24729695	24827632	97938	+	0	inside	0	27327	TNRC6A	trinucleotide repeat containing 6A
chr16	28836593	28837193	601	+		X1349	11273	28823035	28837237	14203	+	0	inside	0	11273	ATXN2L	ataxin 2 like
chr16	28950993	28951393	401	+		X1350	84901	28950807	28967097	16291	+	0	inside	0	84901	NFATC2IP	nuclear factor of activated T cells 2 interacting protein
chr16	29796793	29797193	401	+		X1351	3835	29790719	29805385	14667	+	0	inside	0	3835	KIF22	kinesin family member 22
chr16	30698193	30698393	201	+		X1352	10847	30698209	30745169	46961	+	0	overlapStart	0	10847	SRCAP	Snf2 related CREBBP activator protein
chr16	30710393	30710793	401	+		X1353	677813	30710537	30710665	129	+	0	includeFeature	0	677813	SNORA30	small nucleolar RNA, H/ACA box 30
chr16	30722793	30723193	401	+		X1354	10847	30698209	30745169	46961	+	0	inside	0	10847	SRCAP	Snf2 related CREBBP activator protein
chr16	30723593	30724593	1001	+		X1355	10847	30698209	30745169	46961	+	0	inside	0	10847	SRCAP	Snf2 related CREBBP activator protein
chr16	30728993	30729593	601	+		X1356	10847	30698209	30745169	46961	+	0	inside	0	10847	SRCAP	Snf2 related CREBBP activator protein
chr16	30737393	30737793	401	+		X1357	10847	30698209	30745169	46961	+	0	inside	0	10847	SRCAP	Snf2 related CREBBP activator protein
chr16	31184793	31185393	601	+		X1358	2521	31180110	31194871	14762	+	0	inside	0	2521	FUS	FUS RNA binding protein
chr16	31185593	31188393	2801	+		X1359	2521	31180110	31194871	14762	+	0	inside	0	2521	FUS	FUS RNA binding protein
chr16	31189993	31191193	1201	+		X1360	2521	31180110	31194871	14762	+	0	inside	0	2521	FUS	FUS RNA binding protein
chr16	31191393	31191593	201	+		X1361	2521	31180110	31194871	14762	+	0	inside	0	2521	FUS	FUS RNA binding protein
chr16	53209388	53209788	401	+		X1362	80205	53055033	53329150	274118	+	0	inside	0	80205	CHD9	chromodomain helicase DNA binding protein 9
chr16	56192387	56192787	401	+		X1363	2775	56191390	56357444	166055	+	0	inside	0	2775	GNAO1	G protein subunit alpha o1
chr16	56275987	56276187	201	+		X1364	2775	56191390	56357444	166055	+	0	inside	0	2775	GNAO1	G protein subunit alpha o1
chr16	56336787	56340987	4201	+		X1365	2775	56191390	56357444	166055	+	0	inside	0	2775	GNAO1	G protein subunit alpha o1
chr16	56343787	56347387	3601	+		X1366	2775	56191390	56357444	166055	+	0	inside	0	2775	GNAO1	G protein subunit alpha o1
chr16	56348187	56349987	1801	+		X1367	2775	56191390	56357444	166055	+	0	inside	0	2775	GNAO1	G protein subunit alpha o1
chr16	58548386	58548786	401	+		X1368	23019	58519951	58629886	109936	-	0	inside	0	23019	CNOT1	CCR4-NOT transcription complex subunit 1
chr16	66731384	66732384	1001	+		X1369	1783	66720893	66751798	30906	-	0	inside	0	1783	DYNC1LI2	dynein cytoplasmic 1 light intermediate chain 2
chr16	67176384	67176784	401	+		X1370	653319	67175604	67184040	8437	-	0	inside	0	653319	KIAA0895L	KIAA0895 like
chr16	67180184	67180584	401	+		X1371	653319	67175604	67184040	8437	-	0	inside	0	653319	KIAA0895L	KIAA0895 like
chr16	67828184	67828384	201	+		X1372	55815	67806765	67832148	25384	+	0	inside	0	55815	TSNAXIP1	translin associated factor X interacting protein 1
chr16	67830184	67830384	201	+		X1373	55815	67806765	67832148	25384	+	0	inside	0	55815	TSNAXIP1	translin associated factor X interacting protein 1
chr16	70251983	70252783	801	+		X1374	16	70252295	70289543	37249	-	0	overlapEnd	0	16	AARS	alanyl-tRNA synthetase
chr16	70254583	70254983	401	+		X1375	16	70252295	70289543	37249	-	0	inside	0	16	AARS	alanyl-tRNA synthetase
chr16	70282583	70282783	201	+		X1376	16	70252295	70289543	37249	-	0	inside	0	16	AARS	alanyl-tRNA synthetase
chr16	70529383	70529783	401	+		X1377	100113402	70529509	70529588	80	+	0	includeFeature	0	100113402	SNORD111B	small nucleolar RNA, C/D box 111B
chr16	70537983	70538183	201	+		X1378	692214	70538005	70538098	94	+	0	includeFeature	0	692214	SNORD111	small nucleolar RNA, C/D box 111
chr16	70662583	70662983	401	+		X1379	92154	70661204	70686066	24863	-	0	inside	0	92154	MTSS1L	MTSS1L, I-BAR domain containing
chr16	70665783	70666583	801	+		X1380	92154	70661204	70686066	24863	-	0	inside	0	92154	MTSS1L	MTSS1L, I-BAR domain containing
chr16	70677983	70679183	1201	+		X1381	92154	70661204	70686066	24863	-	0	inside	0	92154	MTSS1L	MTSS1L, I-BAR domain containing
chr16	70680183	70680583	401	+		X1382	92154	70661204	70686066	24863	-	0	inside	0	92154	MTSS1L	MTSS1L, I-BAR domain containing
chr16	70682583	70682983	401	+		X1383	92154	70661204	70686066	24863	-	0	inside	0	92154	MTSS1L	MTSS1L, I-BAR domain containing
chr16	71758383	71758583	201	+		X1384	164	71729000	71809201	80202	-	0	inside	0	164	AP1G1	adaptor related protein complex 1 subunit gamma 1
chr16	75229182	75229582	401	+		X1385	9564	75228187	75268053	39867	-	0	inside	0	9564	BCAR1	BCAR1, Cas family scaffold protein
chr16	75241782	75241982	201	+		X1386	9564	75228187	75268053	39867	-	0	inside	0	9564	BCAR1	BCAR1, Cas family scaffold protein
chr16	75247782	75248182	401	+		X1387	9564	75228187	75268053	39867	-	0	inside	0	9564	BCAR1	BCAR1, Cas family scaffold protein
chr16	75256182	75256382	201	+		X1388	9564	75228187	75268053	39867	-	0	inside	0	9564	BCAR1	BCAR1, Cas family scaffold protein
chr16	81447581	81447981	401	+		X1389	80790	81445170	81711762	266593	+	0	inside	0	80790	CMIP	c-Maf inducing protein
chr16	81451781	81451981	201	+		X1390	80790	81445170	81711762	266593	+	0	inside	0	80790	CMIP	c-Maf inducing protein
chr16	81453781	81454581	801	+		X1391	80790	81445170	81711762	266593	+	0	inside	0	80790	CMIP	c-Maf inducing protein
chr16	81455381	81455581	201	+		X1392	80790	81445170	81711762	266593	+	0	inside	0	80790	CMIP	c-Maf inducing protein
chr16	81456381	81456981	601	+		X1393	80790	81445170	81711762	266593	+	0	inside	0	80790	CMIP	c-Maf inducing protein
chr16	81457381	81457581	201	+		X1394	80790	81445170	81711762	266593	+	0	inside	0	80790	CMIP	c-Maf inducing protein
chr16	81458381	81458581	201	+		X1395	80790	81445170	81711762	266593	+	0	inside	0	80790	CMIP	c-Maf inducing protein
chr16	81459181	81459381	201	+		X1396	80790	81445170	81711762	266593	+	0	inside	0	80790	CMIP	c-Maf inducing protein
chr16	81459581	81459981	401	+		X1397	80790	81445170	81711762	266593	+	0	inside	0	80790	CMIP	c-Maf inducing protein
chr16	81465181	81465781	601	+		X1398	80790	81445170	81711762	266593	+	0	inside	0	80790	CMIP	c-Maf inducing protein
chr16	81472381	81472981	601	+		X1399	80790	81445170	81711762	266593	+	0	inside	0	80790	CMIP	c-Maf inducing protein
chr16	81487381	81487981	601	+		X1400	80790	81445170	81711762	266593	+	0	inside	0	80790	CMIP	c-Maf inducing protein
chr16	81493181	81493781	601	+		X1401	80790	81445170	81711762	266593	+	0	inside	0	80790	CMIP	c-Maf inducing protein
chr16	81494181	81494781	601	+		X1402	80790	81445170	81711762	266593	+	0	inside	0	80790	CMIP	c-Maf inducing protein
chr16	81496581	81497581	1001	+		X1403	80790	81445170	81711762	266593	+	0	inside	0	80790	CMIP	c-Maf inducing protein
chr16	81514381	81515181	801	+		X1404	80790	81445170	81711762	266593	+	0	inside	0	80790	CMIP	c-Maf inducing protein
chr16	81518181	81518781	601	+		X1405	80790	81445170	81711762	266593	+	0	inside	0	80790	CMIP	c-Maf inducing protein
chr16	85605180	85606980	1801	+		X1462	23199	85611409	85676204	64796	+	4428	upstream	4428	23199	GSE1	Gse1 coiled-coil protein
chr16	85607380	85607580	201	+		X1463	23199	85611409	85676204	64796	+	3828	upstream	3828	23199	GSE1	Gse1 coiled-coil protein
chr16	85607780	85609380	1601	+		X1464	23199	85611409	85676204	64796	+	2028	upstream	2028	23199	GSE1	Gse1 coiled-coil protein
chr16	85610580	85611180	601	+		X1465	23199	85611409	85676204	64796	+	228	upstream	228	23199	GSE1	Gse1 coiled-coil protein
chr16	85611380	85611780	401	+		X1466	23199	85611409	85676204	64796	+	0	overlapStart	0	23199	GSE1	Gse1 coiled-coil protein
chr16	85612380	85613580	1201	+		X1467	23199	85611409	85676204	64796	+	0	inside	0	23199	GSE1	Gse1 coiled-coil protein
chr16	85614180	85620180	6001	+		X1468	23199	85611409	85676204	64796	+	0	inside	0	23199	GSE1	Gse1 coiled-coil protein
chr16	85620380	85622180	1801	+		X1469	23199	85611409	85676204	64796	+	0	inside	0	23199	GSE1	Gse1 coiled-coil protein
chr16	85622380	85626780	4401	+		X1470	23199	85611409	85676204	64796	+	0	inside	0	23199	GSE1	Gse1 coiled-coil protein
chr16	85628580	85629380	801	+		X1471	23199	85611409	85676204	64796	+	0	inside	0	23199	GSE1	Gse1 coiled-coil protein
chr16	85629580	85632180	2601	+		X1472	23199	85611409	85676204	64796	+	0	inside	0	23199	GSE1	Gse1 coiled-coil protein
chr16	85632380	85633780	1401	+		X1473	23199	85611409	85676204	64796	+	0	inside	0	23199	GSE1	Gse1 coiled-coil protein
chr16	85633980	85636980	3001	+		X1474	23199	85611409	85676204	64796	+	0	inside	0	23199	GSE1	Gse1 coiled-coil protein
chr16	85637180	85637980	801	+		X1475	23199	85611409	85676204	64796	+	0	inside	0	23199	GSE1	Gse1 coiled-coil protein
chr16	85638180	85638580	401	+		X1476	23199	85611409	85676204	64796	+	0	inside	0	23199	GSE1	Gse1 coiled-coil protein
chr16	85638780	85639780	1001	+		X1477	23199	85611409	85676204	64796	+	0	inside	0	23199	GSE1	Gse1 coiled-coil protein
chr16	85639980	85641780	1801	+		X1478	23199	85611409	85676204	64796	+	0	inside	0	23199	GSE1	Gse1 coiled-coil protein
chr16	85641980	85643780	1801	+		X1479	23199	85611409	85676204	64796	+	0	inside	0	23199	GSE1	Gse1 coiled-coil protein
chr16	85644180	85644580	401	+		X1480	23199	85611409	85676204	64796	+	0	inside	0	23199	GSE1	Gse1 coiled-coil protein
chr16	85644980	85645780	801	+		X1481	23199	85611409	85676204	64796	+	0	inside	0	23199	GSE1	Gse1 coiled-coil protein
chr16	85646180	85646780	601	+		X1482	23199	85611409	85676204	64796	+	0	inside	0	23199	GSE1	Gse1 coiled-coil protein
chr16	85647180	85647580	401	+		X1483	23199	85611409	85676204	64796	+	0	inside	0	23199	GSE1	Gse1 coiled-coil protein
chr16	85648380	85650980	2601	+		X1484	23199	85611409	85676204	64796	+	0	inside	0	23199	GSE1	Gse1 coiled-coil protein
chr16	85651180	85653180	2001	+		X1485	23199	85611409	85676204	64796	+	0	inside	0	23199	GSE1	Gse1 coiled-coil protein
chr16	85653380	85654580	1201	+		X1486	23199	85611409	85676204	64796	+	0	inside	0	23199	GSE1	Gse1 coiled-coil protein
chr16	85655780	85656180	401	+		X1487	23199	85611409	85676204	64796	+	0	inside	0	23199	GSE1	Gse1 coiled-coil protein
chr16	85657180	85659380	2201	+		X1488	23199	85611409	85676204	64796	+	0	inside	0	23199	GSE1	Gse1 coiled-coil protein
chr16	85660980	85661380	401	+		X1489	23199	85611409	85676204	64796	+	0	inside	0	23199	GSE1	Gse1 coiled-coil protein
chr16	85661780	85662580	801	+		X1490	23199	85611409	85676204	64796	+	0	inside	0	23199	GSE1	Gse1 coiled-coil protein
chr16	85672380	85672980	601	+		X1491	23199	85611409	85676204	64796	+	0	inside	0	23199	GSE1	Gse1 coiled-coil protein
chr16	88453779	88453979	201	+		X1492	161882	88453317	88537016	83700	+	0	inside	0	161882	ZFPM1	zinc finger protein, FOG family member 1
chr16	88454379	88455179	801	+		X1493	161882	88453317	88537016	83700	+	0	inside	0	161882	ZFPM1	zinc finger protein, FOG family member 1
chr16	88465379	88465779	401	+		X1494	161882	88453317	88537016	83700	+	0	inside	0	161882	ZFPM1	zinc finger protein, FOG family member 1
chr16	88490379	88490779	401	+		X1495	161882	88453317	88537016	83700	+	0	inside	0	161882	ZFPM1	zinc finger protein, FOG family member 1
chr16	88494779	88495979	1201	+		X1496	161882	88453317	88537016	83700	+	0	inside	0	161882	ZFPM1	zinc finger protein, FOG family member 1
chr16	88497779	88498979	1201	+		X1497	161882	88453317	88537016	83700	+	0	inside	0	161882	ZFPM1	zinc finger protein, FOG family member 1
chr16	88500379	88500979	601	+		X1498	161882	88453317	88537016	83700	+	0	inside	0	161882	ZFPM1	zinc finger protein, FOG family member 1
chr16	88501779	88501979	201	+		X1499	161882	88453317	88537016	83700	+	0	inside	0	161882	ZFPM1	zinc finger protein, FOG family member 1
chr16	88502379	88502979	601	+		X1500	161882	88453317	88537016	83700	+	0	inside	0	161882	ZFPM1	zinc finger protein, FOG family member 1
chr16	88503979	88504379	401	+		X1501	161882	88453317	88537016	83700	+	0	inside	0	161882	ZFPM1	zinc finger protein, FOG family member 1
chr16	88505179	88505579	401	+		X1502	161882	88453317	88537016	83700	+	0	inside	0	161882	ZFPM1	zinc finger protein, FOG family member 1
chr16	88506379	88508179	1801	+		X1503	161882	88453317	88537016	83700	+	0	inside	0	161882	ZFPM1	zinc finger protein, FOG family member 1
chr16	88509779	88510979	1201	+		X1504	161882	88453317	88537016	83700	+	0	inside	0	161882	ZFPM1	zinc finger protein, FOG family member 1
chr16	88511779	88512179	401	+		X1505	161882	88453317	88537016	83700	+	0	inside	0	161882	ZFPM1	zinc finger protein, FOG family member 1
chr16	88514979	88515579	601	+		X1506	161882	88453317	88537016	83700	+	0	inside	0	161882	ZFPM1	zinc finger protein, FOG family member 1
chr16	88515979	88517179	1201	+		X1507	161882	88453317	88537016	83700	+	0	inside	0	161882	ZFPM1	zinc finger protein, FOG family member 1
chr16	88526179	88526779	601	+		X1508	161882	88453317	88537016	83700	+	0	inside	0	161882	ZFPM1	zinc finger protein, FOG family member 1
chr16	88651779	88652579	801	+		X1509	4597	88651935	88663161	11227	-	0	overlapEnd	0	4597	MVD	mevalonate diphosphate decarboxylase
chr16	88656179	88657379	1201	+		X1510	4597	88651935	88663161	11227	-	0	inside	0	4597	MVD	mevalonate diphosphate decarboxylase
chr16	88657579	88657979	401	+		X1511	4597	88651935	88663161	11227	-	0	inside	0	4597	MVD	mevalonate diphosphate decarboxylase
chr16	88661979	88662579	601	+		X1512	4597	88651935	88663161	11227	-	0	inside	0	4597	MVD	mevalonate diphosphate decarboxylase
chr16	88850979	88851179	201	+		X1513	2588	88813734	88856970	43237	-	0	inside	0	2588	GALNS	galactosamine (N-acetyl)-6-sulfatase
chr16	89294579	89294979	401	+		X1514	29123	89267627	89490561	222935	-	0	inside	0	29123	ANKRD11	ankyrin repeat domain 11
chr16	89297779	89298379	601	+		X1515	29123	89267627	89490561	222935	-	0	inside	0	29123	ANKRD11	ankyrin repeat domain 11
chr16	89300579	89301579	1001	+		X1516	29123	89267627	89490561	222935	-	0	inside	0	29123	ANKRD11	ankyrin repeat domain 11
chr16	89303379	89303779	401	+		X1517	29123	89267627	89490561	222935	-	0	inside	0	29123	ANKRD11	ankyrin repeat domain 11
chr16	89411179	89411579	401	+		X1518	29123	89267627	89490561	222935	-	0	inside	0	29123	ANKRD11	ankyrin repeat domain 11
chr16	89519779	89520179	401	+		X1519	6687	89490917	89557768	66852	+	0	inside	0	6687	SPG7	SPG7, paraplegin matrix AAA peptidase subunit
chr16	89530579	89530779	201	+		X1520	6687	89490917	89557768	66852	+	0	inside	0	6687	SPG7	SPG7, paraplegin matrix AAA peptidase subunit
chr16	89556979	89557579	601	+		X1521	6687	89490917	89557768	66852	+	0	inside	0	6687	SPG7	SPG7, paraplegin matrix AAA peptidase subunit
chr16	89561379	89561579	201	+		X1522	606500	89560677	89563043	2367	+	0	inside	0	606500	SNORD68	small nucleolar RNA, C/D box 68
chr16	89693379	89695179	1801	+		X1523	8558	89680737	89696364	15628	+	0	inside	0	8558	CDK10	cyclin dependent kinase 10
chr16	89695579	89696379	801	+		X1524	8558	89680737	89696364	15628	+	0	overlapEnd	0	8558	CDK10	cyclin dependent kinase 10
chr16	89737579	89737979	401	+		X1525	92822	89720400	89740903	20504	+	0	inside	0	92822	ZNF276	zinc finger protein 276
chr16	89764979	89765179	201	+		X1526	2175	89737549	89816657	79109	-	0	inside	0	2175	FANCA	FA complementation group A
chr16	89810579	89811179	601	+		X1527	2175	89737549	89816657	79109	-	0	inside	0	2175	FANCA	FA complementation group A
chr16	89829179	89829379	201	+		X1528	84501	89818179	89871319	53141	+	0	inside	0	84501	SPIRE2	spire type actin nucleation factor 2
chr16	89829579	89830179	601	+		X1529	84501	89818179	89871319	53141	+	0	inside	0	84501	SPIRE2	spire type actin nucleation factor 2
chr16	89860779	89861379	601	+		X1530	84501	89818179	89871319	53141	+	0	inside	0	84501	SPIRE2	spire type actin nucleation factor 2
chr16	89873579	89873979	401	+		X1531	22980	89873586	89918233	44648	+	0	overlapStart	0	22980	TCF25	transcription factor 25
chr16	89900579	89901179	601	+		X1532	22980	89873586	89918233	44648	+	0	inside	0	22980	TCF25	transcription factor 25
chr16	89902779	89903179	401	+		X1533	22980	89873586	89918233	44648	+	0	inside	0	22980	TCF25	transcription factor 25
chr16	89903779	89904779	1001	+		X1534	22980	89873586	89918233	44648	+	0	inside	0	22980	TCF25	transcription factor 25
chr16	89904979	89905579	601	+		X1535	22980	89873586	89918233	44648	+	0	inside	0	22980	TCF25	transcription factor 25
chr17	2329000	2329400	401	+		X1536	55720	2322503	2337507	15005	-	0	inside	0	55720	TSR1	TSR1, ribosome maturation factor
chr17	2330200	2330400	201	+		X1537	55720	2322503	2337507	15005	-	0	inside	0	55720	TSR1	TSR1, ribosome maturation factor
chr17	2362800	2363200	401	+		X1538	9905	2337498	2381058	43561	+	0	inside	0	9905	SGSM2	small G protein signaling modulator 2
chr17	2857000	2857400	401	+		X1539	23108	2777056	3037739	260684	+	0	inside	0	23108	RAP1GAP2	RAP1 GTPase activating protein 2
chr17	2916600	2917000	401	+		X1540	23108	2777056	3037739	260684	+	0	inside	0	23108	RAP1GAP2	RAP1 GTPase activating protein 2
chr17	2924800	2925600	801	+		X1541	23108	2777056	3037739	260684	+	0	inside	0	23108	RAP1GAP2	RAP1 GTPase activating protein 2
chr17	2928200	2928800	601	+		X1542	23108	2777056	3037739	260684	+	0	inside	0	23108	RAP1GAP2	RAP1 GTPase activating protein 2
chr17	2935000	2935200	201	+		X1543	23108	2777056	3037739	260684	+	0	inside	0	23108	RAP1GAP2	RAP1 GTPase activating protein 2
chr17	2963400	2964000	601	+		X1544	23108	2777056	3037739	260684	+	0	inside	0	23108	RAP1GAP2	RAP1 GTPase activating protein 2
chr17	2984800	2985200	401	+		X1545	23108	2777056	3037739	260684	+	0	inside	0	23108	RAP1GAP2	RAP1 GTPase activating protein 2
chr17	2995200	2995600	401	+		X1546	23108	2777056	3037739	260684	+	0	inside	0	23108	RAP1GAP2	RAP1 GTPase activating protein 2
chr17	3004000	3005400	1401	+		X1547	23108	2777056	3037739	260684	+	0	inside	0	23108	RAP1GAP2	RAP1 GTPase activating protein 2
chr17	3030800	3033000	2201	+		X1548	23108	2777056	3037739	260684	+	0	inside	0	23108	RAP1GAP2	RAP1 GTPase activating protein 2
chr17	3033200	3034600	1401	+		X1549	23108	2777056	3037739	260684	+	0	inside	0	23108	RAP1GAP2	RAP1 GTPase activating protein 2
chr17	3036400	3037200	801	+		X1550	23108	2777056	3037739	260684	+	0	inside	0	23108	RAP1GAP2	RAP1 GTPase activating protein 2
chr17	3926200	3926600	401	+		X1551	489	3923870	3964464	40595	-	0	inside	0	489	ATP2A3	ATPase sarcoplasmic/endoplasmic reticulum Ca2+ transporting 3
chr17	3926800	3927000	201	+		X1552	489	3923870	3964464	40595	-	0	inside	0	489	ATP2A3	ATPase sarcoplasmic/endoplasmic reticulum Ca2+ transporting 3
chr17	3927400	3928800	1401	+		X1553	489	3923870	3964464	40595	-	0	inside	0	489	ATP2A3	ATPase sarcoplasmic/endoplasmic reticulum Ca2+ transporting 3
chr17	3934800	3935200	401	+		X1554	489	3923870	3964464	40595	-	0	inside	0	489	ATP2A3	ATPase sarcoplasmic/endoplasmic reticulum Ca2+ transporting 3
chr17	3936400	3937800	1401	+		X1555	489	3923870	3964464	40595	-	0	inside	0	489	ATP2A3	ATPase sarcoplasmic/endoplasmic reticulum Ca2+ transporting 3
chr17	3940800	3942800	2001	+		X1556	489	3923870	3964464	40595	-	0	inside	0	489	ATP2A3	ATPase sarcoplasmic/endoplasmic reticulum Ca2+ transporting 3
chr17	3944600	3948000	3401	+		X1557	489	3923870	3964464	40595	-	0	inside	0	489	ATP2A3	ATPase sarcoplasmic/endoplasmic reticulum Ca2+ transporting 3
chr17	3951000	3952600	1601	+		X1558	489	3923870	3964464	40595	-	0	inside	0	489	ATP2A3	ATPase sarcoplasmic/endoplasmic reticulum Ca2+ transporting 3
chr17	3952800	3954200	1401	+		X1559	489	3923870	3964464	40595	-	0	inside	0	489	ATP2A3	ATPase sarcoplasmic/endoplasmic reticulum Ca2+ transporting 3
chr17	3956000	3957400	1401	+		X1560	489	3923870	3964464	40595	-	0	inside	0	489	ATP2A3	ATPase sarcoplasmic/endoplasmic reticulum Ca2+ transporting 3
chr17	3958200	3958600	401	+		X1561	489	3923870	3964464	40595	-	0	inside	0	489	ATP2A3	ATPase sarcoplasmic/endoplasmic reticulum Ca2+ transporting 3
chr17	3960000	3961400	1401	+		X1562	489	3923870	3964464	40595	-	0	inside	0	489	ATP2A3	ATPase sarcoplasmic/endoplasmic reticulum Ca2+ transporting 3
chr17	3961600	3962400	801	+		X1563	489	3923870	3964464	40595	-	0	inside	0	489	ATP2A3	ATPase sarcoplasmic/endoplasmic reticulum Ca2+ transporting 3
chr17	3962600	3963800	1201	+		X1564	489	3923870	3964464	40595	-	0	inside	0	489	ATP2A3	ATPase sarcoplasmic/endoplasmic reticulum Ca2+ transporting 3
chr17	7221399	7223799	2401	+		X1565	37	7217125	7225273	8149	+	0	inside	0	37	ACADVL	acyl-CoA dehydrogenase very long chain
chr17	7224799	7225599	801	+		X1566	37	7217125	7225273	8149	+	0	overlapEnd	0	37	ACADVL	acyl-CoA dehydrogenase very long chain
chr17	7312599	7312799	201	+		X1567	2874	7311324	7319174	7851	-	0	inside	0	2874	GPS2	G protein pathway suppressor 2
chr17	7574599	7574999	401	+		X1568	652965	7574713	7576185	1473	+	0	overlapStart	0	652965	SNORA48	small nucleolar RNA, H/ACA box 48
chr17	7576799	7577599	801	+		X1569	652966	7576811	7576952	142	+	0	includeFeature	0	652966	SNORD10	small nucleolar RNA, C/D box 10
chr17	7577799	7578599	801	+		X1570	26781	7577955	7578091	137	+	0	includeFeature	0	26781	SNORA67	small nucleolar RNA, H/ACA box 67
chr17	7905999	7906399	401	+		X1571	677763	7906122	7906260	139	+	0	includeFeature	0	677763	SCARNA21	small Cajal body-specific RNA 21
chr17	8066199	8068599	2401	+		X1577	242	8072636	8087703	15068	-	4036	downstream	4036	242	ALOX12B	arachidonate 12-lipoxygenase, 12R type
chr17	8068999	8069999	1001	+		X1578	242	8072636	8087703	15068	-	2636	downstream	2636	242	ALOX12B	arachidonate 12-lipoxygenase, 12R type
chr17	8070199	8072599	2401	+		X1579	242	8072636	8087703	15068	-	36	downstream	36	242	ALOX12B	arachidonate 12-lipoxygenase, 12R type
chr17	8072799	8077999	5201	+		X1580	242	8072636	8087703	15068	-	0	inside	0	242	ALOX12B	arachidonate 12-lipoxygenase, 12R type
chr17	8079199	8079999	801	+		X1581	242	8072636	8087703	15068	-	0	inside	0	242	ALOX12B	arachidonate 12-lipoxygenase, 12R type
chr17	8080199	8080599	401	+		X1582	242	8072636	8087703	15068	-	0	inside	0	242	ALOX12B	arachidonate 12-lipoxygenase, 12R type
chr17	8080999	8081399	401	+		X1583	242	8072636	8087703	15068	-	0	inside	0	242	ALOX12B	arachidonate 12-lipoxygenase, 12R type
chr17	8173399	8173599	201	+		X1584	727676	8173454	8173587	134	-	0	includeFeature	0	727676	SNORD118	small nucleolar RNA, C/D box 118
chr17	8474198	8475998	1801	+		X1585	81565	8413131	8490411	77281	+	0	inside	0	81565	NDEL1	nudE neurodevelopment protein 1 like 1
chr17	8478198	8478398	201	+		X1586	81565	8413131	8490411	77281	+	0	inside	0	81565	NDEL1	nudE neurodevelopment protein 1 like 1
chr17	8479998	8480398	401	+		X1587	81565	8413131	8490411	77281	+	0	inside	0	81565	NDEL1	nudE neurodevelopment protein 1 like 1
chr17	8487398	8487598	201	+		X1588	81565	8413131	8490411	77281	+	0	inside	0	81565	NDEL1	nudE neurodevelopment protein 1 like 1
chr17	8499198	8499398	201	+		X1589	4628	8474205	8630761	156557	-	0	inside	0	4628	MYH10	myosin heavy chain 10
chr17	8506198	8506598	401	+		X1590	4628	8474205	8630761	156557	-	0	inside	0	4628	MYH10	myosin heavy chain 10
chr17	8512398	8512798	401	+		X1591	4628	8474205	8630761	156557	-	0	inside	0	4628	MYH10	myosin heavy chain 10
chr17	8518598	8518798	201	+		X1592	4628	8474205	8630761	156557	-	0	inside	0	4628	MYH10	myosin heavy chain 10
chr17	8520998	8521398	401	+		X1593	4628	8474205	8630761	156557	-	0	inside	0	4628	MYH10	myosin heavy chain 10
chr17	8535198	8535598	401	+		X1594	4628	8474205	8630761	156557	-	0	inside	0	4628	MYH10	myosin heavy chain 10
chr17	8535798	8535998	201	+		X1595	4628	8474205	8630761	156557	-	0	inside	0	4628	MYH10	myosin heavy chain 10
chr17	8541998	8542398	401	+		X1596	4628	8474205	8630761	156557	-	0	inside	0	4628	MYH10	myosin heavy chain 10
chr17	8548598	8548798	201	+		X1597	4628	8474205	8630761	156557	-	0	inside	0	4628	MYH10	myosin heavy chain 10
chr17	8622998	8623398	401	+		X1598	4628	8474205	8630761	156557	-	0	inside	0	4628	MYH10	myosin heavy chain 10
chr17	8630598	8630798	201	+		X1599	4628	8474205	8630761	156557	-	0	overlapStart	0	4628	MYH10	myosin heavy chain 10
chr17	16101197	16101797	601	+		X1600	9611	16029157	16218185	189029	-	0	inside	0	9611	NCOR1	nuclear receptor corepressor 1
chr17	16138997	16139197	201	+		X1601	9611	16029157	16218185	189029	-	0	inside	0	9611	NCOR1	nuclear receptor corepressor 1
chr17	16380997	16381197	201	+		X1602	7314	16380798	16382745	1948	+	0	inside	0	7314	UBB	ubiquitin B
chr17	16439396	16439796	401	+		X1603	692087	16439505	16439576	72	+	0	includeFeature	0	692087	SNORD49B	small nucleolar RNA, C/D box 49B
chr17	16439996	16440196	201	+		X1604	26800	16440036	16440106	71	+	0	includeFeature	0	26800	SNORD49A	small nucleolar RNA, C/D box 49A
chr17	16441196	16441396	201	+		X1605	692106	16441226	16441298	73	+	0	includeFeature	0	692106	SNORD65	small nucleolar RNA, C/D box 65
chr17	17216796	17216996	201	+		X1606	23164	17042545	17217679	175135	+	0	inside	0	23164	MPRIP	myosin phosphatase Rho interacting protein
chr17	17812996	17813596	601	+		X1607	102465466	17813480	17813545	66	-	0	includeFeature	0	102465466	MIR6777	microRNA 6777
chr17	17814596	17815596	1001	+		X1608	6720	17810399	17837002	26604	-	0	inside	0	6720	SREBF1	sterol regulatory element binding transcription factor 1
chr17	17816996	17817996	1001	+		X1609	6720	17810399	17837002	26604	-	0	inside	0	6720	SREBF1	sterol regulatory element binding transcription factor 1
chr17	17818196	17820596	2401	+		X1610	6720	17810399	17837002	26604	-	0	inside	0	6720	SREBF1	sterol regulatory element binding transcription factor 1
chr17	17823396	17823596	201	+		X1611	6720	17810399	17837002	26604	-	0	inside	0	6720	SREBF1	sterol regulatory element binding transcription factor 1
chr17	17831596	17831796	201	+		X1612	6720	17810399	17837002	26604	-	0	inside	0	6720	SREBF1	sterol regulatory element binding transcription factor 1
chr17	19187996	19188196	201	+		X1614	780851	19188016	19188714	699	+	0	overlapStart	0	780851	SNORD3A	small nucleolar RNA, C/D box 3A
chr17	28720394	28720794	401	+		X1615	26808	28720550	28720616	67	+	0	includeFeature	0	26808	SNORD42B	small nucleolar RNA, C/D box 42B
chr17	28722394	28722994	601	+		X1616	6147	28719393	28724359	4967	+	0	inside	0	6147	RPL23A	ribosomal protein L23a
chr17	28723394	28723794	401	+		X1617	26772	28723682	28723753	72	+	0	includeFeature	0	26772	SNORD4B	small nucleolar RNA, C/D box 4B
chr17	29166793	29166993	201	+		X1618	399687	29073517	29180412	106896	-	0	inside	0	399687	MYO18A	myosin XVIIIA
chr17	29565793	29566193	401	+		X1619	116236	29560547	29567137	6591	-	0	inside	0	116236	ABHD15	abhydrolase domain containing 15
chr17	32350193	32350393	201	+		X1623	693217	32350109	32350202	94	+	0	overlapEnd	0	693217	MIR632	microRNA 632
chr17	35573592	35573792	201	+		X1624	692076	35573657	35573753	97	+	0	includeFeature	0	692076	SNORD7	small nucleolar RNA, C/D box 7
chr17	38852591	38853191	601	+		X1625	619505	38850684	38853764	3081	-	0	inside	0	619505	SNORA21	small nucleolar RNA, H/ACA box 21
chr17	40027391	40027791	401	+		X1626	101340251	40027542	40027645	104	-	0	includeFeature	0	101340251	SNORD124	small nucleolar RNA, C/D box 124
chr17	40398791	40399191	401	+		X1627	7153	40388516	40417950	29435	-	0	inside	0	7153	TOP2A	DNA topoisomerase II alpha
chr17	41688790	41689390	601	+		X1628	10209	41688885	41692668	3784	+	0	overlapStart	0	10209	EIF1	eukaryotic translation initiation factor 1
chr17	41892990	41893590	601	+		X1629	47	41866908	41930542	63635	-	0	inside	0	47	ACLY	ATP citrate lyase
chr17	41905990	41906790	801	+		X1630	47	41866908	41930542	63635	-	0	inside	0	47	ACLY	ATP citrate lyase
chr17	41909390	41909790	401	+		X1631	47	41866908	41930542	63635	-	0	inside	0	47	ACLY	ATP citrate lyase
chr17	41910190	41910990	801	+		X1632	47	41866908	41930542	63635	-	0	inside	0	47	ACLY	ATP citrate lyase
chr17	41918590	41918990	401	+		X1633	47	41866908	41930542	63635	-	0	inside	0	47	ACLY	ATP citrate lyase
chr17	42460790	42460990	201	+		X1634	535	42458844	42522611	63768	+	0	inside	0	535	ATP6V0A1	ATPase H+ transporting V0 subunit a1
chr17	44177190	44177590	401	+		X1635	92591	44170447	44179083	8637	+	0	inside	0	92591	ASB16	ankyrin repeat and SOCS box containing 16
chr17	44313990	44315190	1201	+		X1636	10900	44308413	44318671	10259	+	0	inside	0	10900	RUNDC3A	RUN domain containing 3A
chr17	47974789	47975389	601	+		X1637	80279	47945424	47981774	36351	+	0	inside	0	80279	CDK5RAP3	CDK5 regulatory subunit associated protein 3
chr17	47980589	47980789	201	+		X1638	80279	47945424	47981774	36351	+	0	inside	0	80279	CDK5RAP3	CDK5 regulatory subunit associated protein 3
chr17	50719588	50719988	401	+		X1639	51747	50719544	50756213	36670	+	0	inside	0	51747	LUC7L3	LUC7 like 3 pre-mRNA splicing factor
chr17	50745788	50745988	201	+		X1640	51747	50719544	50756213	36670	+	0	inside	0	51747	LUC7L3	LUC7 like 3 pre-mRNA splicing factor
chr17	60231386	60231786	401	+		X1641	677681	60231516	60231646	131	-	0	includeFeature	0	677681	SCARNA20	small Cajal body-specific RNA 20
chr17	63527985	63528585	601	+		X1642	81033	63523334	63548977	25644	+	0	inside	0	81033	KCNH6	potassium voltage-gated channel subfamily H member 6
chr17	63529185	63529385	201	+		X1643	81033	63523334	63548977	25644	+	0	inside	0	81033	KCNH6	potassium voltage-gated channel subfamily H member 6
chr17	63533985	63534385	401	+		X1644	81033	63523334	63548977	25644	+	0	inside	0	81033	KCNH6	potassium voltage-gated channel subfamily H member 6
chr17	64145985	64146585	601	+		X1645	105376843	64145970	64146476	507	+	0	overlapEnd	0	105376843	SNHG25	small nucleolar RNA host gene 25
chr17	64500985	64502585	1601	+		X1646	100616408	64501214	64501313	100	-	0	includeFeature	0	100616408	MIR5047	microRNA 5047
chr17	64502785	64503585	801	+		X1647	1655	64499616	64507530	7915	-	0	inside	0	1655	DDX5	DEAD-box helicase 5
chr17	64503785	64504385	601	+		X1648	1655	64499616	64507530	7915	-	0	inside	0	1655	DDX5	DEAD-box helicase 5
chr17	64504585	64504785	201	+		X1649	1655	64499616	64507530	7915	-	0	inside	0	1655	DDX5	DEAD-box helicase 5
chr17	64505985	64506385	401	+		X1650	1655	64499616	64507530	7915	-	0	inside	0	1655	DDX5	DEAD-box helicase 5
chr17	67825984	67826384	401	+		X1651	2186	67825524	67984378	158855	+	0	inside	0	2186	BPTF	bromodomain PHD finger transcription factor
chr17	67853984	67854784	801	+		X1652	2186	67825524	67984378	158855	+	0	inside	0	2186	BPTF	bromodomain PHD finger transcription factor
chr17	67911184	67911784	601	+		X1653	2186	67825524	67984378	158855	+	0	inside	0	2186	BPTF	bromodomain PHD finger transcription factor
chr17	75564582	75566982	2401	+		X1654	3993	75525080	75575208	50129	+	0	inside	0	3993	LLGL2	LLGL2, scribble cell polarity complex component
chr17	75567782	75568582	801	+		X1655	3993	75525080	75575208	50129	+	0	inside	0	3993	LLGL2	LLGL2, scribble cell polarity complex component
chr17	75595782	75596382	601	+		X1656	80022	75588058	75626501	38444	+	0	inside	0	80022	MYO15B	myosin XVB
chr17	76080982	76081382	401	+		X1657	353174	76071961	76082804	10844	+	0	inside	0	353174	ZACN	zinc activated ion channel
chr17	76081782	76081982	201	+		X1658	353174	76071961	76082804	10844	+	0	inside	0	353174	ZACN	zinc activated ion channel
chr17	76082182	76082782	601	+		X1659	353174	76071961	76082804	10844	+	0	inside	0	353174	ZACN	zinc activated ion channel
chr17	76082982	76083782	801	+		X1660	23265	76081017	76121576	40560	-	0	inside	0	23265	EXOC7	exocyst complex component 7
chr17	76085982	76086182	201	+		X1661	23265	76081017	76121576	40560	-	0	inside	0	23265	EXOC7	exocyst complex component 7
chr17	76087982	76088382	401	+		X1662	23265	76081017	76121576	40560	-	0	inside	0	23265	EXOC7	exocyst complex component 7
chr17	76089182	76089782	601	+		X1663	23265	76081017	76121576	40560	-	0	inside	0	23265	EXOC7	exocyst complex component 7
chr17	76090582	76091582	1001	+		X1664	23265	76081017	76121576	40560	-	0	inside	0	23265	EXOC7	exocyst complex component 7
chr17	76092582	76094582	2001	+		X1665	23265	76081017	76121576	40560	-	0	inside	0	23265	EXOC7	exocyst complex component 7
chr17	76558782	76558982	201	+		X1666	677850	76557769	76560433	2665	+	0	inside	0	677850	SNORD1C	small nucleolar RNA, C/D box 1C
chr17	76560982	76561382	401	+		X1667	677849	76561109	76561192	84	+	0	includeFeature	0	677849	SNORD1B	small nucleolar RNA, C/D box 1B
chr17	76561582	76561782	201	+		X1668	677848	76561634	76561705	72	+	0	includeFeature	0	677848	SNORD1A	small nucleolar RNA, C/D box 1A
chr17	81250781	81250981	201	+		X1669	124565	81245000	81295547	50548	-	0	inside	0	124565	SLC38A10	solute carrier family 38 member 10
chr17	81844981	81845981	1001	+		X1670	5034	81843159	81860694	17536	-	0	inside	0	5034	P4HB	prolyl 4-hydroxylase subunit beta
chr17	81858381	81859581	1201	+		X1671	5034	81843159	81860694	17536	-	0	inside	0	5034	P4HB	prolyl 4-hydroxylase subunit beta
chr17	81867781	81868581	801	+		X1672	396	81867721	81871406	3686	-	0	inside	0	396	ARHGDIA	Rho GDP dissociation inhibitor alpha
chr17	81868781	81868981	201	+		X1673	396	81867721	81871406	3686	-	0	inside	0	396	ARHGDIA	Rho GDP dissociation inhibitor alpha
chr17	81869981	81870781	801	+		X1674	396	81867721	81871406	3686	-	0	inside	0	396	ARHGDIA	Rho GDP dissociation inhibitor alpha
chr17	82052781	82052981	201	+		X1675	2873	82051477	82057470	5994	+	0	inside	0	2873	GPS1	G protein pathway suppressor 1
chr17	82078181	82079781	1601	+		X1676	2194	82078333	82098332	20000	-	0	overlapEnd	0	2194	FASN	fatty acid synthase
chr17	82086381	82086781	401	+		X1677	2194	82078333	82098332	20000	-	0	inside	0	2194	FASN	fatty acid synthase
chr17	82086981	82089381	2401	+		X1678	2194	82078333	82098332	20000	-	0	inside	0	2194	FASN	fatty acid synthase
chr17	82089581	82090581	1001	+		X1679	2194	82078333	82098332	20000	-	0	inside	0	2194	FASN	fatty acid synthase
chr17	82093581	82094581	1001	+		X1680	2194	82078333	82098332	20000	-	0	inside	0	2194	FASN	fatty acid synthase
chr17	82094981	82095581	601	+		X1681	2194	82078333	82098332	20000	-	0	inside	0	2194	FASN	fatty acid synthase
chr17	82096181	82096781	601	+		X1682	2194	82078333	82098332	20000	-	0	inside	0	2194	FASN	fatty acid synthase
chr17	82242580	82243380	801	+		X1683	9123	82228397	82261129	32733	+	0	inside	0	9123	SLC16A3	solute carrier family 16 member 3
chr17	82243980	82244380	401	+		X1684	9123	82228397	82261129	32733	+	0	inside	0	9123	SLC16A3	solute carrier family 16 member 3
chr17	82247180	82247780	601	+		X1685	9123	82228397	82261129	32733	+	0	inside	0	9123	SLC16A3	solute carrier family 16 member 3
chr17	82252380	82252580	201	+		X1686	9123	82228397	82261129	32733	+	0	inside	0	9123	SLC16A3	solute carrier family 16 member 3
chr17	82252980	82253780	801	+		X1687	9123	82228397	82261129	32733	+	0	inside	0	9123	SLC16A3	solute carrier family 16 member 3
chr17	82574780	82575180	401	+		X1688	3607	82519713	82604607	84895	+	0	inside	0	3607	FOXK2	forkhead box K2
chr17	82575380	82575980	601	+		X1689	3607	82519713	82604607	84895	+	0	inside	0	3607	FOXK2	forkhead box K2
chr17	82576380	82577180	801	+		X1690	3607	82519713	82604607	84895	+	0	inside	0	3607	FOXK2	forkhead box K2
chr18	33737792	33740392	2601	+		X1691	80816	33578615	33751192	172578	+	0	inside	0	80816	ASXL3	ASXL transcriptional regulator 3
chr18	33741592	33743392	1801	+		X1692	80816	33578615	33751192	172578	+	0	inside	0	80816	ASXL3	ASXL transcriptional regulator 3
chr18	33743792	33746592	2801	+		X1693	80816	33578615	33751192	172578	+	0	inside	0	80816	ASXL3	ASXL transcriptional regulator 3
chr18	33747792	33748992	1201	+		X1694	80816	33578615	33751192	172578	+	0	inside	0	80816	ASXL3	ASXL transcriptional regulator 3
chr18	33749592	33750392	801	+		X1695	80816	33578615	33751192	172578	+	0	inside	0	80816	ASXL3	ASXL transcriptional regulator 3
chr18	34222792	34224792	2001	+		X1696	8715	33851100	34223551	372452	-	0	overlapStart	0	8715	NOL4	nucleolar protein 4
chr18	37565391	37565791	401	+		X1697	56853	37243047	37566037	322991	-	0	inside	0	56853	CELF4	CUGBP Elav-like family member 4
chr18	49489188	49489388	201	+		X1698	100124516	49489245	49489308	64	-	0	includeFeature	0	100124516	SNORD58C	small nucleolar RNA, C/D box 58C
chr18	49491188	49491388	201	+		X1699	100526842	49481681	49492479	10799	-	0	inside	0	100526842	RPL17-C18orf32	RPL17-C18orf32 readthrough
chr18	49491588	49491788	201	+		X1700	100526842	49481681	49492479	10799	-	0	inside	0	100526842	RPL17-C18orf32	RPL17-C18orf32 readthrough
chr18	49813988	49814588	601	+		X1701	677769	49814023	49814443	421	+	0	includeFeature	0	677769	SCARNA17	small Cajal body-specific RNA 17
chr18	75209382	75209582	201	+		X1702	284273	75195108	75209348	14241	-	33	upstream	33	284273	ZADH2	zinc binding alcohol dehydrogenase domain containing 2
chr18	75235582	75235982	401	+		X1703	10194	75210755	75289950	79196	+	0	inside	0	10194	TSHZ1	teashirt zinc finger homeobox 1
chr18	75248782	75250182	1401	+		X1704	10194	75210755	75289950	79196	+	0	inside	0	10194	TSHZ1	teashirt zinc finger homeobox 1
chr18	75250782	75250982	201	+		X1705	10194	75210755	75289950	79196	+	0	inside	0	10194	TSHZ1	teashirt zinc finger homeobox 1
chr18	76379182	76380182	1001	+		X1706	9658	76358190	76495190	137001	-	0	inside	0	9658	ZNF516	zinc finger protein 516
chr19	572600	572800	201	+		X1707	682	571277	583493	12217	+	0	inside	0	682	BSG	basigin (Ok blood group)
chr19	808000	808400	401	+		X1708	5725	797075	812327	15253	+	0	inside	0	5725	PTBP1	polypyrimidine tract binding protein 1
chr19	811400	812400	1001	+		X1709	5725	797075	812327	15253	+	0	overlapEnd	0	5725	PTBP1	polypyrimidine tract binding protein 1
chr19	893400	893600	201	+		X1710	91300	896503	913245	16743	-	2902	downstream	2902	91300	R3HDM4	R3H domain containing 4
chr19	940800	941600	801	+		X1711	1820	925781	975934	50154	+	0	inside	0	1820	ARID3A	AT-rich interaction domain 3A
chr19	941800	942400	601	+		X1712	1820	925781	975934	50154	+	0	inside	0	1820	ARID3A	AT-rich interaction domain 3A
chr19	943600	946000	2401	+		X1713	1820	925781	975934	50154	+	0	inside	0	1820	ARID3A	AT-rich interaction domain 3A
chr19	947000	947400	401	+		X1714	1820	925781	975934	50154	+	0	inside	0	1820	ARID3A	AT-rich interaction domain 3A
chr19	955400	956200	801	+		X1715	1820	925781	975934	50154	+	0	inside	0	1820	ARID3A	AT-rich interaction domain 3A
chr19	1009600	1010400	801	+		X1716	116444	1000419	1009732	9314	+	0	overlapEnd	0	116444	GRIN3B	glutamate ionotropic receptor NMDA type subunit 3B
chr19	1011000	1011400	401	+		X1717	91304	1009648	1021179	11532	-	0	inside	0	91304	TMEM259	transmembrane protein 259
chr19	1012200	1012400	201	+		X1718	91304	1009648	1021179	11532	-	0	inside	0	91304	TMEM259	transmembrane protein 259
chr19	1021400	1021800	401	+		X1719	91304	1009648	1021179	11532	-	220	upstream	220	91304	TMEM259	transmembrane protein 259
chr19	1269200	1269600	401	+		X1720	1153	1259384	1274880	15497	+	0	inside	0	1153	CIRBP	cold inducible RNA binding protein
chr19	1270800	1271200	401	+		X1721	1153	1259384	1274880	15497	+	0	inside	0	1153	CIRBP	cold inducible RNA binding protein
chr19	1273800	1274200	401	+		X1722	1153	1259384	1274880	15497	+	0	inside	0	1153	CIRBP	cold inducible RNA binding protein
chr19	1586000	1586600	601	+		X1723	53615	1573596	1605445	31850	-	0	inside	0	53615	MBD3	methyl-CpG binding domain protein 3
chr19	1591400	1592000	601	+		X1724	53615	1573596	1605445	31850	-	0	inside	0	53615	MBD3	methyl-CpG binding domain protein 3
chr19	2130800	2131200	401	+		X1725	8943	2100988	2164465	63478	-	0	inside	0	8943	AP3D1	adaptor related protein complex 3 subunit delta 1
chr19	2136200	2136800	601	+		X1726	8943	2100988	2164465	63478	-	0	inside	0	8943	AP3D1	adaptor related protein complex 3 subunit delta 1
chr19	2337800	2338600	801	+		X1727	56928	2269525	2354806	85282	+	0	inside	0	56928	SPPL2B	signal peptide peptidase like 2B
chr19	2339400	2340000	601	+		X1728	56928	2269525	2354806	85282	+	0	inside	0	56928	SPPL2B	signal peptide peptidase like 2B
chr19	2341000	2343400	2401	+		X1729	56928	2269525	2354806	85282	+	0	inside	0	56928	SPPL2B	signal peptide peptidase like 2B
chr19	2790400	2790600	201	+		X1730	7064	2785460	2815807	30348	+	0	inside	0	7064	THOP1	thimet oligopeptidase 1
chr19	3099000	3099800	801	+		X1731	2767	3094410	3124004	29595	+	0	inside	0	2767	GNA11	G protein subunit alpha 11
chr19	3982200	3982600	401	+		X1732	1938	3976056	3985469	9414	-	0	inside	0	1938	EEF2	eukaryotic translation elongation factor 2
chr19	4361999	4362199	201	+		X1733	6455	4360370	4400547	40178	-	0	inside	0	6455	SH3GL1	SH3 domain containing GRB2 like 1, endophilin A2
chr19	4769199	4769799	601	+		X1734	284424	4769140	4772533	3394	+	0	inside	0	284424	MIR7-3HG	MIR7-3 host gene
chr19	5623199	5623399	201	+		X1735	6294	5623035	5668478	45444	+	0	inside	0	6294	SAFB	scaffold attachment factor B
chr19	8402998	8403398	401	+		X1736	9230	8389981	8404434	14454	+	0	inside	0	9230	RAB11B	RAB11B, member RAS oncogene family
chr19	10107598	10107798	201	+		X1737	692229	10107651	10107735	85	+	0	includeFeature	0	692229	SNORD105	small nucleolar RNA, C/D box 105
chr19	10109598	10109998	401	+		X1738	100113382	10109757	10109835	79	+	0	includeFeature	0	100113382	SNORD105B	small nucleolar RNA, C/D box 105B
chr19	10154198	10154398	201	+		X1739	1786	10133345	10231286	97942	-	0	inside	0	1786	DNMT1	DNA methyltransferase 1
chr19	10162598	10162798	201	+		X1740	1786	10133345	10231286	97942	-	0	inside	0	1786	DNMT1	DNA methyltransferase 1
chr19	10166398	10166598	201	+		X1741	1786	10133345	10231286	97942	-	0	inside	0	1786	DNMT1	DNA methyltransferase 1
chr19	10353598	10353998	401	+		X1742	7297	10350529	10380676	30148	-	0	inside	0	7297	TYK2	tyrosine kinase 2
chr19	10395998	10396198	201	+		X1743	11140	10391134	10420121	28988	-	0	inside	0	11140	CDC37	cell division cycle 37
chr19	10654398	10654598	201	+		X1744	3609	10654261	10692417	38157	+	0	inside	0	3609	ILF3	interleukin enhancer binding factor 3
chr19	10670398	10671598	1201	+		X1745	3609	10654261	10692417	38157	+	0	inside	0	3609	ILF3	interleukin enhancer binding factor 3
chr19	10680998	10682198	1201	+		X1746	3609	10654261	10692417	38157	+	0	inside	0	3609	ILF3	interleukin enhancer binding factor 3
chr19	10682598	10683998	1401	+		X1747	3609	10654261	10692417	38157	+	0	inside	0	3609	ILF3	interleukin enhancer binding factor 3
chr19	10686998	10687598	601	+		X1748	3609	10654261	10692417	38157	+	0	inside	0	3609	ILF3	interleukin enhancer binding factor 3
chr19	10689398	10689598	201	+		X1749	3609	10654261	10692417	38157	+	0	inside	0	3609	ILF3	interleukin enhancer binding factor 3
chr19	10689798	10690798	1001	+		X1750	3609	10654261	10692417	38157	+	0	inside	0	3609	ILF3	interleukin enhancer binding factor 3
chr19	11104998	11105798	801	+		X1751	3949	11089362	11133816	44455	+	0	inside	0	3949	LDLR	low density lipoprotein receptor
chr19	11131198	11132398	1201	+		X1752	3949	11089362	11133816	44455	+	0	inside	0	3949	LDLR	low density lipoprotein receptor
chr19	11405198	11405398	201	+		X1753	57139	11384341	11419342	35002	-	0	inside	0	57139	RGL3	ral guanine nucleotide dissociation stimulator like 3
chr19	11416598	11417198	601	+		X1754	57139	11384341	11419342	35002	-	0	inside	0	57139	RGL3	ral guanine nucleotide dissociation stimulator like 3
chr19	11435998	11436598	601	+		X1755	5589	11435288	11450968	15681	+	0	inside	0	5589	PRKCSH	protein kinase C substrate 80K-H
chr19	11446198	11446398	201	+		X1756	5589	11435288	11450968	15681	+	0	inside	0	5589	PRKCSH	protein kinase C substrate 80K-H
chr19	11448198	11448598	401	+		X1757	5589	11435288	11450968	15681	+	0	inside	0	5589	PRKCSH	protein kinase C substrate 80K-H
chr19	11452198	11452998	801	+		X1758	1995	11451326	11481046	29721	-	0	inside	0	1995	ELAVL3	ELAV like RNA binding protein 3
chr19	11477998	11478598	601	+		X1759	115950	11466240	11505923	39684	-	0	inside	0	115950	ZNF653	zinc finger protein 653
chr19	11478798	11479398	601	+		X1760	115950	11466240	11505923	39684	-	0	inside	0	115950	ZNF653	zinc finger protein 653
chr19	11480198	11480998	801	+		X1761	115950	11466240	11505923	39684	-	0	inside	0	115950	ZNF653	zinc finger protein 653
chr19	12676997	12677197	201	+		X1762	1725	12675717	12681902	6186	-	0	inside	0	1725	DHPS	deoxyhypusine synthase
chr19	12679397	12679797	401	+		X1763	1725	12675717	12681902	6186	-	0	inside	0	1725	DHPS	deoxyhypusine synthase
chr19	12703397	12703797	401	+		X1764	30000	12699194	12724011	24818	-	0	inside	0	30000	TNPO2	transportin 2
chr19	12706397	12706597	201	+		X1765	26810	12706449	12706518	70	-	0	includeFeature	0	26810	SNORD41	small nucleolar RNA, C/D box 41
chr19	12774397	12774997	601	+		X1766	29911	12763003	12792582	29580	-	0	inside	0	29911	HOOK2	hook microtubule tethering protein 2
chr19	12939997	12940997	1001	+		X1767	811	12938578	12944489	5912	+	0	inside	0	811	CALR	calreticulin
chr19	12943397	12944597	1201	+		X1768	811	12938578	12944489	5912	+	0	overlapEnd	0	811	CALR	calreticulin
chr19	15380397	15380597	201	+		X1769	26993	15380048	15419141	39094	-	0	inside	0	26993	AKAP8L	A-kinase anchoring protein 8 like
chr19	15397597	15399797	2201	+		X1770	26993	15380048	15419141	39094	-	0	inside	0	26993	AKAP8L	A-kinase anchoring protein 8 like
chr19	15399997	15400197	201	+		X1771	26993	15380048	15419141	39094	-	0	inside	0	26993	AKAP8L	A-kinase anchoring protein 8 like
chr19	15410397	15410597	201	+		X1772	26993	15380048	15419141	39094	-	0	inside	0	26993	AKAP8L	A-kinase anchoring protein 8 like
chr19	17862396	17862796	401	+		X1773	26780	17862588	17862720	133	+	0	includeFeature	0	26780	SNORA68	small nucleolar RNA, H/ACA box 68
chr19	18435396	18435796	401	+		X1774	51477	18434388	18438301	3914	-	0	inside	0	51477	ISYNA1	inositol-3-phosphate synthase 1
chr19	18683596	18683796	201	+		X1775	23373	18683677	18782333	98657	+	0	overlapStart	0	23373	CRTC1	CREB regulated transcription coactivator 1
chr19	18768796	18770796	2001	+		X1776	23373	18683677	18782333	98657	+	0	inside	0	23373	CRTC1	CREB regulated transcription coactivator 1
chr19	18770996	18774996	4001	+		X1777	23373	18683677	18782333	98657	+	0	inside	0	23373	CRTC1	CREB regulated transcription coactivator 1
chr19	18776196	18776796	601	+		X1778	23373	18683677	18782333	98657	+	0	inside	0	23373	CRTC1	CREB regulated transcription coactivator 1
chr19	18777796	18777996	201	+		X1779	23373	18683677	18782333	98657	+	0	inside	0	23373	CRTC1	CREB regulated transcription coactivator 1
chr19	18992596	18992996	401	+		X1780	10147	18990888	19033559	42672	-	0	inside	0	10147	SUGP2	SURP and G-patch domain containing 2
chr19	18994396	18994996	601	+		X1781	10147	18990888	19033559	42672	-	0	inside	0	10147	SUGP2	SURP and G-patch domain containing 2
chr19	19024796	19026196	1401	+		X1782	10147	18990888	19033559	42672	-	0	inside	0	10147	SUGP2	SURP and G-patch domain containing 2
chr19	19516196	19516396	201	+		X1783	51079	19515736	19533476	17741	+	0	inside	0	51079	NDUFA13	NADH:ubiquinone oxidoreductase subunit A13
chr19	24055995	24056195	201	+		X1784	9534	24033405	24129961	96557	+	0	inside	0	9534	ZNF254	zinc finger protein 254
chr19	35351192	35353592	2401	+		X1785	2864	35351552	35353862	2311	+	0	overlapStart	0	2864	FFAR1	free fatty acid receptor 1
chr19	35780792	35781192	401	+		X1786	115703	35774532	35788822	14291	+	0	inside	0	115703	ARHGAP33	Rho GTPase activating protein 33
chr19	35785792	35786192	401	+		X1787	115703	35774532	35788822	14291	+	0	inside	0	115703	ARHGAP33	Rho GTPase activating protein 33
chr19	35787192	35788792	1601	+		X1788	115703	35774532	35788822	14291	+	0	inside	0	115703	ARHGAP33	Rho GTPase activating protein 33
chr19	38841391	38841591	201	+		X1789	3191	38817471	38852347	34877	-	0	inside	0	3191	HNRNPL	heterogeneous nuclear ribonucleoprotein L
chr19	38842791	38844191	1401	+		X1790	3191	38817471	38852347	34877	-	0	inside	0	3191	HNRNPL	heterogeneous nuclear ribonucleoprotein L
chr19	42290790	42291390	601	+		X1791	23152	42268537	42295797	27261	+	0	inside	0	23152	CIC	capicua transcriptional repressor
chr19	42295190	42295390	201	+		X1792	23152	42268537	42295797	27261	+	0	inside	0	23152	CIC	capicua transcriptional repressor
chr19	45681589	45682389	801	+		X1793	2696	45668244	45683724	15481	+	0	inside	0	2696	GIPR	gastric inhibitory polypeptide receptor
chr19	45683189	45683789	601	+		X1794	2696	45668244	45683724	15481	+	0	overlapEnd	0	2696	GIPR	gastric inhibitory polypeptide receptor
chr19	45688389	45688589	201	+		X1795	6633	45687454	45692333	4880	-	0	inside	0	6633	SNRPD2	small nuclear ribonucleoprotein D2 polypeptide
chr19	45847789	45847989	201	+		X1796	8189	45815410	45863290	47881	-	0	inside	0	8189	SYMPK	symplekin
chr19	46079189	46079589	401	+		X1797	400706	46057674	46077118	19445	-	2070	upstream	2070	400706	LOC400706	uncharacterized LOC400706
chr19	46079789	46079989	201	+		X1798	400706	46057674	46077118	19445	-	2670	upstream	2670	400706	LOC400706	uncharacterized LOC400706
chr19	46719589	46719789	201	+		X1799	29888	46719507	46746994	27488	-	0	inside	0	29888	STRN4	striatin 4
chr19	47755789	47755989	201	+		X1800	692091	47755853	47755962	110	+	0	includeFeature	0	692091	SNORD23	small nucleolar RNA, C/D box 23
chr19	49101989	49104589	2601	+		X1801	6625	49085419	49108605	23187	+	0	inside	0	6625	SNRNP70	small nuclear ribonucleoprotein U1 subunit 70
chr19	49108189	49108589	401	+		X1802	6625	49085419	49108605	23187	+	0	inside	0	6625	SNRNP70	small nuclear ribonucleoprotein U1 subunit 70
chr19	49489788	49491388	1601	+		X1803	23521	49487554	49492308	4755	+	0	inside	0	23521	RPL13A	ribosomal protein L13a
chr19	49497188	49498188	1001	+		X1804	6205	49496365	49499689	3325	+	0	inside	0	6205	RPS11	ribosomal protein S11
chr19	49831988	49832388	401	+		X1805	102465480	49832018	49832099	82	+	0	includeFeature	0	102465480	MIR6800	microRNA 6800
chr19	49854988	49858388	3401	+		X1806	53635	49850735	49860744	10010	+	0	inside	0	53635	PTOV1	prostate tumor overexpressed 1
chr19	49858588	49859188	601	+		X1807	53635	49850735	49860744	10010	+	0	inside	0	53635	PTOV1	prostate tumor overexpressed 1
chr19	49860388	49861388	1001	+		X1808	53635	49850735	49860744	10010	+	0	overlapEnd	0	53635	PTOV1	prostate tumor overexpressed 1
chr19	49878788	49879188	401	+		X1809	79735	49877425	49888749	11325	+	0	inside	0	79735	TBC1D17	TBC1 domain family member 17
chr19	49921988	49922388	401	+		X1810	23636	49906825	49958391	51567	-	0	inside	0	23636	NUP62	nucleoporin 62
chr19	49923388	49924188	801	+		X1811	23636	49906825	49958391	51567	-	0	inside	0	23636	NUP62	nucleoporin 62
chr19	50226788	50227388	601	+		X1812	79784	50188186	50310545	122360	+	0	inside	0	79784	MYH14	myosin heavy chain 14
chr19	50312788	50313188	401	+		X1813	3748	50311937	50333515	21579	-	0	inside	0	3748	KCNC3	potassium voltage-gated channel subfamily C member 3
chr19	50799388	50799588	201	+		X1814	692202	50799442	50799532	91	-	0	includeFeature	0	692202	SNORD88A	small nucleolar RNA, C/D box 88A
chr19	50802188	50802588	401	+		X1815	692204	50802328	50802418	91	-	0	includeFeature	0	692204	SNORD88C	small nucleolar RNA, C/D box 88C
chr19	55225987	55226587	601	+		X1816	255043	55226639	55229264	2626	-	51	downstream	51	255043	TMEM86B	transmembrane protein 86B
chr19	55229787	55230587	801	+		X1817	22870	55229780	55258995	29216	-	0	inside	0	22870	PPP6R1	protein phosphatase 6 regulatory subunit 1
chr19	55654187	55655187	1001	+		X1818	11338	55654146	55674715	20570	+	0	inside	0	11338	U2AF2	U2 small nuclear RNA auxiliary factor 2
chr19	55663987	55664387	401	+		X1819	11338	55654146	55674715	20570	+	0	inside	0	11338	U2AF2	U2 small nuclear RNA auxiliary factor 2
chr19	55669387	55669787	401	+		X1820	11338	55654146	55674715	20570	+	0	inside	0	11338	U2AF2	U2 small nuclear RNA auxiliary factor 2
chr19	58406586	58406986	401	+		X1821	201514	58401504	58418327	16824	+	0	inside	0	201514	ZNF584	zinc finger protein 584
chr19	58407186	58408186	1001	+		X1822	201514	58401504	58418327	16824	+	0	inside	0	201514	ZNF584	zinc finger protein 584
chr19	58548186	58550586	2401	+		X1823	10155	58544091	58550722	6632	+	0	inside	0	10155	TRIM28	tripartite motif containing 28
chr19	58561986	58562186	201	+		X1824	100131691	58559129	58574797	15669	+	0	inside	0	100131691	MZF1-AS1	MZF1 antisense RNA 1
chr19	58562986	58563386	401	+		X1825	100131691	58559129	58574797	15669	+	0	inside	0	100131691	MZF1-AS1	MZF1 antisense RNA 1
chr19	58571186	58571386	201	+		X1826	100131691	58559129	58574797	15669	+	0	inside	0	100131691	MZF1-AS1	MZF1 antisense RNA 1
chr20	419600	420600	1001	+		X1827	10616	407498	430966	23469	+	0	inside	0	10616	RBCK1	RANBP2-type and C3HC4-type zinc finger containing 1
chr20	428400	428800	401	+		X1828	10616	407498	430966	23469	+	0	inside	0	10616	RBCK1	RANBP2-type and C3HC4-type zinc finger containing 1
chr20	430400	431000	601	+		X1829	10616	407498	430966	23469	+	0	overlapEnd	0	10616	RBCK1	RANBP2-type and C3HC4-type zinc finger containing 1
chr20	2462800	2463200	401	+		X1830	6628	2461634	2470853	9220	-	0	inside	0	6628	SNRPB	small nuclear ribonucleoprotein polypeptides B and B1
chr20	2653200	2653800	601	+		X1831	10528	2652145	2658393	6249	+	0	inside	0	10528	NOP56	NOP56 ribonucleoprotein
chr20	2654000	2655600	1601	+		X1832	10528	2652145	2658393	6249	+	0	inside	0	10528	NOP56	NOP56 ribonucleoprotein
chr20	2656000	2656200	201	+		X1833	692201	2655413	2658392	2980	+	0	inside	0	692201	SNORD86	small nucleolar RNA, C/D box 86
chr20	2656400	2657200	801	+		X1834	692201	2655413	2658392	2980	+	0	inside	0	692201	SNORD86	small nucleolar RNA, C/D box 86
chr20	2657800	2658200	401	+		X1835	692201	2655413	2658392	2980	+	0	inside	0	692201	SNORD86	small nucleolar RNA, C/D box 86
chr20	2835200	2835600	401	+		X1836	64773	2835314	2841190	5877	-	0	overlapEnd	0	64773	PCED1A	PC-esterase domain containing 1A
chr20	2838200	2839200	1001	+		X1837	64773	2835314	2841190	5877	-	0	inside	0	64773	PCED1A	PC-esterase domain containing 1A
chr20	2839800	2840400	601	+		X1838	64773	2835314	2841190	5877	-	0	inside	0	64773	PCED1A	PC-esterase domain containing 1A
chr20	2860000	2860200	201	+		X1839	64601	2840703	2866732	26030	+	0	inside	0	64601	VPS16	VPS16, CORVET/HOPS core subunit
chr20	3191200	3191600	401	+		X1840	65992	3190350	3204685	14336	-	0	inside	0	65992	DDRGK1	DDRGK domain containing 1
chr20	3796800	3797400	601	+		X1841	994	3786772	3806121	19350	+	0	inside	0	994	CDC25B	cell division cycle 25B
chr20	3804400	3804800	401	+		X1842	994	3786772	3806121	19350	+	0	inside	0	994	CDC25B	cell division cycle 25B
chr20	3854400	3854800	401	+		X1843	57506	3846799	3876123	29325	+	0	inside	0	57506	MAVS	mitochondrial antiviral signaling protein
chr20	5922199	5923999	1801	+		X1844	1114	5911430	5925361	13932	+	0	inside	0	1114	CHGB	chromogranin B
chr20	17287596	17288196	601	+		X1845	5126	17226107	17484578	258472	+	0	inside	0	5126	PCSK2	proprotein convertase subtilisin/kexin type 2
chr20	17659796	17660596	801	+		X1846	6238	17613678	17682295	68618	-	0	inside	0	6238	RRBP1	ribosome binding protein 1
chr20	17681996	17682196	201	+		X1847	6238	17613678	17682295	68618	-	0	inside	0	6238	RRBP1	ribosome binding protein 1
chr20	17962596	17962996	401	+		X1848	27131	17941597	17968980	27384	-	0	inside	0	27131	SNX5	sorting nexin 5
chr20	20367796	20370796	3001	+		X1849	3642	20368121	20370949	2829	+	0	overlapStart	0	3642	INSM1	INSM transcriptional repressor 1
chr20	21503995	21512195	8201	+		X1851	4821	21511010	21514026	3017	-	0	overlapEnd	0	4821	NKX2-2	NK2 homeobox 2
chr20	21512795	21515195	2401	+		X1852	4821	21511010	21514026	3017	-	0	overlapStart	0	4821	NKX2-2	NK2 homeobox 2
chr20	21515395	21516195	801	+		X1853	4821	21511010	21514026	3017	-	1368	upstream	1368	4821	NKX2-2	NK2 homeobox 2
chr20	21516795	21521795	5001	+		X1854	4821	21511010	21514026	3017	-	2768	upstream	2768	4821	NKX2-2	NK2 homeobox 2
chr20	22581195	22581995	801	+		X1856	3170	22581005	22585455	4451	-	0	inside	0	3170	FOXA2	forkhead box A2
chr20	25478594	25478994	401	+		X1857	22981	25452705	25585517	132813	-	0	inside	0	22981	NINL	ninein like
chr20	32196393	32196993	601	+		X1858	5326	32192503	32207791	15289	-	0	inside	0	5326	PLAGL2	PLAG1 like zinc finger 2
chr20	32431393	32431793	401	+		X1859	171023	32358344	32439319	80976	+	0	inside	0	171023	ASXL1	ASXL transcriptional regulator 1
chr20	32434993	32435193	201	+		X1860	171023	32358344	32439319	80976	+	0	inside	0	171023	ASXL1	ASXL transcriptional regulator 1
chr20	32435793	32436593	801	+		X1861	171023	32358344	32439319	80976	+	0	inside	0	171023	ASXL1	ASXL transcriptional regulator 1
chr20	32436993	32437393	401	+		X1862	171023	32358344	32439319	80976	+	0	inside	0	171023	ASXL1	ASXL transcriptional regulator 1
chr20	32453993	32454393	401	+		X1863	140688	32443059	32585074	142016	-	0	inside	0	140688	NOL4L	nucleolar protein 4 like
chr20	32454793	32455193	401	+		X1864	140688	32443059	32585074	142016	-	0	inside	0	140688	NOL4L	nucleolar protein 4 like
chr20	32574193	32574793	601	+		X1865	149950	32564992	32608893	43902	+	0	inside	0	149950	NOL4L-DT	NOL4L divergent transcript
chr20	32581393	32582793	1401	+		X1866	149950	32564992	32608893	43902	+	0	inside	0	149950	NOL4L-DT	NOL4L divergent transcript
chr20	32819793	32820193	401	+		X1867	22919	32819893	32850405	30513	+	0	overlapStart	0	22919	MAPRE1	microtubule associated protein RP/EB family member 1
chr20	32825793	32826193	401	+		X1868	22919	32819893	32850405	30513	+	0	inside	0	22919	MAPRE1	microtubule associated protein RP/EB family member 1
chr20	32848592	32849392	801	+		X1869	22919	32819893	32850405	30513	+	0	inside	0	22919	MAPRE1	microtubule associated protein RP/EB family member 1
chr20	33611192	33611392	201	+		X1870	9139	33490075	33650036	159962	+	0	inside	0	9139	CBFA2T2	CBFA2/RUNX1 translocation partner 2
chr20	33644192	33645992	1801	+		X1871	9139	33490075	33650036	159962	+	0	inside	0	9139	CBFA2T2	CBFA2/RUNX1 translocation partner 2
chr20	33647792	33649792	2001	+		X1872	9139	33490075	33650036	159962	+	0	inside	0	9139	CBFA2T2	CBFA2/RUNX1 translocation partner 2
chr20	33675792	33677192	1401	+		X1873	1869	33675683	33686404	10722	-	0	inside	0	1869	E2F1	E2F transcription factor 1
chr20	33684592	33684792	201	+		X1874	1869	33675683	33686404	10722	-	0	inside	0	1869	E2F1	E2F transcription factor 1
chr20	34740592	34742192	1601	+		X1875	23054	34697141	34825649	128509	-	0	inside	0	23054	NCOA6	nuclear receptor coactivator 6
chr20	34742792	34743392	601	+		X1876	23054	34697141	34825649	128509	-	0	inside	0	23054	NCOA6	nuclear receptor coactivator 6
chr20	34749392	34749992	601	+		X1877	23054	34697141	34825649	128509	-	0	inside	0	23054	NCOA6	nuclear receptor coactivator 6
chr20	34844792	34845192	401	+		X1878	2686	34844720	34872860	28141	-	0	inside	0	2686	GGT7	gamma-glutamyltransferase 7
chr20	34851592	34852192	601	+		X1879	2686	34844720	34872860	28141	-	0	inside	0	2686	GGT7	gamma-glutamyltransferase 7
chr20	34854992	34855592	601	+		X1880	2686	34844720	34872860	28141	-	0	inside	0	2686	GGT7	gamma-glutamyltransferase 7
chr20	34860792	34861592	801	+		X1881	2686	34844720	34872860	28141	-	0	inside	0	2686	GGT7	gamma-glutamyltransferase 7
chr20	35002392	35003192	801	+		X1882	57644	34975403	35002437	27035	+	0	overlapEnd	0	57644	MYH7B	myosin heavy chain 7B
chr20	35003592	35004392	801	+		X1883	26133	35002404	35092871	90468	-	0	inside	0	26133	TRPC4AP	transient receptor potential cation channel subfamily C member 4 associated protein
chr20	35007392	35008592	1201	+		X1884	26133	35002404	35092871	90468	-	0	inside	0	26133	TRPC4AP	transient receptor potential cation channel subfamily C member 4 associated protein
chr20	35630392	35631392	1001	+		X1885	8904	35626031	35674544	48514	-	0	inside	0	8904	CPNE1	copine 1
chr20	35653792	35655392	1601	+		X1886	10137	35648925	35664956	16032	-	0	inside	0	10137	RBM12	RNA binding motif protein 12
chr20	35713992	35714392	401	+		X1887	9584	35703609	35742312	38704	-	0	inside	0	9584	RBM39	RNA binding motif protein 39
chr20	35724392	35724792	401	+		X1888	9584	35703609	35742312	38704	-	0	inside	0	9584	RBM39	RNA binding motif protein 39
chr20	35724992	35725192	201	+		X1889	9584	35703609	35742312	38704	-	0	inside	0	9584	RBM39	RNA binding motif protein 39
chr20	35729192	35729592	401	+		X1890	9584	35703609	35742312	38704	-	0	inside	0	9584	RBM39	RNA binding motif protein 39
chr20	35741792	35742392	601	+		X1891	9584	35703609	35742312	38704	-	0	overlapStart	0	9584	RBM39	RNA binding motif protein 39
chr20	36497592	36498192	601	+		X1892	22839	36306336	36528637	222302	+	0	inside	0	22839	DLGAP4	DLG associated protein 4
chr20	36498792	36498992	201	+		X1893	22839	36306336	36528637	222302	+	0	inside	0	22839	DLGAP4	DLG associated protein 4
chr20	36527192	36527592	401	+		X1894	22839	36306336	36528637	222302	+	0	inside	0	22839	DLGAP4	DLG associated protein 4
chr20	36851392	36852792	1401	+		X1895	140710	36777442	36863686	86245	-	0	inside	0	140710	SOGA1	suppressor of glucose, autophagy associated 1
chr20	36853192	36853592	401	+		X1896	140710	36777442	36863686	86245	-	0	inside	0	140710	SOGA1	suppressor of glucose, autophagy associated 1
chr20	36854392	36855992	1601	+		X1897	140710	36777442	36863686	86245	-	0	inside	0	140710	SOGA1	suppressor of glucose, autophagy associated 1
chr20	36856192	36856592	401	+		X1898	140710	36777442	36863686	86245	-	0	inside	0	140710	SOGA1	suppressor of glucose, autophagy associated 1
chr20	36859192	36859992	801	+		X1899	140710	36777442	36863686	86245	-	0	inside	0	140710	SOGA1	suppressor of glucose, autophagy associated 1
chr20	36860392	36862792	2401	+		X1900	140710	36777442	36863686	86245	-	0	inside	0	140710	SOGA1	suppressor of glucose, autophagy associated 1
chr20	37095791	37095991	201	+		X1901	5933	36996349	37095995	99647	-	0	inside	0	5933	RBL1	RB transcriptional corepressor like 1
chr20	38012991	38013391	401	+		X1902	9675	37983007	38033468	50462	-	0	inside	0	9675	TTI1	TELO2 interacting protein 1
chr20	38429591	38429991	401	+		X1903	388796	38420588	38435353	14766	-	0	inside	0	388796	SNHG17	small nucleolar RNA host gene 17
chr20	40686991	40689391	2401	+		X1904	9935	40685848	40689240	3393	-	0	overlapStart	0	9935	MAFB	MAF bZIP transcription factor B
chr20	41123190	41123390	201	+		X1905	7150	41028818	41124487	95670	+	0	inside	0	7150	TOP1	DNA topoisomerase I
chr20	41159590	41160190	601	+		X1906	5335	41136960	41182989	46030	+	0	inside	0	5335	PLCG1	phospholipase C gamma 1
chr20	41163790	41164190	401	+		X1907	5335	41136960	41182989	46030	+	0	inside	0	5335	PLCG1	phospholipase C gamma 1
chr20	41164790	41165790	1001	+		X1908	5335	41136960	41182989	46030	+	0	inside	0	5335	PLCG1	phospholipase C gamma 1
chr20	41166190	41166990	801	+		X1909	5335	41136960	41182989	46030	+	0	inside	0	5335	PLCG1	phospholipase C gamma 1
chr20	41167590	41167990	401	+		X1910	5335	41136960	41182989	46030	+	0	inside	0	5335	PLCG1	phospholipase C gamma 1
chr20	41168790	41169190	401	+		X1911	102466912	41169023	41169078	56	+	0	includeFeature	0	102466912	MIR6871	microRNA 6871
chr20	41173590	41173790	201	+		X1912	5335	41136960	41182989	46030	+	0	inside	0	5335	PLCG1	phospholipase C gamma 1
chr20	41174390	41175590	1201	+		X1913	5335	41136960	41182989	46030	+	0	inside	0	5335	PLCG1	phospholipase C gamma 1
chr20	41357990	41358390	401	+		X1914	64900	41340920	41360582	19663	+	0	inside	0	64900	LPIN3	lipin 3
chr20	41420790	41421590	801	+		X1915	84181	41402101	41618494	216394	-	0	inside	0	84181	CHD6	chromodomain helicase DNA binding protein 6
chr20	41488390	41488590	201	+		X1916	84181	41402101	41618494	216394	-	0	inside	0	84181	CHD6	chromodomain helicase DNA binding protein 6
chr20	41489790	41489990	201	+		X1917	84181	41402101	41618494	216394	-	0	inside	0	84181	CHD6	chromodomain helicase DNA binding protein 6
chr20	41533190	41533590	401	+		X1918	84181	41402101	41618494	216394	-	0	inside	0	84181	CHD6	chromodomain helicase DNA binding protein 6
chr20	43458790	43459590	801	+		X1919	6431	43457928	43464247	6320	+	0	inside	0	6431	SRSF6	serine and arginine rich splicing factor 6
chr20	44931790	44932990	1201	+		X1920	80336	44910062	44959035	48974	+	0	inside	0	80336	PABPC1L	poly(A) binding protein cytoplasmic 1 like
chr20	45001190	45001390	201	+		X1921	6789	44966474	45079959	113486	+	0	inside	0	6789	STK4	serine/threonine kinase 4
chr20	46358389	46358789	401	+		X1922	51006	46345980	46364458	18479	-	0	inside	0	51006	SLC35C2	solute carrier family 35 member C2
chr20	49278788	49279188	401	+		X1923	26765	49278940	49279028	89	+	0	includeFeature	0	26765	SNORD12C	small nucleolar RNA, C/D box 12C
chr20	49280188	49280788	601	+		X1924	100113393	49280319	49280409	91	+	0	includeFeature	0	100113393	SNORD12B	small nucleolar RNA, C/D box 12B
chr20	50892388	50894388	2001	+		X1925	23394	50888919	50931240	42322	-	0	inside	0	23394	ADNP	activity dependent neuroprotector homeobox
chr20	51639188	51639588	401	+		X1926	10079	51596514	51768634	172121	-	0	inside	0	10079	ATP9A	ATPase phospholipid transporting 9A (putative)
chr20	58839786	58840986	1201	+		X1927	2778	58839718	58911192	71475	+	0	inside	0	2778	GNAS	GNAS complex locus
chr20	58841186	58843186	2001	+		X1928	2778	58839718	58911192	71475	+	0	inside	0	2778	GNAS	GNAS complex locus
chr20	58843386	58844786	1401	+		X1929	2778	58839718	58911192	71475	+	0	inside	0	2778	GNAS	GNAS complex locus
chr20	58844986	58845386	401	+		X1930	2778	58839718	58911192	71475	+	0	inside	0	2778	GNAS	GNAS complex locus
chr20	58849786	58856786	7001	+		X1931	2778	58839718	58911192	71475	+	0	inside	0	2778	GNAS	GNAS complex locus
chr20	58882786	58882986	201	+		X1932	2778	58839718	58911192	71475	+	0	inside	0	2778	GNAS	GNAS complex locus
chr20	58887586	58889986	2401	+		X1933	2778	58839718	58911192	71475	+	0	inside	0	2778	GNAS	GNAS complex locus
chr20	58890386	58890986	601	+		X1934	2778	58839718	58911192	71475	+	0	inside	0	2778	GNAS	GNAS complex locus
chr20	58891386	58893986	2601	+		X1935	2778	58839718	58911192	71475	+	0	inside	0	2778	GNAS	GNAS complex locus
chr20	58894186	58896786	2601	+		X1936	2778	58839718	58911192	71475	+	0	inside	0	2778	GNAS	GNAS complex locus
chr20	58897786	58898186	401	+		X1937	2778	58839718	58911192	71475	+	0	inside	0	2778	GNAS	GNAS complex locus
chr20	58898386	58899186	801	+		X1938	2778	58839718	58911192	71475	+	0	inside	0	2778	GNAS	GNAS complex locus
chr20	58902986	58903986	1001	+		X1939	2778	58839718	58911192	71475	+	0	inside	0	2778	GNAS	GNAS complex locus
chr20	58905186	58905786	601	+		X1940	2778	58839718	58911192	71475	+	0	inside	0	2778	GNAS	GNAS complex locus
chr20	58905986	58906586	601	+		X1941	2778	58839718	58911192	71475	+	0	inside	0	2778	GNAS	GNAS complex locus
chr20	58989386	58989786	401	+		X1942	51497	58981208	58995133	13926	+	0	inside	0	51497	NELFCD	negative elongation factor complex member C/D
chr20	62909585	62909985	401	+		X1943	11083	62877738	62937952	60215	-	0	inside	0	11083	DIDO1	death inducer-obliterator 1
chr20	63203185	63203585	401	+		X1944	54915	63195429	63216234	20806	-	0	inside	0	54915	YTHDF1	YTH N6-methyladenosine RNA binding protein 1
chr20	63282785	63283185	401	+		X1945	55738	63272785	63289793	17009	+	0	inside	0	55738	ARFGAP1	ADP ribosylation factor GTPase activating protein 1
chr20	63488585	63489185	601	+		X1946	1917	63488013	63499315	11303	-	0	inside	0	1917	EEF1A2	eukaryotic translation elongation factor 1 alpha 2
chr20	63495785	63498785	3001	+		X1947	1917	63488013	63499315	11303	-	0	inside	0	1917	EEF1A2	eukaryotic translation elongation factor 1 alpha 2
chr20	63650985	63652185	1201	+		X1948	50861	63639705	63657682	17978	-	0	inside	0	50861	STMN3	stathmin 3
chr20	63658185	63658585	401	+		X1949	51750	63657810	63696253	38444	+	0	inside	0	51750	RTEL1	regulator of telomere elongation helicase 1
chr20	63661785	63662185	401	+		X1950	51750	63657810	63696253	38444	+	0	inside	0	51750	RTEL1	regulator of telomere elongation helicase 1
chr20	63680985	63681585	601	+		X1951	51750	63657810	63696253	38444	+	0	inside	0	51750	RTEL1	regulator of telomere elongation helicase 1
chr20	63686385	63687985	1601	+		X1952	51750	63657810	63696253	38444	+	0	inside	0	51750	RTEL1	regulator of telomere elongation helicase 1
chr20	63688585	63689185	601	+		X1953	51750	63657810	63696253	38444	+	0	inside	0	51750	RTEL1	regulator of telomere elongation helicase 1
chr20	63695985	63696385	401	+		X1954	100533107	63659300	63698684	39385	+	0	inside	0	100533107	RTEL1-TNFRSF6B	RTEL1-TNFRSF6B readthrough (NMD candidate)
chr20	63699385	63700585	1201	+		X1955	10139	63698642	63708025	9384	-	0	inside	0	10139	ARFRP1	ADP ribosylation factor related protein 1
chr20	63702385	63702585	201	+		X1956	10139	63698642	63708025	9384	-	0	inside	0	10139	ARFRP1	ADP ribosylation factor related protein 1
chr20	63704385	63704585	201	+		X1957	10139	63698642	63708025	9384	-	0	inside	0	10139	ARFRP1	ADP ribosylation factor related protein 1
chr20	63704785	63705185	401	+		X1958	10139	63698642	63708025	9384	-	0	inside	0	10139	ARFRP1	ADP ribosylation factor related protein 1
chr20	63736185	63736385	201	+		X1959	54923	63708864	63740398	31535	+	0	inside	0	54923	LIME1	Lck interacting transmembrane adaptor 1
chr20	63736985	63737585	601	+		X1960	54923	63708864	63740398	31535	+	0	inside	0	54923	LIME1	Lck interacting transmembrane adaptor 1
chr20	63740585	63741385	801	+		X1961	56731	63739861	63743505	3645	+	0	inside	0	56731	SLC2A4RG	SLC2A4 regulator
chr20	63742985	63743385	401	+		X1962	56731	63739861	63743505	3645	+	0	inside	0	56731	SLC2A4RG	SLC2A4 regulator
chr20	63931785	63933185	1401	+		X1963	80331	63895182	63936031	40850	+	0	inside	0	80331	DNAJC5	DnaJ heat shock protein family (Hsp40) member C5
chr20	63933985	63934385	401	+		X1964	80331	63895182	63936031	40850	+	0	inside	0	80331	DNAJC5	DnaJ heat shock protein family (Hsp40) member C5
chr20	63934585	63935585	1001	+		X1965	80331	63895182	63936031	40850	+	0	inside	0	80331	DNAJC5	DnaJ heat shock protein family (Hsp40) member C5
chr20	63939785	63940585	801	+		X1966	54963	63939829	63956415	16587	-	0	overlapEnd	0	54963	UCKL1	uridine-cytidine kinase 1 like 1
chr20	63941385	63941785	401	+		X1967	100302137	63941465	63941544	80	-	0	includeFeature	0	100302137	MIR1914	microRNA 1914
chr20	63942385	63944785	2401	+		X1968	54963	63939829	63956415	16587	-	0	inside	0	54963	UCKL1	uridine-cytidine kinase 1 like 1
chr20	63944985	63945385	401	+		X1969	54963	63939829	63956415	16587	-	0	inside	0	54963	UCKL1	uridine-cytidine kinase 1 like 1
chr20	63945585	63946985	1401	+		X1970	54963	63939829	63956415	16587	-	0	inside	0	54963	UCKL1	uridine-cytidine kinase 1 like 1
chr20	63947185	63948385	1201	+		X1971	54963	63939829	63956415	16587	-	0	inside	0	54963	UCKL1	uridine-cytidine kinase 1 like 1
chr20	63949185	63949785	601	+		X1972	54963	63939829	63956415	16587	-	0	inside	0	54963	UCKL1	uridine-cytidine kinase 1 like 1
chr20	63950785	63951585	801	+		X1973	54963	63939829	63956415	16587	-	0	inside	0	54963	UCKL1	uridine-cytidine kinase 1 like 1
chr20	63952385	63952985	601	+		X1974	54963	63939829	63956415	16587	-	0	inside	0	54963	UCKL1	uridine-cytidine kinase 1 like 1
chr20	63953585	63954185	601	+		X1975	54963	63939829	63956415	16587	-	0	inside	0	54963	UCKL1	uridine-cytidine kinase 1 like 1
chr20	63956785	63957585	801	+		X1976	57473	63956702	64048758	92057	-	0	inside	0	57473	ZNF512B	zinc finger protein 512B
chr20	63958585	63959385	801	+		X1977	57473	63956702	64048758	92057	-	0	inside	0	57473	ZNF512B	zinc finger protein 512B
chr20	63960985	63961385	401	+		X1978	57473	63956702	64048758	92057	-	0	inside	0	57473	ZNF512B	zinc finger protein 512B
chr20	63966185	63967185	1001	+		X1979	57473	63956702	64048758	92057	-	0	inside	0	57473	ZNF512B	zinc finger protein 512B
chr20	63967985	63968585	601	+		X1980	57473	63956702	64048758	92057	-	0	inside	0	57473	ZNF512B	zinc finger protein 512B
chr20	64317985	64318385	401	+		X1981	140849	64290385	64313132	22748	+	4852	downstream	4852	140849	LINC00266-1	long intergenic non-protein coding RNA 266-1
chr21	10326598	10326998	401	+		X1982	102723553	7744962	34407866	26662905	+	0	inside	0	102723553	SMIM11B	small integral membrane protein 11B
chr21	26021794	26022194	401	+		X1983	102723553	7744962	34407866	26662905	+	0	inside	0	102723553	SMIM11B	small integral membrane protein 11B
chr21	26050994	26051194	201	+		X1984	102723553	7744962	34407866	26662905	+	0	inside	0	102723553	SMIM11B	small integral membrane protein 11B
chr21	33546192	33546392	201	+		X1985	6651	33542618	33577481	34864	+	0	inside	0	6651	SON	SON DNA binding protein
chr21	33549392	33550592	1201	+		X1986	6651	33542618	33577481	34864	+	0	inside	0	6651	SON	SON DNA binding protein
chr21	33550992	33551592	601	+		X1987	6651	33542618	33577481	34864	+	0	inside	0	6651	SON	SON DNA binding protein
chr21	33551792	33554992	3201	+		X1988	6651	33542618	33577481	34864	+	0	inside	0	6651	SON	SON DNA binding protein
chr21	33555192	33555392	201	+		X1989	6651	33542618	33577481	34864	+	0	inside	0	6651	SON	SON DNA binding protein
chr21	37073591	37074391	801	+		X1990	7267	37073226	37203112	129887	+	0	inside	0	7267	TTC3	tetratricopeptide repeat domain 3
chr21	37140591	37140791	201	+		X1991	7267	37073226	37203112	129887	+	0	inside	0	7267	TTC3	tetratricopeptide repeat domain 3
chr21	37156591	37156991	401	+		X1992	7267	37073226	37203112	129887	+	0	inside	0	7267	TTC3	tetratricopeptide repeat domain 3
chr21	37165591	37166591	1001	+		X1993	7267	37073226	37203112	129887	+	0	inside	0	7267	TTC3	tetratricopeptide repeat domain 3
chr21	37188391	37188591	201	+		X1994	7267	37073226	37203112	129887	+	0	inside	0	7267	TTC3	tetratricopeptide repeat domain 3
chr21	44520990	44521390	401	+		X1995	114043	44517216	44525952	8737	+	0	inside	0	114043	TSPEAR-AS2	TSPEAR antisense RNA 2
chr21	46226989	46227789	801	+		X1997	114044	46229217	46259390	30174	+	1427	upstream	1427	114044	MCM3AP-AS1	MCM3AP antisense RNA 1
chr21	46301189	46301389	201	+		X1998	54058	46300181	46323875	23695	-	0	inside	0	54058	C21orf58	chromosome 21 open reading frame 58
chr21	46301589	46301989	401	+		X1999	54058	46300181	46323875	23695	-	0	inside	0	54058	C21orf58	chromosome 21 open reading frame 58
chr21	46326389	46326589	201	+		X2000	5116	46324122	46445769	121648	+	0	inside	0	5116	PCNT	pericentrin
chr21	46334389	46334789	401	+		X2001	5116	46324122	46445769	121648	+	0	inside	0	5116	PCNT	pericentrin
chr21	46346789	46346989	201	+		X2002	5116	46324122	46445769	121648	+	0	inside	0	5116	PCNT	pericentrin
chr21	46352989	46353389	401	+		X2003	5116	46324122	46445769	121648	+	0	inside	0	5116	PCNT	pericentrin
chr21	46353989	46354189	201	+		X2004	5116	46324122	46445769	121648	+	0	inside	0	5116	PCNT	pericentrin
chr21	46363389	46363789	401	+		X2005	5116	46324122	46445769	121648	+	0	inside	0	5116	PCNT	pericentrin
chr21	46366589	46366989	401	+		X2006	5116	46324122	46445769	121648	+	0	inside	0	5116	PCNT	pericentrin
chr21	46391189	46391389	201	+		X2007	5116	46324122	46445769	121648	+	0	inside	0	5116	PCNT	pericentrin
chr21	46401589	46401789	201	+		X2008	5116	46324122	46445769	121648	+	0	inside	0	5116	PCNT	pericentrin
chr21	46416189	46416589	401	+		X2009	5116	46324122	46445769	121648	+	0	inside	0	5116	PCNT	pericentrin
chr21	46440989	46441189	201	+		X2010	5116	46324122	46445769	121648	+	0	inside	0	5116	PCNT	pericentrin
chr21	46443789	46444389	601	+		X2011	5116	46324122	46445769	121648	+	0	inside	0	5116	PCNT	pericentrin
chr21	46445389	46445589	201	+		X2012	5116	46324122	46445769	121648	+	0	inside	0	5116	PCNT	pericentrin
chr22	19714796	19720596	5801	+		X2013	5413	19714464	19723319	8856	+	0	inside	0	5413	SEPT5	septin 5
chr22	19722396	19723596	1201	+		X2014	100526833	19717220	19724772	7553	+	0	inside	0	100526833	SEPT5-GP1BB	SEPT5-GP1BB readthrough
chr22	19980396	19980796	401	+		X2015	421	19969896	20016808	46913	-	0	inside	0	421	ARVCF	ARVCF, delta catenin family member
chr22	19984596	19984996	401	+		X2016	421	19969896	20016808	46913	-	0	inside	0	421	ARVCF	ARVCF, delta catenin family member
chr22	20126396	20126596	201	+		X2017	5902	20115938	20127357	11420	+	0	inside	0	5902	RANBP1	RAN binding protein 1
chr22	20140196	20140396	201	+		X2018	29801	20129456	20148007	18552	+	0	inside	0	29801	ZDHHC8	zinc finger DHHC-type containing 8
chr22	23071595	23071795	201	+		X2019	2781	23070361	23125037	54677	+	0	inside	0	2781	GNAZ	G protein subunit alpha z
chr22	23692995	23693795	801	+		X2020	266747	23688136	23699176	11041	+	0	inside	0	266747	RGL4	ral guanine nucleotide dissociation stimulator like 4
chr22	24322595	24322995	401	+		X2021	23384	24270817	24417740	146924	+	0	inside	0	23384	SPECC1L	sperm antigen with calponin homology and coiled-coil domains 1 like
chr22	24567995	24568195	201	+		X2022	6634	24555503	24609980	54478	+	0	inside	0	6634	SNRPD3	small nuclear ribonucleoprotein D3 polypeptide
chr22	25363794	25363994	201	+		X2023	91355	25351418	25405377	53960	-	0	inside	0	91355	LRP5L	LDL receptor related protein 5 like
chr22	25366594	25366794	201	+		X2024	91355	25351418	25405377	53960	-	0	inside	0	91355	LRP5L	LDL receptor related protein 5 like
chr22	29332993	29333393	401	+		X2025	100113380	29333163	29333258	96	-	0	includeFeature	0	100113380	SNORD125	small nucleolar RNA, C/D box 125
chr22	38494591	38495191	601	+		X2026	10521	38483440	38507660	24221	-	0	inside	0	10521	DDX17	DEAD-box helicase 17
chr22	39313791	39313991	201	+		X2027	116938	39313819	39313911	93	-	0	includeFeature	0	116938	SNORD83B	small nucleolar RNA, C/D box 83B
chr22	39315191	39315591	401	+		X2028	116937	39315213	39315307	95	-	0	includeFeature	0	116937	SNORD83A	small nucleolar RNA, C/D box 83A
chr22	39318991	39319191	201	+		X2029	26807	39319019	39319147	129	-	0	includeFeature	0	26807	SNORD43	small nucleolar RNA, C/D box 43
chr22	50528388	50528588	201	+		X2030	1890	50525752	50530056	4305	-	0	inside	0	1890	TYMP	thymidine phosphorylase
chr22	50528988	50529588	601	+		X2031	1890	50525752	50530056	4305	-	0	inside	0	1890	TYMP	thymidine phosphorylase
chr22	50581788	50582788	1001	+		X2032	1120	50578949	50601455	22507	-	0	inside	0	1120	CHKB	choline kinase beta
chrX	20135996	20136396	401	+		X2033	100158262	20136066	20136385	320	-	0	includeFeature	0	100158262	SCARNA9L	small Cajal body-specific RNA 9-like
chrX	20265196	20265996	801	+		X2034	6197	20149911	20267100	117190	-	0	inside	0	6197	RPS6KA3	ribosomal protein S6 kinase A3
chrX	24057395	24057595	201	+		X2035	1968	24054716	24077971	23256	+	0	inside	0	1968	EIF2S3	eukaryotic translation initiation factor 2 subunit gamma
chrX	38665991	38666391	401	+		X2036	7102	37349330	38688920	1339591	+	0	inside	0	7102	TSPAN7	tetraspanin 7
chrX	40605591	40605991	401	+		X2037	10159	40580908	40606637	25730	+	0	inside	0	10159	ATP6AP2	ATPase H+ transporting accessory protein 2
chrX	41218390	41218590	201	+		X2038	8239	41085635	41236579	150945	+	0	inside	0	8239	USP9X	ubiquitin specific peptidase 9 X-linked
chrX	41223190	41223390	201	+		X2039	8239	41085635	41236579	150945	+	0	inside	0	8239	USP9X	ubiquitin specific peptidase 9 X-linked
chrX	47145189	47145589	401	+		X2041	8241	47144869	47186813	41945	+	0	inside	0	8241	RBM10	RNA binding motif protein 10
chrX	47193789	47194389	601	+		X2042	7317	47190861	47215128	24268	+	0	inside	0	7317	UBA1	ubiquitin like modifier activating enzyme 1
chrX	47226789	47227189	401	+		X2043	5127	47217860	47229997	12138	+	0	inside	0	5127	CDK16	cyclin dependent kinase 16
chrX	47247989	47248389	401	+		X2044	8237	47232690	47248328	15639	+	0	overlapEnd	0	8237	USP11	ubiquitin specific peptidase 11
chrX	48830989	48831589	601	+		X2045	27344	48831094	48835633	4540	-	0	overlapEnd	0	27344	PCSK1N	proprotein convertase subtilisin/kexin type 1 inhibitor
chrX	48973589	48973989	401	+		X2046	56850	48973720	49002264	28545	-	0	overlapEnd	0	56850	GRIPAP1	GRIP1 associated protein 1
chrX	49189189	49189589	401	+		X2047	6855	49187804	49200259	12456	-	0	inside	0	6855	SYP	synaptophysin
chrX	49193989	49194389	401	+		X2048	6855	49187804	49200259	12456	-	0	inside	0	6855	SYP	synaptophysin
chrX	53396187	53396587	401	+		X2049	8243	53374149	53422728	48580	-	0	inside	0	8243	SMC1A	structural maintenance of chromosomes 1A
chrX	71283583	71283783	201	+		X2050	4841	71283192	71301168	17977	+	0	inside	0	4841	NONO	non-POU domain containing octamer binding
chrX	71284383	71284583	201	+		X2051	4841	71283192	71301168	17977	+	0	inside	0	4841	NONO	non-POU domain containing octamer binding
chrX	71291783	71291983	201	+		X2052	4841	71283192	71301168	17977	+	0	inside	0	4841	NONO	non-POU domain containing octamer binding
chrX	71297783	71297983	201	+		X2053	4841	71283192	71301168	17977	+	0	inside	0	4841	NONO	non-POU domain containing octamer binding
chrX	72128983	72129583	601	+		X2054	340527	71910818	72153286	242469	+	0	inside	0	340527	NHSL2	NHS like 2
chrX	77683982	77684182	201	+		X2055	546	77504878	77786269	281392	-	0	inside	0	546	ATRX	ATRX, chromatin remodeler
chrX	77684382	77684582	201	+		X2056	546	77504878	77786269	281392	-	0	inside	0	546	ATRX	ATRX, chromatin remodeler
chrX	77785982	77786182	201	+		X2057	546	77504878	77786269	281392	-	0	inside	0	546	ATRX	ATRX, chromatin remodeler
chrX	119787171	119787571	401	+		X2058	26779	119787353	119787484	132	-	0	includeFeature	0	26779	SNORA69	small nucleolar RNA, H/ACA box 69
chrX	136879167	136879367	201	+		X2059	26787	136879199	136879271	73	-	0	includeFeature	0	26787	SNORD61	small nucleolar RNA, C/D box 61
chrX	153057163	153057763	601	+		X2061	29944	153056409	153060467	4059	+	0	inside	0	29944	PNMA3	PNMA family member 3
chrX	154437163	154437363	201	+		X2062	2664	154436913	154443467	6555	+	0	inside	0	2664	GDI1	GDP dissociation inhibitor 1
chrX	154441563	154443363	1801	+		X2063	2664	154436913	154443467	6555	+	0	inside	0	2664	GDI1	GDP dissociation inhibitor 1
chrX	154449763	154449963	201	+		X2064	9130	154444126	154450654	6529	+	0	inside	0	9130	FAM50A	family with sequence similarity 50 member A
chrX	154774963	154775163	201	+		X2065	677835	154774998	154775126	129	+	0	includeFeature	0	677835	SNORA56	small nucleolar RNA, H/ACA box 56
chr14_GL000194v1_random	72200	72800	601	+		X2067	727764	53590	115055	61466	-	0	inside	0	727764	MAFIP	MAFF interacting protein (pseudogene)
chr14_GL000194v1_random	73400	73800	401	+		X2068	727764	53590	115055	61466	-	0	inside	0	727764	MAFIP	MAFF interacting protein (pseudogene)
