# Supplementary material for: m6A mRNA methylation by METTL14 regulates early pancreatic cell differentiation
Source: EMBO J. 2024 Sep 25;43(22):5445–68. doi: 10.1038/s44318-024-00213-2 (PMC11574190; doi:10.1038/s44318-024-00213-2)
Supplement: Supplementary file 7 — Dataset EV5 [file 44318_2024_213_MOESM7_ESM.xlsx]

## Sheet: Legends
Dataset EV5.a Differentially expressed genes in METTL14 iKD2 Dox+ vs iScramble Dox+ or METTL14 iKD2 Dox- beta-like cells (p < 0.05 and FC < -1.5).
Dataset EV5.b Enriched pathways in RNAseq analysis of METTL14 iKD2 Dox+ vs iScramble Dox+ beta-like cells (p < 0.05 and FC < -1.5).

## Sheet: DEG in METTL14 iKD beta-like
Dataset EV5.a Differentially expressed genes in METTL14 iKD2 Dox+ vs iScramble Dox+ or METTL14 iKD2 Dox- beta-like cells (p < 0.05 and FC < -1.5).
METTL14 iKD2 Dox+ vs iScramble Dox+	logFC		METTL14 iKD2 Dox+ vs METTL14 iKD2 Dox-	logFC
AC183084.1	-9.18		HS3ST6	-9.73
AL121594.1	-9.04		MXRA7P1	-9.45
PADI1	-8.96		PFKFB1	-8.57
AC097374.1	-8.59		AC183084.1	-8.31
BX323046.1	-8.34		DNAAF4-CCPG1	-8.3
EEF1DP7	-8.33		AC046185.1	-8.2
AC048341.2	-8.3		AL096709.1	-8.15
AC024075.1	-8.28		AL121581.1	-8.12
AC074091.2	-8.27		AL008707.1	-8.03
CBLC	-8.26		TERC	-7.85
FAM66A	-8.18		ARHGAP25	-7.6
TEN1-CDK3	-8.16		AC139495.2	-7.41
DES	-8.05		KCNE4	-7.38
NR2C2AP	-7.91		PPP1R18	-7.38
APCDD1L	-7.85		RN7SL865P	-7.38
ALDH3B2	-7.78		LINC02028	-7.37
ELF2P4	-7.75		P2RY4	-7.33
C10orf71	-7.74		AC125603.4	-7.31
KCNE4	-7.74		AC112482.2	-7.3
HPCAL4	-7.72		TAS2R14	-7.22
AC008770.4	-7.7		AC099671.1	-7.21
CCDC58P1	-7.69		SCUBE2	-7.19
IGSF11	-7.69		AC008264.2	-7.16
AC007064.2	-7.57		AL078644.1	-7.15
LINC00494	-7.54		AL359922.1	-7.13
AC034238.1	-7.53		SNORD114-20	-7.11
LCN10	-7.51		AC121338.2	-7.1
TRPV6	-7.46		AC007876.1	-7.06
CCNA1	-7.42		ECE1-AS1	-7.03
AC135048.1	-7.38		MCF2L-AS1	-7.03
AL513477.2	-7.31		CARD8-AS1	-7.02
MFAP1P1	-7.3		GFRAL	-6.99
TERT	-7.26		LGR6	-6.96
AC012462.3	-7.24		ADAMTSL4-AS2	-6.96
ZNF214	-7.23		CLIC3	-6.96
AC074143.1	-7.21		CALHM1	-6.95
CHMP5P1	-7.19		AL451085.1	-6.95
AC073957.2	-7.17		RN7SL552P	-6.95
AC064807.4	-7.17		LRRC37A2	-6.95
ARL14	-7.15		GUSBP15	-6.94
AL031283.1	-7.13		MKRN7P	-6.9
AC016876.2	-7.12		ZNF157	-6.87
AC093426.2	-7.1		RPS15P5	-6.85
PPP1R3B	-7.1		AP001042.1	-6.83
RN7SL465P	-7.06		AC124254.2	-6.83
SOWAHA	-6.97		CR382287.1	-6.83
AL691442.1	-6.96		AL031714.1	-6.79
ZNF582	-6.93		AC008415.1	-6.78
AC084024.4	-6.92		AL008633.1	-6.77
AP000842.3	-6.92		DNAJB6P7	-6.77
FAM20C	-6.91		PYCARD	-6.75
LINC02347	-6.89		FKBP6	-6.73
GATAD2B	-6.88		DACT1	-6.73
AF111168.1	-6.88		EEF1A1P3	-6.73
SYT12	-6.88		RPL11P1	-6.73
CYTIP	-6.88		AC008567.3	-6.73
AC121338.2	-6.87		HGFAC	-6.71
ANKRD35	-6.85		AL359091.4	-6.7
AC105137.2	-6.75		SIGLEC16	-6.69
AC006538.2	-6.73		ZC2HC1B	-6.69
AC004941.1	-6.71		AC010261.1	-6.68
Z98749.1	-6.7		ST20	-6.67
VWA3B	-6.68		AL451054.1	-6.66
TTC16	-6.67		AC124016.1	-6.66
AL121581.1	-6.65		AC090578.1	-6.65
AC109517.1	-6.65		SLFNL1	-6.63
SCRT2	-6.65		TAS2R43	-6.63
SLC22A1	-6.64		APOC1P1	-6.63
AC090578.1	-6.63		AC016738.1	-6.63
OR7E47P	-6.6		AC078883.1	-6.62
AC125257.1	-6.59		AC012676.1	-6.62
DNAJC28	-6.57		XKR9	-6.61
SCUBE2	-6.53		SNX20	-6.61
DNAH17	-6.53		C15orf65	-6.6
STBD1	-6.5		AC008575.1	-6.59
CIDEB	-6.43		AL442067.3	-6.59
AC113615.1	-6.43		SMIM10L1	-6.53
KCNMB3	-6.42		AL158212.1	-6.53
AC136352.8	-6.41		ERVFRD-3	-6.53
LINC01558	-6.4		AL133343.2	-6.52
HLA-L	-6.4		KBTBD11	-6.51
NRIP2	-6.38		MHENCR	-6.5
AC009120.2	-6.36		OR7E47P	-6.49
AC093752.2	-6.34		AC138696.1	-6.49
C1GALT1P1	-6.33		AC002383.1	-6.48
NFKBIL1	-6.29		PCDHGA2	-6.47
RARB	-6.29		AC011939.2	-6.47
AC016999.2	-6.28		AC009088.2	-6.47
FBXO6	-6.27		MGAM	-6.46
AC120114.4	-6.27		KLRG2	-6.45
LINC02362	-6.24		NCAPD2P1	-6.44
AC073236.1	-6.23		AC007998.4	-6.41
LEMD1	-6.22		SMN2	-6.4
ZNF485	-6.22		AC093752.2	-6.39
AC138356.1	-6.21		AC016394.1	-6.39
FOXI2	-6.2		AL117190.1	-6.37
SLC52A2	-6.17		NPM1P37	-6.36
ST3GAL6-AS1	-6.14		MIR595	-6.35
AC007368.1	-6.12		DOK3	-6.34
AC099329.2	-6.1		RN7SL81P	-6.34
AL121992.1	-6.08		AC012533.1	-6.33
AL121821.2	-6.05		RPRM	-6.3
ALPL	-6.05		SPACA9	-6.29
PFN4	-6.05		AC093627.5	-6.28
AC009126.1	-6.04		AC093627.29	-6.28
AC099811.2	-6.02		CBLC	-6.27
AC092821.3	-6		AC116317.2	-6.27
HMGB1P33	-5.99		AL117339.3	-6.26
AC006111.2	-5.99		BRWD1-AS2	-6.26
PIK3R5	-5.98		AC026304.1	-6.26
LINC02256	-5.97		LRRC37A4P	-6.25
CETP	-5.95		GLIS2	-6.25
ALX4	-5.95		GALNTL6	-6.25
MAML1	-5.94		ALB	-6.24
GGT5	-5.94		AL158071.4	-6.23
AL669942.1	-5.93		AL928711.1	-6.23
PNPLA3	-5.91		SOWAHA	-6.21
AC012358.1	-5.91		AL390728.6	-6.21
GAGE2E	-5.91		AC008738.6	-6.21
HSPA1A	-5.91		LIMS2	-6.21
ICAM2	-5.9		AGAP6	-6.2
AC062029.1	-5.9		AC034114.2	-6.2
TMEM79	-5.89		AC092171.5	-6.19
AC007325.4	-5.89		SERPINA3	-6.19
PROCR	-5.89		ZGLP1	-6.18
SCAT1	-5.88		LEAP2	-6.17
AC055840.1	-5.88		AC005920.1	-6.16
CCDC85A	-5.87		XIRP1	-6.16
FAM3B	-5.85		AC010655.3	-6.16
LY75	-5.85		FO393400.1	-6.14
AL627443.3	-5.84		FBXW12	-6.13
GIHCG	-5.83		RASIP1	-6.1
AL117339.3	-5.83		FGF7P3	-6.09
NLRP3P1	-5.82		AL353743.2	-6.09
BRICD5	-5.81		AC231533.2	-6.09
TRIM26	-5.8		AC004918.1	-6.09
MRPS36	-5.79		AC073508.3	-6.08
TRIM27	-5.79		LINC01882	-6.08
AC090983.2	-5.78		AC010976.1	-6.08
LINC02733	-5.78		MIR548AT	-6.08
AC016995.1	-5.76		SLC25A20	-6.04
SLC35E1P1	-5.76		AOAH-IT1	-6.01
FBXW12	-5.74		AC016722.2	-6.01
ZNF563	-5.73		AC010653.3	-6
CNN2P9	-5.73		AC087203.3	-6
AL442067.3	-5.72		NKX6-3	-6
AP000873.2	-5.72		HLA-L	-5.99
HLA-E	-5.72		KIRREL3	-5.99
ASPG	-5.71		ZNF572	-5.99
SLC8A1-AS1	-5.71		AC007032.1	-5.99
CHRNA10	-5.71		PCDH12	-5.98
ABCA9	-5.7		TCP11X1	-5.98
AP001595.1	-5.7		PLB1	-5.95
GALM	-5.67		AC188616.1	-5.95
HGFAC	-5.66		AC016629.3	-5.94
ISCA1P1	-5.65		TRPC7-AS1	-5.93
AP001267.5	-5.64		UQCRFS1P1	-5.93
CCDC200	-5.63		PNPLA3	-5.92
HSP90B2P	-5.62		LINC00840	-5.92
SYNJ2BP-COX16	-5.61		AC103988.1	-5.92
U3	-5.61		AC092535.4	-5.92
LIX1	-5.61		INS-IGF2	-5.91
MAP3K5	-5.59		AC106801.1	-5.9
AC130650.2	-5.59		AC004877.1	-5.9
AL139020.1	-5.59		MUCL3	-5.89
AC000065.1	-5.58		MDH1B	-5.89
TMC4	-5.57		PRKCZ-AS1	-5.87
AC127526.1	-5.57		FGF14-IT1	-5.87
AC134349.2	-5.54		CCNA1	-5.86
AC134349.3	-5.54		GIHCG	-5.86
TRPC7-AS1	-5.53		LINC00345	-5.86
UQCRFS1P1	-5.53		CCDC78	-5.85
AC003991.1	-5.52		RPL7AP15	-5.84
TCP11X2	-5.52		MIR548D1	-5.84
DOK3	-5.51		OR4D1	-5.84
RUNDC3B	-5.48		AL355596.1	-5.83
AL589993.1	-5.46		MYH8	-5.82
APBA2	-5.45		MSX1	-5.81
AL133355.1	-5.44		ALPL	-5.81
GLUD1P3	-5.44		AC005070.3	-5.81
LINC02099	-5.42		AC135048.1	-5.8
TNFSF14	-5.41		AC022819.1	-5.79
LINC02680	-5.4		SPIB	-5.79
AC073508.3	-5.39		AC068616.3	-5.79
PNMA8B	-5.38		AL391560.2	-5.79
LINC02062	-5.37		SNURF	-5.79
CYP2G1P	-5.37		C4A	-5.78
STX16-NPEPL1	-5.36		IGSF11	-5.77
SOCS2-AS1	-5.36		LINC02680	-5.77
AC011448.1	-5.35		AC005400.1	-5.77
AC068308.1	-5.35		LEFTY1	-5.77
GCHFR	-5.34		LHFPL3-AS2	-5.77
AC011298.1	-5.33		FSD2	-5.76
AL118558.3	-5.31		RNU6-1237P	-5.76
AC082651.1	-5.31		AC009812.1	-5.76
NRIR	-5.3		AC009120.2	-5.75
SLC12A5-AS1	-5.29		ARPC4-TTLL3	-5.75
ELMO3	-5.29		AC026770.1	-5.75
TTLL9	-5.28		UGT2B15	-5.75
AP000845.1	-5.28		AL137161.1	-5.73
AC006148.1	-5.28		MLIP-AS1	-5.73
C1QTNF12	-5.26		AL355355.1	-5.69
AL133304.3	-5.26		AC132938.3	-5.68
AC008105.1	-5.25		TRDN-AS1	-5.67
MUC5AC	-5.25		ARSJ	-5.67
LINC02551	-5.25		AL158055.1	-5.67
ZNF56	-5.24		LINC02433	-5.67
AC099518.4	-5.23		AC244636.3	-5.66
AC008013.1	-5.23		AL162586.1	-5.66
POLE2	-5.22		AC018521.1	-5.66
VSTM4	-5.22		SOX3	-5.65
C17orf100	-5.21		AL357075.3	-5.65
AC026304.1	-5.21		FOXC2	-5.64
SYNM	-5.21		AL137058.2	-5.64
ZNF157	-5.2		AL031428.2	-5.64
AP001094.2	-5.2		AC099811.3	-5.63
AL031686.1	-5.2		ICAM2	-5.61
PHYHIP	-5.18		SERPINB10	-5.61
MSL3P1	-5.17		ATP2B3	-5.61
AC106038.1	-5.17		LINC02352	-5.61
OR5AN1	-5.17		SPOCD1	-5.6
AC025164.1	-5.17		C8orf31	-5.6
PITPNA-AS1	-5.17		IL1RAPL2	-5.59
LINC00836	-5.16		AC097504.2	-5.59
AL590385.1	-5.16		LINC00967	-5.58
SPRY1	-5.14		AL118558.3	-5.58
PDLIM1P4	-5.14		KRT8P33	-5.58
AL627309.1	-5.14		AL356488.2	-5.58
AC116914.2	-5.13		AC005838.2	-5.58
AQP11	-5.11		AC018926.3	-5.56
AC021752.1	-5.11		AL133318.1	-5.56
SLC7A5P1	-5.11		CYP2D7	-5.56
AC234031.1	-5.1		AL162731.1	-5.55
LY6H	-5.09		AC006230.1	-5.55
LINC02728	-5.09		CERS6-AS1	-5.53
PCBP2P1	-5.08		POLE2	-5.52
AC063976.2	-5.05		CYP2C9	-5.52
ZGLP1	-5.03		C17orf100	-5.51
PINLYP	-5.02		AQP11	-5.51
ZMYND10	-5.02		NR2C2AP	-5.5
COMTD1	-5.01		AC022509.5	-5.5
TRIM26	-5.01		BNIP3P28	-5.5
SERPINF2	-5		AC034238.1	-5.49
C11orf1	-4.96		AC006566.1	-5.49
CEP20	-4.95		AL359764.3	-5.49
GUCY1A1	-4.95		LINC00458	-5.48
ZNF497	-4.94		CD5	-5.48
SDHAF1	-4.94		AC017002.2	-5.47
WDR81	-4.91		HMGA2-AS1	-5.47
CALCR	-4.9		AC068442.1	-5.46
MUCL3	-4.89		PHACTR3	-5.45
VAC14-AS1	-4.89		LINC01721	-5.45
ZNF57	-4.88		USHBP1	-5.45
SREBF2-AS1	-4.86		TBCEL-TECTA	-5.45
EHMT2	-4.85		PIH1D2	-5.45
DACT2	-4.83		AC023095.1	-5.44
FTCD	-4.82		RPS18	-5.44
KLF7P1	-4.82		RPS18	-5.44
GRIK1-AS1	-4.82		STBD1	-5.43
ABCA13	-4.81		AC009163.4	-5.43
AC005837.3	-4.81		RPL10P3	-5.43
TLR2	-4.81		SLC52A2	-5.42
LINC01569	-4.79		ANXA9	-5.42
CHST6	-4.79		LAX1	-5.41
C2CD4D	-4.77		EPDR1	-5.41
SNX18P3	-4.75		CIDEB	-5.4
HLA-C	-4.73		HLA-DQA1	-5.4
AP002754.1	-4.72		LINC01968	-5.4
AC016042.1	-4.71		CSNK2B	-5.4
AP003469.2	-4.7		TMEM79	-5.39
AC234582.1	-4.68		TRIM21	-5.39
CD93	-4.68		FP565260.6	-5.39
C11orf71	-4.64		AC026124.2	-5.38
SYN2	-4.63		FABP7	-5.37
AC010132.3	-4.61		AL157834.4	-5.37
GPI	-4.55		AC118344.1	-5.37
AL590004.3	-4.55		ARF1P2	-5.37
ZNF433-AS1	-4.54		SMIM3	-5.36
AP000936.3	-4.54		ST3GAL5-AS1	-5.36
KCNF1	-4.54		AL359511.3	-5.36
TRIM21	-4.53		ZACN	-5.35
REXO1L1P	-4.53		CYP4F62P	-5.34
ARL6	-4.53		CT75	-5.33
HERC5	-4.47		RXRB	-5.32
CYFIP1	-4.45		CFAP52	-5.31
AL109809.4	-4.45		LINC02482	-5.31
LRRC36	-4.45		HS6ST1P1	-5.3
NOSTRIN	-4.42		C15orf61	-5.26
STON1-GTF2A1L	-4.42		AL356056.2	-5.25
GGT1	-4.42		PDE11A	-5.24
ZNF174	-4.42		SYNDIG1	-5.24
INKA2-AS1	-4.41		LCN15	-5.24
SYT3	-4.41		AC127526.4	-5.23
DRD2	-4.4		OVCA2	-5.23
FGF7	-4.39		LINC02029	-5.22
AC061975.8	-4.37		ABCC13	-5.22
SALRNA1	-4.37		AC005034.3	-5.21
EBLN2	-4.37		PHYHIP	-5.21
AL033529.1	-4.35		AL391845.1	-5.21
AC008115.4	-4.35		PBLD	-5.21
AC242022.1	-4.34		DUSP14	-5.19
FAM181B	-4.33		GCNA	-5.19
C19orf57	-4.3		AP002807.1	-5.18
FGF9	-4.28		ZRANB2-AS2	-5.18
AC091078.1	-4.26		AL732372.3	-5.18
TLCD2	-4.26		AL645608.4	-5.17
AC270285.3	-4.24		AL133553.2	-5.17
SAMD11	-4.23		PIK3R5	-5.16
AC114776.1	-4.22		Y_RNA	-5.16
AC006030.1	-4.21		RXRB	-5.15
ADAM32	-4.2		PPP1R11	-5.15
LINC01445	-4.19		NLRP3P1	-5.14
SLC26A7	-4.18		HSPA1B	-5.14
FRG1	-4.17		ADH1A	-5.14
ERCC8	-4.16		RPL13AP25	-5.13
AC084082.1	-4.16		ADCYAP1R1	-5.13
AL049840.5	-4.14		C6orf141	-5.13
AC123023.1	-4.14		SUMO4	-5.13
AL049874.3	-4.12		ADAMTS12	-5.12
CLIC1	-4.09		AC099778.1	-5.11
CCT6P3	-4.08		AL031686.1	-5.1
LINC01091	-4.07		AC006059.4	-5.1
ALDH16A1	-4.07		AIRE	-5.09
GEMIN2	-4.05		CU457734.1	-5.08
WRAP73	-4.02		SREBF2-AS1	-5.08
ACOT2	-4.02		ATP5F1AP10	-5.08
AL591848.3	-4.02		RIPPLY2	-5.08
CPLANE2	-4.02		AC027117.2	-5.07
FASTKD3	-4.01		LINC01558	-5.07
AC132192.2	-4.01		NUTM2A	-5.07
MDC1	-3.98		SMYD1	-5.07
CAPS	-3.97		FAM3C2P	-5.06
CYP27C1	-3.97		SLC15A2	-5.06
BEST1	-3.96		FOXP3	-5.06
PTER	-3.95		AL132780.1	-5.06
AL136171.2	-3.95		LRRC63	-5.06
CPED1	-3.94		MADCAM1	-5.04
AC010336.7	-3.93		CD93	-5.04
CHST10	-3.93		HSPD1P11	-5.04
SPICE1	-3.93		AC124068.2	-5.03
AC068620.3	-3.93		RN7SL596P	-5
SULT1C2	-3.92		DHX16	-5
GPR142	-3.91		AC026150.1	-5
CFAP300	-3.89		AC254960.1	-5
ST3GAL4	-3.87		LINC00674	-5
TJP1	-3.86		MIR4453HG	-4.99
HNF1B	-3.85		TMSB4Y	-4.99
TUBB	-3.85		PDLIM1P4	-4.99
DCAF4	-3.83		AC005828.2	-4.99
AFP	-3.81		BCAP29	-4.98
CEP170	-3.77		AC138028.4	-4.97
TYMP	-3.76		AC116158.1	-4.96
ALOX5	-3.74		SNORA67	-4.96
TMSB15A	-3.74		AL049838.1	-4.95
AP000829.1	-3.73		PADI1	-4.94
AC012101.2	-3.72		VDAC1P8	-4.94
MRPL58	-3.72		RXRB	-4.94
DDX60	-3.71		AC009486.2	-4.93
AC016405.1	-3.7		LINC02225	-4.93
PRRC2A	-3.68		SH3GL1P2	-4.93
TBC1D30	-3.68		H4C1	-4.93
Z93241.1	-3.67		U3	-4.92
DLL3	-3.61		ALDH8A1	-4.92
IQSEC3	-3.6		MIR548Z	-4.9
BRD2	-3.6		AC008105.1	-4.89
ZNF625	-3.6		AL109837.3	-4.89
HLA-DQB1	-3.59		MAPT-AS1	-4.89
SMIM20	-3.55		WFDC1	-4.89
LINC02175	-3.55		TST	-4.88
NECAB2	-3.55		AL162171.1	-4.88
MUC5B	-3.54		CENPS	-4.88
SIRT3	-3.51		CFAP65	-4.88
UNC13D	-3.51		ELAC1	-4.87
USP44	-3.5		AC106038.1	-4.87
PCDHGA12	-3.5		AC006296.3	-4.87
LINC01018	-3.5		AL606760.2	-4.86
SAYSD1	-3.47		AC009053.2	-4.86
CASP10	-3.45		AC117382.2	-4.85
AC022384.1	-3.44		IL20RB	-4.85
RRN3	-3.44		AC005487.1	-4.85
KAZALD1	-3.43		CRPPA	-4.84
LINC01503	-3.42		LYNX1	-4.83
PCDHGB5	-3.42		AL353708.3	-4.82
ZNF670	-3.38		ENHO	-4.82
DHRS12	-3.35		AC074138.1	-4.82
AL591684.2	-3.32		COMTD1	-4.81
WDR92	-3.31		AL445465.1	-4.81
FGD3	-3.31		AP001094.2	-4.81
MAP3K2-DT	-3.27		AL355574.1	-4.81
AC092127.1	-3.26		AL132799.1	-4.8
DDX39B	-3.23		AC113615.1	-4.79
HOMER3	-3.22		ANKRD26P3	-4.79
CD6	-3.22		TLCD2	-4.79
BORCS6	-3.21		CA2	-4.79
THSD7B	-3.2		VAMP5	-4.79
LINC01232	-3.18		SMCR5	-4.79
H3P6	-3.11		AL133245.1	-4.78
PHC1P1	-3.1		AC010476.2	-4.78
ADGRA1	-3.1		MDGA2	-4.78
HGD	-3.1		LINC01289	-4.77
AMIGO1	-3.08		SETP17	-4.77
OCLN	-3.07		LINC02450	-4.76
AC005540.1	-3.05		CSPG4P10	-4.75
TRAPPC2L	-3.05		AC068473.5	-4.75
EFNA2	-3.03		AC068473.8	-4.75
MCM3AP-AS1	-3.03		PSMD6-AS2	-4.74
PTP4A3	-3.01		AP003100.2	-4.74
JAKMIP1	-3		UBBP4	-4.73
WDR54	-2.97		MAP3K5	-4.73
EID2	-2.97		AC010336.7	-4.72
SMIM24	-2.95		VSIG1	-4.71
ARV1	-2.95		AL512625.1	-4.71
SLC25A42	-2.93		MLKL	-4.69
AL121929.2	-2.93		AC087457.1	-4.69
GPKOW	-2.92		AC092745.1	-4.66
RNF182	-2.91		C2orf88	-4.66
TLCD4	-2.88		SERPINF2	-4.65
LRRC37A2	-2.88		AC008149.2	-4.65
MARCHF8	-2.85		TMEM220	-4.63
DENND6B	-2.82		TMEM212	-4.63
TAF12	-2.8		GRM7	-4.62
NALCN	-2.79		VWA5B1	-4.61
GLDC	-2.79		CNTNAP3B	-4.61
CDC14A	-2.79		ZNF485	-4.59
CGRRF1	-2.78		RN7SL477P	-4.59
DRC1	-2.77		AL137002.2	-4.59
AL138828.1	-2.75		STK19	-4.59
SNHG8	-2.74		AC098484.4	-4.58
VARS1	-2.71		SLC39A4	-4.58
KLF13	-2.71		COL25A1	-4.58
IKZF5	-2.7		CA13	-4.54
GPBAR1	-2.7		APBA2	-4.52
FXYD2	-2.69		AL158163.1	-4.52
FGF12	-2.69		FAM78B	-4.49
ZNF627	-2.68		HMCN2	-4.49
AC119673.2	-2.68		AL161910.1	-4.48
AC067852.2	-2.65		BORCS6	-4.47
ABCA11P	-2.63		AL356489.1	-4.46
AC009053.1	-2.62		SBK2	-4.46
TLCD3A	-2.58		AC008915.2	-4.46
PCDH20	-2.58		AP000936.3	-4.45
SDHAP1	-2.57		OR7E14P	-4.44
MRPL36	-2.57		AL590065.1	-4.44
SLC4A5	-2.56		AL591806.2	-4.43
ZNRD2	-2.56		GALM	-4.42
TMEM74B	-2.55		AC007326.4	-4.42
CMC4	-2.55		BDNF	-4.41
PCBP3	-2.54		AC010422.8	-4.41
MOB3C	-2.51		PROKR2	-4.4
ZSCAN16	-2.49		FTCD	-4.4
CHST8	-2.48		SNHG25	-4.4
STAG3L1	-2.47		PIK3C2G	-4.38
FAM131A	-2.47		AL596325.2	-4.37
CYP20A1	-2.46		RGPD1	-4.37
DCDC1	-2.46		AC112484.5	-4.37
AL035078.4	-2.45		TNNI1	-4.35
GAMT	-2.45		CCDC102A	-4.32
GRIP1	-2.44		AJAP1	-4.32
TAF4B	-2.44		ZNF433-AS1	-4.3
HSD17B14	-2.44		F8	-4.3
STRA6LP	-2.44		KRTAP5-AS1	-4.3
MTFP1	-2.42		AL391095.1	-4.28
AGAP2	-2.42		AC016876.1	-4.28
FAM161A	-2.4		ECEL1	-4.27
HS3ST6	-2.39		FUT9	-4.24
GTF2IRD2	-2.39		AC037459.2	-4.24
ZC3H3	-2.38		SRD5A3-AS1	-4.24
AC025472.1	-2.38		STON1-GTF2A1L	-4.23
DYRK4	-2.38		PKHD1	-4.23
AC092691.1	-2.37		KLF7P1	-4.2
MYNN	-2.36		AL139383.1	-4.17
SEPTIN7P2	-2.35		AC026356.2	-4.14
NAP1L5	-2.35		AC013726.1	-4.14
FAM149B1	-2.32		AC013726.3	-4.14
PDZK1	-2.3		GPI	-4.13
LENG8	-2.29		PCDHA9	-4.13
WRAP53	-2.29		SNORA8	-4.13
HCCS	-2.28		ALDH1A3	-4.11
ADPRS	-2.27		NEUROG3	-4.08
TCEAL3	-2.27		SYN2	-4.07
THOC7	-2.23		AL355001.2	-4.06
PCDHAC2	-2.21		DRC3	-4.04
PIM2	-2.21		EEF1DP3	-4.01
SELENBP1	-2.18		CYFIP1	-4
AL606970.1	-2.18		AC087501.4	-4
AC023509.1	-2.16		AC009061.2	-3.99
SLC37A4	-2.14		PINLYP	-3.97
CPQ	-2.14		SALL3	-3.97
NR5A2	-2.14		FOXL2NB	-3.96
AC138969.1	-2.13		LINC01197	-3.95
MAPK12	-2.11		CEP20	-3.94
GRIA2	-2.1		AL050341.2	-3.93
CTSF	-2.1		SATB1-AS1	-3.93
KCNH8	-2.1		RPUSD4	-3.92
ST6GALNAC3	-2.1		PDE4C	-3.91
SLC25A10	-2.1		FGF7	-3.87
IQGAP2	-2.09		LAMA3	-3.84
ADAP1	-2.08		PCDH8	-3.84
KRCC1	-2.08		AP001267.5	-3.82
LRAT	-2.08		PTOV1-AS1	-3.82
ADA2	-2.07		AL049874.3	-3.8
MRPL46	-2.06		HTR1E	-3.79
LRRC20	-2.05		PLGRKT	-3.79
LINC02381	-2.04		AC004803.1	-3.75
FBXO44	-2.02		AC074194.1	-3.74
SUCLG1	-2.01		C8orf37	-3.73
CYB5D2	-2.01		GALNT4	-3.73
TTC30A	-2		RINL	-3.73
SGK2	-2		MSRB3	-3.7
CD302	-1.98		MST1P2	-3.68
PLAAT3	-1.96		AC138035.1	-3.67
SLC44A3	-1.94		LINC00299	-3.67
CFAP20	-1.93		SLC35F1	-3.64
FAXDC2	-1.93		RGS14	-3.63
CHCHD1	-1.93		SPRY1	-3.63
NEURL1B	-1.91		LINC02732	-3.62
WDR35	-1.91		KCNK9	-3.59
PKDCC	-1.9		NDE1	-3.58
TMEM51	-1.9		AL583825.1	-3.57
AP000866.1	-1.88		PRRC2A	-3.54
CYP2R1	-1.86		ERCC8	-3.51
MED10	-1.86		FAM221A	-3.51
GPR137B	-1.83		GNG3	-3.51
TYRO3	-1.83		SMOX	-3.45
PSKH1	-1.82		AC011297.1	-3.45
AGAP9	-1.82		BDH1	-3.45
C3orf38	-1.82		EHMT2	-3.44
MEGF11	-1.81		SPICE1	-3.44
ANKRD13B	-1.8		C4orf48	-3.43
DNAAF5	-1.8		TMEM86A	-3.4
ZNF668	-1.8		AC009403.2	-3.37
KCNS3	-1.8		AC091078.1	-3.35
ZBTB7C	-1.79		ANKHD1-EIF4EBP3	-3.33
ZNF611	-1.79		ATP2B1-AS1	-3.31
ARHGAP33	-1.78		ISCA2	-3.31
ALG3	-1.77		PARD6A	-3.29
C1orf127	-1.76		RNF122	-3.29
PGM1	-1.75		BCL7A	-3.29
PIP4P2	-1.74		KTN1-AS1	-3.26
CABP7	-1.74		CHST10	-3.18
TIMM21	-1.73		RPL36A	-3.17
NNT	-1.72		HOMER3	-3.15
EDIL3	-1.72		MARCHF8	-3.13
PCGF2	-1.72		MAGEL2	-3
ALDH1B1	-1.71		AC005943.1	-3
MRPL4	-1.71		RABEPK	-2.98
BTBD8	-1.71		DCAF4	-2.97
ZNF607	-1.7		NSF	-2.94
CFAP43	-1.7		SMIM24	-2.92
CLGN	-1.69		B3GAT1-DT	-2.9
FBXO22	-1.69		AC005540.1	-2.89
ATP6V1F	-1.69		ZNF200	-2.88
STYX	-1.68		DOC2B	-2.87
GRAMD2B	-1.68		ADGRA1	-2.84
FANCM	-1.68		SLC25A42	-2.79
CEP44	-1.67		ASPHD1	-2.79
C11orf49	-1.65		PTCH2	-2.77
SSTR1	-1.65		TMEM208	-2.77
CYB5D1	-1.65		LSM10	-2.75
SEPTIN3	-1.65		PCDHA3	-2.73
SVOP	-1.65		VRK1	-2.73
INPP5B	-1.65		EBF1	-2.71
XPNPEP3	-1.64		SCN7A	-2.69
PUF60	-1.63		ZNF623	-2.66
MTRR	-1.63		LPCAT1	-2.65
STIM2	-1.63		KLF13	-2.62
SHMT1	-1.63		NUDT4P2	-2.61
NOL10	-1.63		MFSD13A	-2.59
MORC4	-1.63		RELL2	-2.55
ANKRD28	-1.61		BAG2	-2.54
WDR12	-1.61		SLC66A1	-2.53
AC243922.3	-1.6		NPRL2	-2.52
PTPA	-1.59		HLA-DQB1	-2.51
AC138207.7	-1.59		PHC1P1	-2.5
SLC1A4	-1.58		ABO	-2.48
UNC5A	-1.57		SERPINA10	-2.47
COG7	-1.57		DUSP8	-2.45
TMEM209	-1.57		GPKOW	-2.42
ARL2	-1.56		SLC4A5	-2.36
KCTD2	-1.56		GGNBP2	-2.35
CDYL2	-1.55		MTFP1	-2.32
ZNF639	-1.55		NAA30	-2.29
HERC2P3	-1.54		LARGE2	-2.28
RPL9	-1.54		DCAF17	-2.25
ZNF557	-1.53		SNTA1	-2.25
NIPAL3	-1.52		AK1	-2.24
PLA2G6	-1.52		ABHD6	-2.22
TEX9	-1.52		GAMT	-2.18
ZNF526	-1.52		ZNF775	-2.12
C14orf119	-1.52		MN1	-2.12
C5orf38	-1.51		DRC1	-2.11
EGFL7	-1.51		SPTSSA	-2.1
BBS9	-1.51		TMEM184C	-2.03
GOLGA1	-1.51		JAKMIP1	-2.02
PATZ1	-1.5		CACFD1	-2.01
SUMO1	-1.5		ADA2	-2.01
ZNF511	-1.5		MUC13	-1.97
NPTX1	-1.49		MAPK12	-1.95
NR2C1	-1.49		ZNF620	-1.95
RETSAT	-1.48		SLITRK1	-1.95
PIK3R3	-1.48		ZNF688	-1.93
FBXO17	-1.47		GTF2IRD2	-1.91
ZNF555	-1.47		TJP1	-1.9
ACAA2	-1.45		OXLD1	-1.88
NAPB	-1.45		ASB13	-1.88
GTF3A	-1.45		AL606970.1	-1.86
MPP1	-1.45		CCDC30	-1.85
TSGA10	-1.44		PLCH2	-1.83
IDH3B	-1.42		ST3GAL2	-1.81
JMJD4	-1.42		COG5	-1.79
TOMM22	-1.42		PDZK1	-1.77
CEP89	-1.41		MUC2	-1.77
RN7SL3	-1.41		RTEL1	-1.75
FGG	-1.41		BMERB1	-1.74
ABCB6	-1.41		OXNAD1	-1.72
MIGA1	-1.4		ISOC2	-1.69
NHP2	-1.4		PGM1	-1.68
PLOD2	-1.39		TCEAL5	-1.66
ZNF48	-1.39		H3C6	-1.66
REEP2	-1.39		ZNF668	-1.66
CAMK1D	-1.38		EIF3J-DT	-1.66
ZFP14	-1.38		TMEM14A	-1.64
CLTCL1	-1.36		AC067852.2	-1.63
R3HCC1L	-1.36		LSG1	-1.63
COL23A1	-1.36		MTG2	-1.63
NKAP	-1.35		GTF2H2C	-1.6
PCNX1	-1.34		ZNF37BP	-1.59
NIPA1	-1.34		BRINP2	-1.59
GPRASP1	-1.34		ALG3	-1.57
UBE2A	-1.34		SNX12	-1.57
PRPF8	-1.33		PLPPR4	-1.57
ARHGAP1	-1.33		ENY2	-1.56
SLC14A1	-1.33		ATP6V1F	-1.55
SSTR2	-1.32		KIAA0319	-1.55
GTF2E2	-1.32		RTL10	-1.54
ZC3H11A	-1.31		PATZ1	-1.53
OXA1L	-1.31		MAF	-1.53
PARP2	-1.31		RGS7	-1.53
HADH	-1.31		FAM157C	-1.53
PPP1R3C	-1.3		PTPA	-1.45
SLC38A3	-1.3		SSTR1	-1.45
MVD	-1.3		ARL2	-1.44
CDKN2AIP	-1.3		SLC25A53	-1.44
DNAH14	-1.3		ZNF669	-1.44
AUH	-1.3		SEPTIN3	-1.43
APOB	-1.29		BIVM	-1.42
GNAZ	-1.29		PCDHB11	-1.41
SGCE	-1.29		DNAAF5	-1.4
ABCC1	-1.28		TMX2	-1.4
STC2	-1.27		NOMO2	-1.39
PRPF31	-1.27		PCYT2	-1.39
KIAA0895	-1.27		PRPF8	-1.38
PPY	-1.27		EXOSC6	-1.38
BIVM	-1.27		RARS2	-1.38
TSPAN2	-1.27		HYPK	-1.37
GRM4	-1.26		ADCY8	-1.37
PNPLA2	-1.26		CNTROB	-1.37
STX2	-1.25		PRPS2	-1.36
ZSCAN30	-1.25		IGSF1	-1.35
DHX37	-1.25		DCTN3	-1.34
REM2	-1.25		NDUFA6	-1.33
AC099329.1	-1.25		MORC2	-1.33
ISY1	-1.25		ANO8	-1.33
EDN3	-1.24		CDH6	-1.32
TMEM200A	-1.24		ZNHIT6	-1.31
ATP1B2	-1.24		AC138969.1	-1.3
COIL	-1.24		PPM1E	-1.3
PCGF5	-1.24		FOXJ1	-1.3
BTF3L4	-1.23		VSTM2A	-1.29
ACBD6	-1.23		AGPAT1	-1.29
C12orf76	-1.23		RANBP6	-1.29
CPLX2	-1.22		PSKH1	-1.28
FAM162A	-1.22		ZNF844	-1.27
ZSWIM6	-1.22		BBS9	-1.26
ZNF432	-1.22		SDCCAG8	-1.25
CASD1	-1.21		C1QL1	-1.24
ZNF302	-1.2		DENND1A	-1.24
PNPLA8	-1.19		ATL1	-1.24
RSL24D1	-1.19		PKDCC	-1.23
MZT2B	-1.19		COX19	-1.23
HAUS3	-1.19		AC007614.1	-1.23
ZNF252P	-1.19		RASA4	-1.22
UBE2W	-1.18		PAGR1	-1.22
SAR1B	-1.17		SLC35F3	-1.22
ABR	-1.17		FBXO22	-1.21
TMEM70	-1.17		IGSF9	-1.21
TM7SF2	-1.17		CASP2	-1.21
PRPS1	-1.17		HNF1A	-1.2
ABI2	-1.16		RN7SL3	-1.19
LAMP2	-1.16		MANEAL	-1.19
USP37	-1.16		APC2	-1.18
PLEKHM1P1	-1.16		ABCC1	-1.18
TMEM39A	-1.16		LAS1L	-1.18
NBPF9	-1.15		NXPE3	-1.18
TRIQK	-1.15		SMIM32	-1.16
ZDHHC4	-1.15		SNAP25	-1.16
KCNN1	-1.14		CARNMT1	-1.16
SPIRE1	-1.14		PUF60	-1.15
C2CD4C	-1.13		TFIP11	-1.15
NGLY1	-1.13		CEP68	-1.15
NPTXR	-1.13		CFAP36	-1.14
C6orf120	-1.13		IRF2BP1	-1.14
SLC36A4	-1.12		LONP1	-1.13
SYDE2	-1.12		TSNAX	-1.13
APOE	-1.11		RBM23	-1.13
CNNM4	-1.11		RAB3C	-1.12
WDR59	-1.11		GRM4	-1.12
ZNF692	-1.11		FAM162A	-1.12
WDR75	-1.11		LRRC37A3	-1.12
ACACB	-1.1		IFNGR2	-1.11
RRP12	-1.1		TRPM6	-1.11
SCOC	-1.1		PDLIM4	-1.1
INTU	-1.1		SMPD3	-1.1
ELAVL3	-1.09		MZT2B	-1.09
NPAS4	-1.09		ANKRD13C	-1.09
CYFIP1	-1.09		CWC27	-1.09
ST3GAL6	-1.09		PSD3	-1.08
LGALS8	-1.08		ROBO2	-1.08
LINC00632	-1.08		CALCOCO1	-1.08
RUFY2	-1.08		KCNT2	-1.07
WDR74	-1.08		DLG5	-1.06
PSPH	-1.07		MXD4	-1.06
ATG13	-1.07		ADRA2A	-1.05
PLP2	-1.07		C11orf49	-1.05
MAPK8IP1	-1.06		ABL2	-1.05
FLCN	-1.06		ATE1	-1.05
GALK2	-1.06		PMS1	-1.05
RUNDC3A	-1.05		APOB	-1.04
DNHD1	-1.05		CBLN1	-1.04
SUPT20H	-1.05		SSTR2	-1.04
PCNT	-1.04		CNNM1	-1.04
MPHOSPH8	-1.04		UBE2D2	-1.04
ZXDC	-1.04		SENP2	-1.04
RNF8	-1.04		GNAZ	-1.03
VWA5A	-1.04		KIFAP3	-1.03
NOP14	-1.04		GUCY1A2	-1.03
P4HA2	-1.03		SNX14	-1.02
GAD2	-1.03		EDC3	-1.01
SFSWAP	-1.03		TFDP1	-1
SLC36A1	-1.03		RIMS4	-0.998
PVR	-1.03		SINHCAF	-0.998
WBP2	-1.03		PDZD4	-0.995
USH1C	-1.02		DMTN	-0.994
SBDS	-1.02		PRKAR2A	-0.979
HELZ2	-1.02		DNHD1	-0.967
GGH	-1.02		CORO1B	-0.966
LRIG1	-1.02		NPTXR	-0.96
AZI2	-1.02		HEATR1	-0.96
ZNF268	-1.02		MRPS30	-0.959
IGSF21	-1.02		FLCN	-0.955
SLC25A39	-1.02		CNIH2	-0.953
USP53	-1.02		SNORD3A	-0.951
PAIP2B	-1.01		SEPTIN5	-0.95
ASCL1	-1.01		LIG4	-0.947
TPST2	-1.01		RGPD5	-0.935
RBM15	-1		PCSK1	-0.935
PTEN	-1		IPO8	-0.931
CTSZ	-0.996		TMEM200A	-0.93
MT-ND6	-0.995		CASR	-0.926
DBP	-0.992		CPLANE1	-0.923
LRRC10B	-0.991		RTL1	-0.921
SYP	-0.99		SELENOT	-0.918
STIM1	-0.989		ELAVL3	-0.909
RIT1	-0.988		MED14	-0.908
SHOC2	-0.983		SPIRE1	-0.904
DNAJC11	-0.982		CAPZA2	-0.904
EFHC1	-0.978		LNPK	-0.902
MPP2	-0.974		RTL6	-0.898
GSR	-0.973		GOLGA2P7	-0.892
GCK	-0.972		UQCRQ	-0.889
ZKSCAN2	-0.972		ZNF711	-0.886
ZNF514	-0.962		PTEN	-0.881
NPIPB3	-0.957		TBCB	-0.879
MAP1S	-0.951		DIP2A	-0.878
ACTN4	-0.949		CAMTA2	-0.876
CXCR4	-0.948		PELI3	-0.874
GNAL	-0.943		DSTYK	-0.872
ZHX1	-0.942		CHRNB2	-0.87
MED16	-0.942		RAB11FIP3	-0.866
PAIP1	-0.941		PRPF31	-0.863
XPNPEP1	-0.941		LBH	-0.862
RGS12	-0.937		GID8	-0.86
ZNF768	-0.934		NRIP1	-0.859
DNAJB2	-0.934		VOPP1	-0.858
CLCN6	-0.933		NOP53	-0.855
POLR2E	-0.933		AIMP1	-0.853
MFSD14A	-0.93		NRP2	-0.85
PIAS2	-0.922		MPP2	-0.842
SLC12A6	-0.92		GRB10	-0.842
NDUFB8	-0.92		DMTF1	-0.84
DPF2	-0.92		TP53INP1	-0.84
NOL4L	-0.916		GSTA1	-0.838
DNALI1	-0.914		PSPH	-0.833
PAK4	-0.911		SIK2	-0.832
PHC3	-0.91		APCDD1	-0.831
STAT5B	-0.91		ARHGEF10L	-0.821
BRPF3	-0.908		SNORD15B	-0.818
COTL1	-0.907		SDK2	-0.817
TSC22D3	-0.905		AEBP1	-0.804
THADA	-0.903		XPC	-0.804
SPOCK2	-0.903		KLHL36	-0.8
PDX1	-0.888		ZXDC	-0.796
VPS26B	-0.888		TARDBP	-0.794
DMTN	-0.887		SNORD10	-0.791
TUBA4A	-0.886		SERPINH1	-0.782
ESF1	-0.883		TTN	-0.777
GNG2	-0.882		AMER3	-0.777
SELENOT	-0.879		PCDHGB4	-0.777
ELF2	-0.878		GLUD1	-0.774
AHCYL1	-0.876		MTMR4	-0.774
SPTLC2	-0.876		DCC	-0.764
BRD8	-0.875		SCG5	-0.757
BCAP31	-0.873		MME	-0.75
IQCE	-0.871		SEC11C	-0.749
PDE3B	-0.868		LRRC10B	-0.744
RTL6	-0.866		TSPAN5	-0.736
URI1	-0.866		RGS9	-0.735
RNMT	-0.865		MTMR7	-0.718
DRAIC	-0.862		SSX2IP	-0.716
MLYCD	-0.86		CACNA2D2	-0.714
INS	-0.859		PAIP1	-0.705
KIAA1671	-0.859		CUL4A	-0.705
UBE2Z	-0.858		STMN2	-0.704
DMTF1	-0.858		SERPINA1	-0.702
DMWD	-0.858		PACS2	-0.702
KPNA5	-0.857		AMACR	-0.701
MAPK13	-0.856		BACE1	-0.7
ATP6AP2	-0.85		HNRNPA0	-0.697
APCDD1	-0.846		USH1C	-0.693
APEX1	-0.839		SERINC3	-0.693
CCPG1	-0.836		HNRNPUL2-BSCL2	-0.692
GOSR2	-0.836		C6orf89	-0.685
PSPC1	-0.835		PDXK	-0.685
NDRG4	-0.832		RN7SL4P	-0.684
DNM1L	-0.829		RPRD2	-0.682
FBXW2	-0.828		PLCL1	-0.681
HEXIM1	-0.827		POLR2B	-0.679
KATNAL1	-0.825		SRGAP3	-0.677
PFKFB4	-0.824		PLOD2	-0.668
FNDC3A	-0.822		SQLE	-0.66
C7orf50	-0.821		PNMA2	-0.659
TOMM20	-0.819		HDGFL3	-0.658
TIAL1	-0.813		KCNJ3	-0.642
RHBDD2	-0.807		DCAF8	-0.641
NDRG1	-0.806		PLXNA2	-0.634
SLC25A5	-0.803		PTPRN2	-0.628
ACVR1C	-0.802		GTF3C1	-0.627
NRP2	-0.796		TLK2	-0.627
METTL9	-0.793		CACUL1	-0.622
ATF2	-0.793		CLIP3	-0.613
APBB1	-0.789		IRX1	-0.61
IRX1	-0.786		NDFIP1	-0.605
TM9SF3	-0.779		TUBB3	-0.597
RPS14	-0.779		NBEA	-0.596
SNRPB	-0.778		ZBTB38	-0.591
TARDBP	-0.775		CFC1	-0.59
RAB3C	-0.771		FNDC3A	-0.588
EPS8L2	-0.771		PHC3	-0.586
SQLE	-0.77		GNS	-0.585
NDUFA10	-0.769
EXOC7	-0.764
PRDM16-DT	-0.764
RAP1GAP	-0.764
MAST1	-0.761
PLAGL1	-0.751
BHLHE40	-0.749
DLG4	-0.749
N4BP2L2	-0.748
BTF3	-0.748
HNF4A	-0.748
CS	-0.742
ARHGEF10L	-0.737
TSHZ1	-0.735
MAFB	-0.733
CFAP36	-0.733
LAPTM4A	-0.732
GTF2I	-0.728
SNORA73B	-0.72
SERPINA1	-0.715
ZDBF2	-0.715
BNIP3L	-0.714
PRR12	-0.714
AHDC1	-0.711
NDFIP1	-0.709
ZMYND11	-0.708
EXOC6B	-0.706
TENM2	-0.704
DCC	-0.691
POR	-0.685
SLC4A8	-0.685
THRAP3	-0.684
CMTM4	-0.684
GLYR1	-0.679
SFT2D2	-0.678
RPL31	-0.677
HLA-A	-0.676
CACNA2D2	-0.675
POLR1A	-0.673
LATS1	-0.667
ATP5F1D	-0.656
JPT2	-0.652
DENND4C	-0.649
ATF4	-0.644
PSMA7	-0.644
ZNF91	-0.64
TTR	-0.639
SAT1	-0.637
NAV2	-0.631
SNORD10	-0.63
CALB2	-0.629
CLU	-0.627
TMEM132B	-0.625
TMEM30A	-0.62
RUFY3	-0.619
GRIPAP1	-0.617
MYO1C	-0.615
CADM1	-0.615
PLEKHG3	-0.612
LRP11	-0.609
RPS10	-0.605
CLIP3	-0.605
TAGLN2	-0.603
ELFN2	-0.603
STMN2	-0.601
DPYSL2	-0.599
USF2	-0.599

## Sheet: Down in METTL14 iKD beta-like
Dataset EV5.b Enriched pathways in RNAseq analysis of METTL14 iKD2 Dox+ vs iScramble Dox+ beta-like cells (p < 0.05 and FC < -1.5).
p-value	q-value	pathway	source	external_id	members_input_overlap	members_input_overlap_geneids	size	effective_size
0.000222546	0.258599	Maturity onset diabetes of the young - Homo sapiens (human)	KEGG	path:hsa04950	GCK; HNF4A; INS; HNF1B; NR5A2; PDX1	6928; 3630; 2494; 3651; 3172; 2645	26	26
0.000816778	0.294577	Telomere Extension By Telomerase	Reactome	R-HSA-171319	ANKRD28; TERT; NHP2; WRAP53; CCNA1	55651; 7015; 55135; 8900; 23243	22	22
0.000868268	0.294577	FOXA2 and FOXA3 transcription factor networks	PID	hnf3bpathway	HADH; TTR; GCK; HNF4A; INS; PDX1; AFP	3630; 7276; 174; 2645; 3651; 3033; 3172	45	45
0.00101403	0.294577	Eicosanoid Synthesis	Wikipathways	WP167	PLA2G6; PNPLA3; ALOX5; GGT1; PNPLA8	2678; 50640; 8398; 80339; 240	23	23
0.00303086	0.434353	Insulin secretion - Homo sapiens (human)	KEGG	path:hsa04911	KCNMB3; FXYD2; GCK; ATP1B2; INS; KCNN1; PDX1; ATF4; ATF2	3630; 3651; 2645; 3780; 1386; 468; 27094; 482; 486	86	86
0.00356432	0.434353	LDL remodeling	Reactome	R-HSA-8964041	CETP; APOB	338; 1071	3	3
0.00356432	0.434353	Chylomicron clearance	Reactome	R-HSA-8964026	APOE; APOB	348; 338	3	3
0.00357091	0.434353	Type I diabetes mellitus - Homo sapiens (human)	KEGG	path:hsa04940	HLA-C; HLA-A; HLA-E; INS; HLA-DQB1; GAD2	2572; 3105; 3107; 3630; 3119; 3133	43	43
0.00497833	0.434353	RNA Polymerase II Transcription	Reactome	R-HSA-73857	ZNF214; GAMT; SUMO1; EHMT2; ZFP14; ZNF692; CASP10; SNRPB; GSR; ZNF668; NDRG1; GRIA2; ZNF670; GAD2; MED10; GTF2E2; RARB; DDX39B; APOE; MAML1; ZNF625; ZNF627; ELF2; NR2C2AP; BRPF3; ZNF557; TAF4B; ZNF555; NR5A2; PHC3; ZNF432; ZNF268; ZNF514; RNMT; SIRT3; BNIP3L; GPI; GCK; MDC1; ZNF302; POLR2E; ZNF582; OCLN; ZC3H11A; THOC7; BRD2; ZNF607; ZNF611; MED16; TJP1; PCGF5; ZNF157; TAF12; CCNA1; HNF4A; ZNF485…	55657; 55900; 2821; 5915; 9794; 665; 7761; 6628; 126382; 2593; 7712; 9668; 100506658; 10397; 10795; 90589; 10919; 147948; 27154; 1386; 57677; 2645; 8731; 84246; 2961; 80012; 6875; 5325; 5728; 2572; 23410; 147837; 2494; 220992; 84874; 7919; 79759; 9656; 6883; 6046; 7181; 348; 199692; 2936; 10025; 7341; 81856; 7082; 8900; 84333; 79230; 93474; 3172; 7703; 80145; 9877; 148254; 1998; 5434; 57459; 8477…	1307	1306
0.00547176	0.434353	Synthesis of Leukotrienes (LT) and Eoxins (EX)	Reactome	R-HSA-2142691	ALOX5; GGT1; ABCC1; GGT5	240; 2687; 4363; 2678	21	21
0.00565797	0.434353	Taurine and hypotaurine metabolism - Homo sapiens (human)	KEGG	path:hsa00430	GGT1; GAD2; GGT5	2572; 2678; 2687	11	11
0.0065062	0.434353	Citric acid cycle (TCA cycle)	Reactome	R-HSA-71403	CS; NNT; IDH3B; SUCLG1	3420; 8802; 23530; 1431	22	22
0.00692941	0.434353	Generic Transcription Pathway	Reactome	R-HSA-212436	ZNF214; GAMT; SUMO1; ZFP14; ZNF692; CASP10; TAF12; GSR; ZNF668; NDRG1; GRIA2; ELF2; GAD2; MED10; RARB; APOE; MAML1; ZNF625; ZNF627; NR2C2AP; BRPF3; ZNF557; TAF4B; ZNF555; NR5A2; PHC3; ZNF432; ZNF268; ZNF514; PCGF2; SIRT3; BNIP3L; GPI; GCK; MDC1; ZNF302; POLR2E; EHMT2; MED16; OCLN; BRD2; ZNF607; ZNF611; NR2C1; TJP1; PCGF5; ZNF157; ZNF670; CCNA1; HNF4A; ZNF485; PTEN; ZNF582; GATAD2B; PLAGL1; ZNF563…	55657; 55900; 5915; 9794; 665; 7761; 2593; 9668; 100506658; 10397; 10795; 2494; 10919; 27154; 90589; 1386; 57677; 2645; 84246; 80012; 6875; 2821; 5325; 5728; 126382; 2572; 23410; 147948; 147837; 220992; 84874; 79759; 7712; 9656; 6883; 6046; 7181; 348; 199692; 2936; 10025; 7341; 81856; 7082; 8900; 84333; 79230; 93474; 3172; 7703; 148254; 1998; 5434; 57459; 84775; 2891; 843	1178	1177
0.00766244	0.434353	Proximal tubule bicarbonate reclamation - Homo sapiens (human)	KEGG	path:hsa04964	FXYD2; ATP1B2; SLC38A3; SLC25A10	1468; 482; 486; 10991	23	23
0.0079652	0.434353	HIF-1-alpha transcription factor network	PID	hif1_tfpathway	BHLHE40; GCK; HNF4A; PGM1; CXCR4; NDRG1; TERT	5236; 8553; 7852; 7015; 2645; 10397; 3172	66	66
0.00830724	0.434353	Gene expression (Transcription)	Reactome	R-HSA-74160	ZNF214; GAMT; APOE; ZFP14; ZNF692; MYO1C; CASP10; OCLN; GSR; NDRG1; GRIA2; ELF2; ZNF670; GAD2; ZNF668; GTF2E2; EHMT2; DDX39B; ZNF607; MAML1; ZNF625; ZNF627; BRD2; NR2C2AP; BRPF3; SUMO1; TAF4B; ZNF555; NR5A2; PHC3; ZNF432; PCGF2; ZNF514; RNMT; SIRT3; BNIP3L; GPI; RARB; GCK; MDC1; TAF12; ZNF302; ZNF557; POLR2E; RRN3; ZNF582; SNRPB; PCGF5; THOC7; MED10; ZNF611; MED16; TJP1; ZC3H11A; ZNF157; POLR1A; …	55657; 665; 4641; 10919; 7712; 79759; 57677; 2645; 23410; 220992; 7082; 9877; 148254; 6628; 27154; 90589; 1386; 2961; 147948; 147837; 199692; 84775; 2971; 80145; 1998; 57459; 9656; 2821; 9668; 100506658; 55900; 5728; 2572; 25885; 81856; 7703; 54700; 5434; 843; 8731; 5915; 9794; 126382; 7181; 7761; 2593; 7919; 8900; 84246; 80012; 6875; 2494; 5325; 10397; 6883; 6046; 348; 84874; 10025; 7341; 10795;…	1439	1438
0.00835133	0.434353	Synaptic Vesicle Pathway	Wikipathways	WP2267	STX2; CPLX2; SYP; DNM1L; CLTCL1; SYN2	6855; 6854; 8218; 10059; 2054; 10814	51	51
0.00894602	0.434353	Antigen Presentation: Folding, assembly and peptide loading of class I MHC	Reactome	R-HSA-983170	HLA-C; HLA-A; SAR1B; HLA-E	3105; 3107; 3133; 51128	24	24
0.00927754	0.434353	Transport of inorganic cations/anions and amino acids/oligopeptides	Reactome	R-HSA-425393	SLC38A3; SLC36A4; SLC36A1; SLC4A5; SLC12A6; SLC26A7; SLC1A4; SLC4A8; SLC25A10	9498; 9990; 115111; 57835; 120103; 1468; 206358; 10991; 6509	102	102
0.00931084	0.434353	Endosomal/Vacuolar pathway	Reactome	R-HSA-1236977	HLA-C; HLA-A; HLA-E	3107; 3133; 3105	13	13
0.00931084	0.434353	Galactose metabolism	INOH	None	GCK; PGM1; GALK2	5236; 2645; 2585	13	13
0.00934495	0.434353	COPII-mediated vesicle transport	Reactome	R-HSA-204005	TRAPPC2L; SERPINA1; CTSZ; NAPB; GOSR2; SAR1B; ANKRD28	5265; 9570; 63908; 1522; 51693; 51128; 23243	68	68
0.0100091	0.435536	Transport of small molecules	Reactome	R-HSA-382551	ATP6V1F; FXYD2; NIPA1; ARL2; SLC4A5; SLC4A8; SLC25A10; APOE; APOB; SLC14A1; NALCN; SLC36A4; SLC36A1; SLC12A6; ABCB6; TRPV6; AQP11; SLC44A3; CETP; SLC38A3; TSC22D3; ATP1B2; CLCN6; SLC25A5; DMTN; SLC26A7; NIPAL3; SGK2; GNG2; SLC22A1; SLC1A4; BEST1; ABCC1; ABCA9	55503; 10350; 10058; 1468; 123606; 259232; 486; 9990; 2039; 57185; 9296; 206358; 9498; 282679; 482; 1185; 348; 4363; 1071; 10991; 338; 6509; 54331; 126969; 6580; 402; 292; 7439; 115111; 57835; 6563; 120103; 1831; 10110	641	641
0.0103621	0.435536	Cholesterol biosynthesis	Reactome	R-HSA-191273	ARV1; MVD; SQLE; TM7SF2	4597; 64801; 6713; 7108	25	25
0.011339	0.435536	RUNX1 regulates expression of components of tight junctions	Reactome	R-HSA-8935964	OCLN; TJP1	7082; 100506658	5	5
0.0119155	0.435536	Activation of gene expression by SREBF (SREBP)	Reactome	R-HSA-2426168	TM7SF2; MVD; SQLE; ACACB	4597; 32; 6713; 7108	26	26
0.0119155	0.435536	Termination of O-glycan biosynthesis	Reactome	R-HSA-977068	MUC5AC; MUC5B; ST6GALNAC3; ST3GAL4	6484; 4586; 727897; 256435	26	26
0.0140658	0.435536	BMP2 signaling TAK1	INOH	None	ATF2; MAPK12; MAPK13	5603; 1386; 6300	15	15
0.0140855	0.435536	Amino Acid metabolism	Wikipathways	WP3925	HADH; GSR; FTCD; AUH; P4HA2; VARS1; SUCLG1; CS	549; 3033; 8974; 8802; 2936; 1431; 10841; 7407	91	91
0.014213	0.435536	Transport to the Golgi and subsequent modification	Reactome	R-HSA-948021	TRAPPC2L; CHST10; ST3GAL4; COG7; INS; CHST8; CTSZ; NAPB; GOSR2; SERPINA1; SAR1B; ANKRD28	6484; 3630; 63908; 9486; 23243; 1522; 9570; 91949; 64377; 51693; 5265; 51128	167	167
0.015318	0.435536	Sensory processing of sound	Reactome	R-HSA-9659379	MPP1; MYO1C; CHRNA10; CACNA2D2; USH1C; EPS8L2	10083; 4641; 9254; 4354; 64787; 57053	58	58
0.0154514	0.435536	SUMOylation of intracellular receptors	Reactome	R-HSA-4090294	SUMO1; PIAS2; NR2C1; NR5A2	7341; 7181; 9063; 2494	28	28
0.0168709	0.435536	Regulation of TLR by endogenous ligand	Reactome	R-HSA-5686938	TLR2; FGG; APOB	2266; 338; 7097	16	16
0.0195845	0.435536	beta-Alanine metabolism - Homo sapiens (human)	KEGG	path:hsa00410	ALDH1B1; ALDH3B2; GAD2; MLYCD	2572; 219; 222; 23417	30	30
0.0196738	0.435536	Retinoid metabolism and transport	Reactome	R-HSA-975634	TTR; APOE; APOB; RETSAT; LRAT	7276; 348; 338; 54884; 9227	45	45
0.0199654	0.435536	TCA Cycle (aka Krebs or citric acid cycle)	Wikipathways	WP78	CS; IDH3B; SUCLG1	1431; 3420; 8802	17	17
0.0199654	0.435536	NOTCH1 regulation of endothelial cell calcification	Wikipathways	WP3413	SAT1; DLL3; ALPL	10683; 249; 6303	17	17
0.0199654	0.435536	SUMOylation of DNA methylation proteins	Reactome	R-HSA-4655427	SUMO1; PCGF2; PHC3	80012; 7341; 7703	17	17
0.0211596	0.435536	Asparagine N-linked glycosylation	Reactome	R-HSA-446203	TRAPPC2L; CHST10; ST3GAL6; ST3GAL4; ALG3; ST6GALNAC3; COG7; INS; CHST8; CTSZ; MVD; NAPB; GOSR2; SERPINA1; SAR1B; NGLY1; ANKRD28	6484; 3630; 63908; 9486; 23243; 10195; 64377; 1522; 10402; 55768; 4597; 9570; 91949; 51693; 256435; 5265; 51128	283	283
0.0214602	0.435536	ATM Signaling Network in Development and Disease	Wikipathways	WP3878	PTPA; MDC1; ATF2; RNF8; MAP3K5	4217; 5524; 9025; 9656; 1386	46	46
0.0217736	0.435536	Huntington disease - Homo sapiens (human)	KEGG	path:hsa05016	DNAH14; DNAH17; DLG4; MT-ND6; NDUFB8; ATP5F1D; TUBB; SLC25A5; MAP3K5; POLR2E; DNALI1; TAF4B; ATG13; NDUFA10; PSMA7; TUBA4A; CLTCL1; GRIA2	513; 8218; 9776; 5688; 292; 4705; 4714; 7277; 127602; 7802; 4217; 1742; 6875; 5434; 203068; 2891; 8632; 4541	306	306
0.0218829	0.435536	Statin inhibition of cholesterol production	Wikipathways	WP430	CETP; APOE; APOB; SQLE	338; 1071; 348; 6713	31	31
0.0218829	0.435536	Regulation of cholesterol biosynthesis by SREBP (SREBF)	Reactome	R-HSA-1655829	ACACB; MVD; SQLE; TM7SF2	4597; 6713; 7108; 32	31	31
0.022732	0.435536	NrCAM interactions	Reactome	R-HSA-447038	DLG4; NRP2	1742; 8828	7	7
0.022732	0.435536	LTC4-CYSLTR mediated IL4 production	Reactome	R-HSA-9664535	GGT1; GGT5	2687; 2678	7	7
0.022732	0.435536	serine and glycine biosynthesis	HumanCyc	SER-GLYSYN-PWY	SHMT1; PSPH	5723; 6470	7	7
0.022732	0.435536	Nectin/Necl trans heterodimerization	Reactome	R-HSA-420597	PVR; CADM1	5817; 23705	7	7
0.022732	0.435536	POLB-Dependent Long Patch Base Excision Repair	Reactome	R-HSA-110362	APEX1; PARP2	10038; 328	7	7
0.0243392	0.435536	Valine Leucine Isoleucine degradation	INOH	None	ALDH1B1; AUH; HADH; ACAA2	549; 219; 10449; 3033	32	32
0.0243392	0.435536	Amino acid transport across the plasma membrane	Reactome	R-HSA-352230	SLC1A4; SLC36A4; SLC36A1; SLC38A3	10991; 120103; 6509; 206358	32	32
0.025542	0.435536	Mitochondrial protein import	Reactome	R-HSA-1268020	NDUFB8; TOMM20; TOMM22; CS; CMC4; TIMM21	56993; 4714; 100272147; 1431; 29090; 9804	65	65
0.0269556	0.435536	Cargo concentration in the ER	Reactome	R-HSA-5694530	GOSR2; SERPINA1; CTSZ; SAR1B	5265; 9570; 1522; 51128	33	33
0.0274404	0.435536	Valine, leucine and isoleucine degradation	EHMN	Valine, leucine and isoleucine degradation	ALDH1B1; AUH; VARS1; HADH; ACAA2	549; 7407; 219; 10449; 3033	49	49
0.0274404	0.435536	Cocaine addiction - Homo sapiens (human)	KEGG	path:hsa05030	GRIA2; ATF4; DRD2; DLG4; ATF2	1813; 2891; 1742; 468; 1386	49	49
0.0274404	0.435536	Metabolism of fat-soluble vitamins	Reactome	R-HSA-6806667	TTR; APOE; APOB; RETSAT; LRAT	7276; 348; 338; 54884; 9227	49	49
0.0288518	0.435536	RAC2 GTPase cycle	Reactome	R-HSA-9013404	CYFIP1; ABI2; ABR; PIK3R3; STBD1; PAK4; ARHGAP1	392; 10298; 29; 10152; 23191; 8987; 8503	85	85
0.0291356	0.435536	Glycolysis / Gluconeogenesis - Homo sapiens (human)	KEGG	path:hsa00010	ALDH3B2; GPI; GCK; PGM1; ALDH1B1; GALM	2821; 222; 219; 130589; 2645; 5236	67	67
0.0296171	0.435536	Netrin mediated repulsion signals	Reactome	R-HSA-418886	UNC5A; DCC	1630; 90249	8	8
0.0296171	0.435536	sumoylation as a mechanism to modulate ctbp-dependent gene responses	BioCarta	ctbp1pathway	SUMO1; UBE2A	7341; 7319	8	8
0.0296171	0.435536	Rapid glucocorticoid signaling	PID	rapid_gr_pathway	GNAL; GNG2	54331; 2774	8	8
0.0296171	0.435536	Acyl chain remodeling of DAG and TAG	Reactome	R-HSA-1482883	PNPLA3; PNPLA2	80339; 57104	8	8
0.0296464	0.435536	Sensory processing of sound by outer hair cells of the cochlea	Reactome	R-HSA-9662361	USH1C; MPP1; MYO1C; EPS8L2; CHRNA10	10083; 4641; 4354; 64787; 57053	50	50
0.0297338	0.435536	Porphyrin metabolism	EHMN	Porphyrin metabolism	SLC1A4; HCCS; ABCC1; SLC36A1	3052; 4363; 6509; 206358	34	34
0.0305033	0.435536	Selenium Micronutrient Network	Wikipathways	WP15	GSR; APOB; ALOX5; INS; GGT1; SELENOT; FGG	2266; 2936; 240; 2678; 338; 3630; 51714	86	86
0.0305033	0.435536	Pathways in clear cell renal cell carcinoma	Wikipathways	WP4018	GPI; ACACB; PLOD2; PSPH; PGM1; PTEN; SHMT1	6470; 2821; 32; 5236; 5728; 5352; 5723	86	86
0.0309928	0.435536	Glutathione metabolism	Wikipathways	WP100	GSR; GGT1; GGT5	2936; 2678; 2687	20	20
0.0309928	0.435536	TGF-beta signaling TAK1	INOH	None	ATF2; MAPK12; MAPK13	5603; 1386; 6300	20	20
0.0309928	0.435536	Steroid biosynthesis - Homo sapiens (human)	KEGG	path:hsa00100	CYP2R1; TM7SF2; SQLE	7108; 120227; 6713	20	20
0.0319611	0.435536	Extension of Telomeres	Reactome	R-HSA-180786	ANKRD28; TERT; NHP2; WRAP53; CCNA1	7015; 55651; 55135; 8900; 23243	51	51
0.0323997	0.435536	cGMP-PKG signaling pathway - Homo sapiens (human)	KEGG	path:hsa04022	KCNMB3; GTF2I; FXYD2; ATP1B2; SLC25A5; INS; GUCY1A1; PIK3R5; ATF4; PDE3B; ATF2	5140; 3630; 23533; 468; 292; 1386; 2969; 2982; 27094; 482; 486	167	167
0.032675	0.435536	Histidine metabolism	EHMN	Histidine metabolism	ALDH1B1; SLC1A4; SLC36A1; SLC38A3	10991; 219; 6509; 206358	35	35
0.0335633	0.435536	Post-translational protein phosphorylation	Reactome	R-HSA-8957275	SERPINA1; APOE; APOB; FAM20C; PNPLA2; STC2; FGG; AFP	57104; 348; 56975; 8614; 174; 5265; 2266; 338	107	107
0.0339943	0.435536	Mitochondrial translation termination	Reactome	R-HSA-5419276	MRPL36; CHCHD1; OXA1L; MRPS36; MRPL4; MRPL46; MRPL58	51073; 64979; 118487; 92259; 5018; 3396; 26589	88	88
0.0339943	0.435536	Mitochondrial translation elongation	Reactome	R-HSA-5389840	MRPL36; CHCHD1; OXA1L; MRPS36; MRPL4; MRPL46; MRPL58	51073; 64979; 118487; 92259; 5018; 3396; 26589	88	88
0.0339943	0.435536	Mitochondrial translation initiation	Reactome	R-HSA-5368286	MRPL36; CHCHD1; OXA1L; MRPS36; MRPL4; MRPL46; MRPL58	51073; 64979; 118487; 92259; 5018; 3396; 26589	88	88
0.0346775	0.435536	Cell adhesion molecules - Homo sapiens (human)	KEGG	path:hsa04514	PVR; HLA-C; HLA-A; HLA-E; IGSF11; CD6; HLA-DQB1; ICAM2; OCLN; CADM1	3105; 3107; 3119; 3133; 23705; 5817; 100506658; 3384; 152404; 923	149	148
0.0351234	0.435536	Prolactin signaling pathway - Homo sapiens (human)	KEGG	path:hsa04917	GCK; INS; STAT5B; PIK3R3; MAPK12; MAPK13	6300; 3630; 8503; 2645; 5603; 6777	70	70
0.0357804	0.435536	Mitochondrial Fatty Acid Beta-Oxidation	Reactome	R-HSA-77289	ACAA2; ACOT2; ACBD6; HADH	10965; 10449; 84320; 3033	37	36
0.0369212	0.435536	Nuclear Receptor transcription pathway	Reactome	R-HSA-383280	RARB; NR2C1; HNF4A; NR2C2AP; NR5A2	126382; 7181; 2494; 5915; 3172	53	53
0.0372121	0.435536	Chylomicron remodeling	Reactome	R-HSA-8963901	APOE; APOB	338; 348	9	9
0.0372121	0.435536	Chylomicron assembly	Reactome	R-HSA-8963888	APOE; APOB	338; 348	9	9
0.0372121	0.435536	HDL remodeling	Reactome	R-HSA-8964058	APOE; CETP	1071; 348	9	9
0.0372121	0.435536	Ca2+ activated K+ channels	Reactome	R-HSA-1296052	KCNMB3; KCNN1	3780; 27094	9	9
0.0372121	0.435536	Maturation of protein 3a	Reactome	R-HSA-9683673	ST6GALNAC3; ST3GAL4	6484; 256435	9	9
0.0372121	0.435536	Maturation of protein 3a	Reactome	R-HSA-9694719	ST6GALNAC3; ST3GAL4	6484; 256435	9	9
0.0372121	0.435536	ApoE and miR-146 in inflammation and atherosclerosis	Wikipathways	WP3926	TLR2; APOE	7097; 348	9	9
0.0372121	0.435536	Bicarbonate transporters	Reactome	R-HSA-425381	SLC4A5; SLC4A8	9498; 57835	9	9
0.0383866	0.435536	Ebola Virus Pathway on Host	Wikipathways	WP4217	HLA-DQB1; ACTN4; HLA-C; HLA-A; HLA-E; PIK3R3; ICAM2; CLTCL1; TYRO3	3133; 7301; 81; 3384; 8218; 8503; 3107; 3119; 3105	130	130
0.0390505	0.435536	Allograft rejection - Homo sapiens (human)	KEGG	path:hsa05330	HLA-C; HLA-A; HLA-DQB1; HLA-E	3119; 3105; 3107; 3133	38	37
0.0390505	0.435536	Aldosterone-regulated sodium reabsorption - Homo sapiens (human)	KEGG	path:hsa04960	ATP1B2; PIK3R3; FXYD2; INS	3630; 8503; 482; 486	37	37
0.0397842	0.435536	Lysine degradation	INOH	None	ALDH1B1; CS; SHMT1	6470; 219; 1431	22	22
0.0397842	0.435536	Fatty Acid Biosynthesis	Wikipathways	WP357	ACAA2; HADH; ACACB	10449; 32; 3033	22	22
0.0397842	0.435536	Histidine metabolism - Homo sapiens (human)	KEGG	path:hsa00340	ALDH1B1; ALDH3B2; FTCD	10841; 219; 222	22	22
0.0400052	0.435536	Platelet degranulation	Reactome	R-HSA-114608	SERPINA1; ACTN4; CLU; BRPF3; LAMP2; SERPINF2; TUBA4A; TAGLN2; FGG	3920; 81; 7277; 8407; 2266; 5265; 5345; 1191; 27154	131	131
0.0422358	0.435536	TNF signaling pathway - Homo sapiens (human)	KEGG	path:hsa04668	MAPK13; MAP3K5; CASP10; PIK3R3; MAPK12; DNM1L; ATF4; ATF2	4217; 6300; 468; 843; 1386; 8503; 10059; 5603	112	112
0.0423288	0.435536	Arginine Proline metabolism	INOH	None	ALDH1B1; P4HA2; GAMT; GAD2; SAT1	2572; 219; 2593; 8974; 6303	55	55
0.0423288	0.435536	Regulation of lipolysis in adipocytes - Homo sapiens (human)	KEGG	path:hsa04923	PNPLA2; PLAAT3; PIK3R3; INS; PDE3B	57104; 5140; 11145; 3630; 8503	57	55
0.0438756	0.435536	Herpes simplex virus 1 infection - Homo sapiens (human)	KEGG	path:hsa05168	ZNF214; TNFSF14; HLA-C; HLA-A; HLA-E; ZNF607; ZNF627; ZNF557; ZNF555; PIK3R3; ZNF768; ZNF432; HLA-DQB1; ZNF268; ZFP14; ZNF514; ZNF302; ZNF582; ZNF611; ZNF157; ZNF670; ZNF57; TLR2; ZNF91; ZNF563	8503; 57677; 147837; 147948; 8740; 10795; 55900; 148254; 84775; 84874; 7097; 199692; 3105; 3107; 3119; 3133; 93474; 126295; 79230; 9668; 7644; 7761; 7712; 79724; 81856	498	498
0.044262	0.435536	RHOG GTPase cycle	Reactome	R-HSA-9013408	PLEKHG3; CYFIP1; STBD1; PAK4; ARHGAP1; IQGAP2	26030; 392; 10788; 10298; 23191; 8987	74	74
0.0446025	0.435536	Histidine degradation	INOH	None	ALDH1B1; ALDH3B2; FTCD	222; 10841; 219	23	23
0.0446025	0.435536	Prostaglandin Leukotriene metabolism	INOH	None	ALOX5; GGT1; GGT5	240; 2678; 2687	23	23
0.0446025	0.435536	TLR ECSIT MEKK1 p38	INOH	None	ATF2; MAPK12; MAPK13	5603; 1386; 6300	23	23
0.0446025	0.435536	Translation of structural proteins	Reactome	R-HSA-9683701	SUMO1; ST6GALNAC3; ST3GAL4	6484; 7341; 256435	23	23
0.0446025	0.435536	Translation of structural proteins	Reactome	R-HSA-9694635	SUMO1; ST6GALNAC3; ST3GAL4	6484; 7341; 256435	23	23
0.0454593	0.435536	Caspase activation via Dependence Receptors in the absence of ligand	Reactome	R-HSA-418889	UNC5A; DCC	1630; 90249	10	10
0.0454593	0.435536	Reactions specific to the complex N-glycan synthesis pathway	Reactome	R-HSA-975578	CHST10; CHST8	9486; 64377	10	10
0.0454593	0.435536	15q11.2 copy number variation syndrome	Wikipathways	WP4940	NIPA1; CYFIP1	123606; 23191	10	10
0.0460253	0.435536	Mitochondrial translation	Reactome	R-HSA-5368287	MRPL36; CHCHD1; OXA1L; MRPS36; MRPL4; MRPL46; MRPL58	51073; 64979; 118487; 92259; 5018; 3396; 26589	94	94
0.0460861	0.435536	SLC-mediated transmembrane transport	Reactome	R-HSA-425407	SLC36A1; SLC44A3; SLC38A3; SLC14A1; SLC36A4; ARL2; SLC25A5; SLC4A5; SLC12A6; SLC22A1; SLC26A7; SLC1A4; SLC4A8; SLC25A10	9498; 126969; 292; 9990; 6580; 115111; 1468; 57835; 6563; 120103; 206358; 402; 10991; 6509	243	243
0.0467578	0.435536	Thyroid hormone synthesis - Homo sapiens (human)	KEGG	path:hsa04918	GSR; FXYD2; TTR; ATP1B2; ATF4; ATF2	7276; 468; 2936; 482; 486; 1386	75	75
0.0481892	0.435536	mapkinase signaling pathway	BioCarta	mapkpathway	GCK; MAP3K5; ATF2; MAPK12; MAPK13	5603; 4217; 1386; 6300; 2645	57	57
0.0481892	0.435536	rRNA modification in the nucleus and cytosol	Reactome	R-HSA-6790901	WDR75; DHX37; NHP2; NOP14; RPS14	55651; 8602; 6208; 84128; 57647	58	57
0.0481892	0.435536	rRNA processing in the nucleus and cytosol	Reactome	R-HSA-8868773	WDR75; DHX37; NHP2; NOP14; RPS14	55651; 8602; 6208; 84128; 57647	58	57
0.0487918	0.435536	ER to Golgi Anterograde Transport	Reactome	R-HSA-199977	TRAPPC2L; SERPINA1; COG7; INS; CTSZ; NAPB; GOSR2; SAR1B; ANKRD28	3630; 63908; 23243; 1522; 9570; 91949; 51693; 5265; 51128	136	136
0.0487918	0.435536	Response to elevated platelet cytosolic Ca2+	Reactome	R-HSA-76005	SERPINA1; ACTN4; CLU; BRPF3; LAMP2; SERPINF2; TUBA4A; TAGLN2; FGG	3920; 81; 7277; 8407; 2266; 5265; 5345; 1191; 27154	136	136
0.0496963	0.435536	tumor suppressor arf inhibits ribosomal biogenesis	BioCarta	arfpathway	UBE2A; POLR1A; HSPA1A	3303; 25885; 7319	24	24
0.0496963	0.435536	Vitamin digestion and absorption - Homo sapiens (human)	KEGG	path:hsa04977	LRAT; APOB; ABCC1	4363; 9227; 338	24	24
0.0496963	0.435536	Resolution of AP sites via the multiple-nucleotide patch replacement pathway	Reactome	R-HSA-110373	APEX1; POLE2; PARP2	10038; 328; 5427	24	24
0.0496963	0.435536	Miscellaneous transport and binding events	Reactome	R-HSA-5223345	NIPA1; NIPAL3; DMTN	123606; 57185; 2039	24	24
0.0498505	0.435536	Glycine, serine and threonine metabolism - Homo sapiens (human)	KEGG	path:hsa00260	GLDC; GAMT; SHMT1; PSPH	2731; 6470; 2593; 5723	40	40
0.0498505	0.435536	Glycine Serine metabolism	INOH	None	GLDC; GAMT; SHMT1; PSPH	6470; 2731; 2593; 5723	40	40
