# Supplementary material for: m6A mRNA methylation by METTL14 regulates early pancreatic cell differentiation
Source: EMBO J. 2024 Sep 25;43(22):5445–68. doi: 10.1038/s44318-024-00213-2 (PMC11574190; doi:10.1038/s44318-024-00213-2)
Supplement: Supplementary file 8 — Source data Fig. 1 [file 44318_2024_213_MOESM8_ESM.zip]

Archive with 36 entries (33 files):
- Figure 1/
- __MACOSX/._Figure 1
- Figure 1/.DS_Store
- __MACOSX/Figure 1/._.DS_Store
- Figure 1/1G/
- __MACOSX/Figure 1/._1G
- Figure 1/Source Data Figure 1.xlsx
- __MACOSX/Figure 1/._Source Data Figure 1.xlsx
- Figure 1/1C/
- __MACOSX/Figure 1/._1C
- Figure 1/1G/WB_H1_METTL14.png
- __MACOSX/Figure 1/1G/._WB_H1_METTL14.png
- Figure 1/1G/.DS_Store
- __MACOSX/Figure 1/1G/._.DS_Store
- Figure 1/1G/WB_MEL1_b-actin.png
- __MACOSX/Figure 1/1G/._WB_MEL1_b-actin.png
- Figure 1/1G/WB_MEL1_METTL14.png
- __MACOSX/Figure 1/1G/._WB_MEL1_METTL14.png
- Figure 1/1G/WB_H1_b-actin.png
- __MACOSX/Figure 1/1G/._WB_H1_b-actin.png
- Figure 1/1C/Picture6_2.2y.png
- __MACOSX/Figure 1/1C/._Picture6_2.2y.png
- Figure 1/1C/Picture8_47y.png
- __MACOSX/Figure 1/1C/._Picture8_47y.png
- Figure 1/1C/Picture1_12w.png
- __MACOSX/Figure 1/1C/._Picture1_12w.png
- Figure 1/1C/Picture2_18w.png
- __MACOSX/Figure 1/1C/._Picture2_18w.png
- Figure 1/1C/Picture3_28w.png
- __MACOSX/Figure 1/1C/._Picture3_28w.png
- Figure 1/1C/Picture4_41w.png
- __MACOSX/Figure 1/1C/._Picture4_41w.png
- Figure 1/1C/Picture7_24.5y.png
- __MACOSX/Figure 1/1C/._Picture7_24.5y.png
- Figure 1/1C/Picture5_0.33y.png
- __MACOSX/Figure 1/1C/._Picture5_0.33y.png
