# Supplementary material for: m6A mRNA methylation by METTL14 regulates early pancreatic cell differentiation
Source: EMBO J. 2024 Sep 25;43(22):5445–68. doi: 10.1038/s44318-024-00213-2 (PMC11574190; doi:10.1038/s44318-024-00213-2)
Supplement: Supplementary file 8 — Source data Fig. 1 [file 44318_2024_213_MOESM8_ESM.zip › Figure 1/Source Data Figure 1.xlsx]

## Sheet: Figure 1
Figure 1A. Expression levels of genes in fetal and adult b-cells (Blodgett et al, 2015)
		Fetal b (12-18w)						Adult b (4-60y)
	GeneName	Fetal_Beta6	Fetal_Beta4	Fetal_Beta5	Fetal_Beta2	Fetal_Beta1	Fetal_Beta3	Adult Beta 4	Adult Beta 7	Adult Beta 2	Adult Beta 3	Adult Beta 6	Adult Beta 5	Adult Beta 1
	METTL3	10.95	18.96	6.7	11.45	13.37	30.1	33.68	48.43	12.71	20.06	31.44	27.68	17.63
	METTL14	12.53	5.51	1.45	7.3	8.85	7.28	41.6	31.91	10.17	16.04	19.95	31.26	9.76
	WTAP	31.97	25.02	27.4	32.86	19.73	27.19	70.17	33.99	31.18	27.95	37.39	28.92	33.53
	ALKBH5	30.93	16.52	24.22	32.61	17.54	26.53	97.83	131.82	73.73	90.49	107.01	147.29	47.56
	FTO	77.39	37.82	53.05	74.42	65.97	45.94	64.55	80.2	38.55	56.03	71.54	62.23	28.93
	YTHDF1	44.46	26.55	35.27	33.54	27.68	54.38	40.2	121.21	27.53	70.43	123.36	115.29	25.14
	YTHDF2	15.05	23.22	25.7	11.93	24.6	29.46	67.8	39.14	36.52	34.2	27.16	32.74	21.81
	YTHDC1	37.47	25.48	24.67	27	18.45	37.79	61.32	46	27.88	55.93	53.76	61.35	24.87
Figure 1B. Expression levels of genes in fetal and adult α-cells (Blodgett et al, 2015)
		Fetal a (12-18w)					Adult a (4-60y)
	GeneName	Fetal_Alpha4	Fetal_Alpha5	Fetal_Alpha2	Fetal_Alpha1	Fetal_Alpha3	Adult Alpha 4	Adult Alpha 7	Adult Alpha 3	Adult Alpha 6	Adult Alpha 5	Adult Alpha 1
	METTL3	30.21	27.41	23.86	27.53	24.76	27.37	37.46	46.53	54.26	44.09	27.02
	METTL14	21.86	27.24	15.91	36.34	8.62	15.29	26.07	34.17	11.57	24.25	17.77
	WTAP	52.2	65.34	35	27.94	41.69	71.05	38.25	49.47	24.34	24.09	82.63
	ALKBH5	67.71	79.85	55.47	97.63	44.56	135.15	78.55	170.48	60.46	100.51	90.92
	FTO	65.42	73.95	59.45	50.86	87.39	56.03	52.98	55.48	40.07	66.25	45.34
	YTHDF1	87.42	101.73	97.75	83.2	95.96	49.79	124.5	163.72	116.16	144.75	45.58
	YTHDF2	27.34	40.66	30.95	26.8	18.11	66.87	32.66	35.41	25.33	22.87	49.41
	YTHDC1	59.03	63.67	34.96	32.15	62.11	35.63	50.84	127.11	60.66	69.86	57.87
Figure 1D. Mean fluorescence intensity (MFI) of METTL14 staining in insulin+ area in human pancreas sections.
	Fetal β (12-18w)	Fetal β (28-41w)	Adult β (0-65y)
	1.11067	4.1018	2.98088
	1.426	3.97714	6.15825
	1.28114	2.78033	2.67088
		1.45767	1.9812
		1.499	3.65667
		4.2405	3.05307
		5.82486	4.214
		4.17257	2.43793
		4.53789	3.33467
		4.31833	3.4622
			2.3925
			2.93293
			5.21783
			6.2885
			2.06818
Figure 1H. Changes in METTL14 protein levels during differentiation.
	Sample	S1	S2	S3	S4	S5	S6
	MEL1_Batch1	1	1.05864	0.845282	1.0923	1.68992	1.321
	MEL1_Batch2	1	0.808864	2.31992	4.58573	6.69781	5.16204
	MEL1_Batch3	1	0.298085	1.8328	1.98992	4.58696	1.88022
	H1_Batch1	1	0.411495	1.40397	1.75882	1.47475	2.52251
	H1_Batch2	1	0.703403	0.730782	2.50152	5.34838	2.11141
	H1_Batch3	1	1.30107	1.57469	3.95631	3.43482	3.74772
Figure 1I. Changes in percentage of global m6A levels during in vitro differentiation.
	H1				MEL
	S0	S3	S4	S6	S0	S3	S4	S6
	0.27579	0.33415	0.373009	0.39763	0.345439	0.401796	0.422668	0.456682
	0.279822	0.342177	0.359843	0.413711	0.325063	0.39987	0.430747	0.441382
	0.305176	0.34897	0.381056	0.404134	0.343342	0.393664	0.413085	0.474946
