# Supplementary material for: m6A mRNA methylation by METTL14 regulates early pancreatic cell differentiation
Source: EMBO J. 2024 Sep 25;43(22):5445–68. doi: 10.1038/s44318-024-00213-2 (PMC11574190; doi:10.1038/s44318-024-00213-2)
Supplement: Supplementary file 9 — Source data Fig. 3 [file 44318_2024_213_MOESM9_ESM.zip]

Archive with 14 entries (12 files):
- Figure 3/
- __MACOSX/._Figure 3
- Figure 3/3J/
- __MACOSX/Figure 3/._3J
- Figure 3/.DS_Store
- __MACOSX/Figure 3/._.DS_Store
- Figure 3/Source Data Figure 3.xlsx
- __MACOSX/Figure 3/._Source Data Figure 3.xlsx
- Figure 3/3J/METTL14 blot.png
- __MACOSX/Figure 3/3J/._METTL14 blot.png
- Figure 3/3J/Vinculin blot.png
- __MACOSX/Figure 3/3J/._Vinculin blot.png
- Figure 3/3J/PDX1 blot.png
- __MACOSX/Figure 3/3J/._PDX1 blot.png
