# Supplementary material for: m6A mRNA methylation by METTL14 regulates early pancreatic cell differentiation
Source: EMBO J. 2024 Sep 25;43(22):5445–68. doi: 10.1038/s44318-024-00213-2 (PMC11574190; doi:10.1038/s44318-024-00213-2)
Supplement: Supplementary file 9 — Source data Fig. 3 [file 44318_2024_213_MOESM9_ESM.zip › Figure 3/Source Data Figure 3.xlsx]

## Sheet: Figure 3
Figure 3D. Expression levels of genes in miPSCs-derived β-like cells.
		siScramble						siMettl14
		Sample1	Sample2	Sample3	Sample4	Sample5	Sample6	Sample1	Sample2	Sample3	Sample4	Sample5	Sample6
	Mettl14	0.904363	0.918117	1.09298	1.08332	1.04143	0.959795	0.342818	0.333251	0.374708	0.258718	0.296477	0.346973
	Ins1	0.903274	0.887203	1.03352	0.676669	1.22262	1.27671	0.839426	0.499607	0.704753	0.989509	0.651295	0.74733
	Ins2	1.46233	1.54562	0.868476	0.577475	0.629972	0.916127	0.58582	0.508773	0.266876	0.306497	0.466131	0.408389
	Pdx1	0.920641	1.06864	1.12719	1.00679	0.877178	0.999562	0.695293	0.793432	0.786529	0.545343	0.697914	0.804047
	Mafa	0.560929	0.778709	1.18226	1.19405	1.1571	1.12696	1.02563	1.12036	1.40955	1.09578	1.24587	1.54878
	Ngn3	0.370659	0.677936	1.3724	1.46339	1.15282	0.962795	0.84068	0.702824	0.848095	0.701694	0.830276	0.409577
	NeuroD1	0.947861	0.967436	0.790393	0.834384	1.57534	0.884589	0.697384	0.834338	0.91752	0.619589	0.779549	0.821768
	Hnf1a	0.70427	0.700113	1.05243	1.2265	1.22862	1.08806	0.939453	0.929557	1.12809	0.859399	0.975361	1.06368
	Hnf4a	1.29011	1.15951	0.774367	0.813819	0.947846	1.01435	1.07811	0.558232	0.640534	0.537539	0.641198	0.691205
Figure 3I. Gene expression levels in METTL14 KD hESC-derived β-like cells.
		iSCR Dox+		iKD2 Dox-		iKD2 Dox+
	Gene name	Sample1	Sample2	Sample1	Sample2	Sample1	Sample2	Sample3
	INS	14.4113	14.4193	14.0767	13.8362	13.5722	13.7008	13.4387
	CHGA	13.9949	14.0001	14.1179	14.0822	13.6721	13.785	13.5717
	GCG	13.3103	13.3183	13.5983	13.1563	12.9155	12.9929	12.8068
	MAFB	9.30298	9.29832	9.1685	8.97555	8.57666	8.42118	8.69178
	PAX6	8.66072	8.66342	8.47858	8.60536	8.1988	8.29264	8.13032
	FOXA2	8.5765	8.58404	8.67601	8.3048	8.24365	8.3274	8.13619
	PDX1	7.45295	7.44139	7.01467	7.26455	6.55526	6.34847	6.75681
	NR5A2	4.44995	4.45212	3.73013	3.61153	2.31401	2.3354	2.28428
	HADH	5.49956	5.48542	5.03893	5.31441	4.1824	3.92207	4.43239
	ATP1B2	5.64135	5.65837	4.89869	5.51662	4.38338	4.92989	3.973
	GAD2	7.1939	7.20581	6.62885	6.51341	6.16851	6.4165	5.94442
	MAFA	4.21517	4.18766	4.70549	2.4773	0.925508	-0.259728	1.73055
	SOX9	6.64964	6.66245	6.47186	6.1498	7.4414	7.65957	7.22318
	KRT19	8.41966	8.42188	8.47252	8.13834	9.25306	9.22241	9.24742
Figure 3G. Heatmap showing expression levels of genes altered by METTL14 knockdown in H1 hESC-derived β-like cells
		iSCR Dox+		iKD2 Dox-		iKD2 Dox+
		Sample1	Sample2	Sample1	Sample2	Sample1	Sample2	Sample3
	HNF1B	0.918219	0.981994	0.276259	-0.65267	-0.537082	0.71391	-1.70063
	CA2	0.320611	0.376729	0.706474	0.795263	-0.798025	0.525324	-1.92638
	PCSK2	0.346547	0.380505	0.44465	1.34659	-0.915596	0.0934865	-1.69618
	MAFA	0.873597	0.858999	1.13378	-0.0485807	-0.872018	-1.50095	-0.44483
	NEUROD1	0.658968	0.649089	1.49985	-0.163275	-0.798562	-1.43613	-0.409944
	ISL1	0.776362	0.792674	1.53171	-0.725741	-0.711414	-0.887494	-0.7761
	GCG	0.558746	0.587954	1.60779	-0.0022618	-0.879318	-0.597336	-1.27558
	FOXA2	0.831936	0.868939	1.32014	-0.501141	-0.801188	-0.390273	-1.32842
	MAFB	1.06871	1.05572	0.694145	0.156715	-0.954282	-1.38735	-0.633659
	PDX1	1.08985	1.06341	0.0877284	0.659073	-0.962693	-1.4355	-0.501863
	GATA4	1.08758	1.0496	0.165469	0.341698	-0.847721	-1.68533	-0.111301
	CHGA	0.496898	0.521546	1.07463	0.907151	-1.01966	-0.489127	-1.49144
	AKT1	0.70186	0.691359	0.851654	0.927136	-1.04917	-1.27419	-0.848651
	INS	1.24707	1.2677	0.393987	-0.219253	-0.892351	-0.564441	-1.23271
	PAX6	1.01424	1.02627	0.203579	0.767862	-1.0416	-0.623956	-1.3464
	SST	-0.26385	-0.213496	-1.21138	0.255263	0.35927	1.88732	-0.813122
	CEL	0.0086542	0.054156	-1.09795	1.02153	-0.137077	1.43876	-1.28808
	ABCC8	-0.89586	-0.829704	0.454594	-0.372527	0.51167	1.84288	-0.711049
	GIPR	-0.940392	-0.915377	-0.959731	0.599149	0.643835	1.60685	-0.0343394
	KRT19	-0.663965	-0.659359	-0.554159	-1.24828	1.06705	1.00338	1.05534
	SOX9	-0.441303	-0.418155	-0.762382	-1.34404	0.988663	1.38268	0.594534
	GATA4	-1.04122	-1.05717	1.12603	-0.760299	0.67685	-0.156472	1.21228
	MEIS2	-1.27801	-1.28984	-0.299714	0.109579	0.914444	0.740596	1.10294
Figure 3J. METTL14/PDX1 ratio in EndoC-βH1 β-cells.
		siSCR+OE Empty			siMETTL14+OE Empty			siMETTL14+OE METTL14
		Sample1	Sample2	Sample3	Sample1	Sample2	Sample3	Sample1	Sample2	Sample3
	METTL14/PDX1 ratio	0.849575	1.09317	1.05726	2.04849	1.75928	2.48427	2.2193	1.36893	1.28613
