# Supplementary material for: m6A mRNA methylation by METTL14 regulates early pancreatic cell differentiation
Source: EMBO J. 2024 Sep 25;43(22):5445–68. doi: 10.1038/s44318-024-00213-2 (PMC11574190; doi:10.1038/s44318-024-00213-2)
Supplement: Supplementary file 10 — Source data Fig. 4 [file 44318_2024_213_MOESM10_ESM.zip]

Archive with 42 entries (38 files):
- Figure 4/
- __MACOSX/._Figure 4
- Figure 4/.DS_Store
- __MACOSX/Figure 4/._.DS_Store
- Figure 4/Source Data Figure 4.xlsx
- __MACOSX/Figure 4/._Source Data Figure 4.xlsx
- Figure 4/4E/
- __MACOSX/Figure 4/._4E
- Figure 4/4C/
- __MACOSX/Figure 4/._4C
- Figure 4/4G/
- __MACOSX/Figure 4/._4G
- Figure 4/4E/TUNEL IHC_Pdx1Cre_M14KO_2.png
- __MACOSX/Figure 4/4E/._TUNEL IHC_Pdx1Cre_M14KO_2.png
- Figure 4/4E/TUNEL IHC_Pdx1Cre_M14KO_1.png
- __MACOSX/Figure 4/4E/._TUNEL IHC_Pdx1Cre_M14KO_1.png
- Figure 4/4E/Ki67 IHC_Pdx1Cre_Control.png
- __MACOSX/Figure 4/4E/._Ki67 IHC_Pdx1Cre_Control.png
- Figure 4/4E/TUNEL IHC_Pdx1Cre_Control.png
- __MACOSX/Figure 4/4E/._TUNEL IHC_Pdx1Cre_Control.png
- Figure 4/4E/Ki67 IHC_Pdx1Cre_M14KO.png
- __MACOSX/Figure 4/4E/._Ki67 IHC_Pdx1Cre_M14KO.png
- Figure 4/4C/Cocktail IHC_PDX1Cre_Control.png
- __MACOSX/Figure 4/4C/._Cocktail IHC_PDX1Cre_Control.png
- Figure 4/4C/Cocktail IHC_Ngn3Cre_Control.png
- __MACOSX/Figure 4/4C/._Cocktail IHC_Ngn3Cre_Control.png
- Figure 4/4C/Cocktail IHC_Ngn3Cre_M14KO.png
- __MACOSX/Figure 4/4C/._Cocktail IHC_Ngn3Cre_M14KO.png
- Figure 4/4C/Cocktail IHC_PDX1Cre_M14KO.png
- __MACOSX/Figure 4/4C/._Cocktail IHC_PDX1Cre_M14KO.png
- Figure 4/4C/Cocktail IHC_Ins1Cre_M14KO.png
- __MACOSX/Figure 4/4C/._Cocktail IHC_Ins1Cre_M14KO.png
- Figure 4/4C/Cocktail IHC_Ins1Cre_Control.png
- __MACOSX/Figure 4/4C/._Cocktail IHC_Ins1Cre_Control.png
- Figure 4/4G/Pdx1 IHC_Pdx1Cre_M14KO_1.png
- __MACOSX/Figure 4/4G/._Pdx1 IHC_Pdx1Cre_M14KO_1.png
- Figure 4/4G/Pdx1 IHC_Pdx1Cre_M14KO_2.png
- __MACOSX/Figure 4/4G/._Pdx1 IHC_Pdx1Cre_M14KO_2.png
- Figure 4/4G/Pdx1 IHC_Pdx1Cre_Control_2.png
- __MACOSX/Figure 4/4G/._Pdx1 IHC_Pdx1Cre_Control_2.png
- Figure 4/4G/Pdx1 IHC_Pdx1Cre_Control_1.png
- __MACOSX/Figure 4/4G/._Pdx1 IHC_Pdx1Cre_Control_1.png
