# Supplementary material for: m6A mRNA methylation by METTL14 regulates early pancreatic cell differentiation
Source: EMBO J. 2024 Sep 25;43(22):5445–68. doi: 10.1038/s44318-024-00213-2 (PMC11574190; doi:10.1038/s44318-024-00213-2)
Supplement: Supplementary file 10 — Source data Fig. 4 [file 44318_2024_213_MOESM10_ESM.zip › Figure 4/Source Data Figure 4.xlsx]

## Sheet: Figure 4
Figure 4B. Body weight (P0).
	Pdx1Cre		Ngn3Cre		Ins1Cre
	Control	M14KO	Control	M14KO	Control	M14KO
	1.733	1.623	1.342	1.375	1.365	1.444
	1.321	1.108	1.065	1.426	1.447	1.626
	1.451	1.445	1.235	1.264	1.483	1.41
	1.514	1.2221	1.22		1.286	1.337
	1.2519		1.397		1.379	1.693
					1.396	1.352
Figure 4D. β-cell mass (P0).
	Pdx1Cre		Ngn3Cre		Ins1Cre
	Control	M14KO	Control	M14KO	Control	M14KO
	0.318351	0.122467	0.120911	0.11086	0.0728026	0.175981
	0.145982	0.0932588	0.08282	0.147581	0.109242	0.136361
	0.144079	0.0151047	0.0849706	0.10098	0.165567	0.0781634
	0.240005	0.11083	0.149317		0.0664737	0.0629943
	0.136572		0.152876		0.0843813	0.217876
						0.0615994
Figure 4F. % of Ki67+Ins+, TUNEL+Ins+ cells in Pdx1Cre M14KO mice (P0).
	Ki67+Ins+		TUNEL+Ins+		Ki67/TUNEL ratio
	Control	M14KO	Control	M14KO	Control	M14KO
	4.9	3.6	0.2	0.7	34.1	5.3
	8.4	1.2	0.3	1.2	28.1	1.5
	8	0.4	0.1	0.6	49.6	0.7
	3.3	1.2	0.1	0.2	19.7	5.4
	1.5
Figure 4H. % of Pdx1+Ins+ cells in Pdx1Cre M14KO mice (P0).
	Pdx1+Ins+
	Control	M14KO
	90.4139	28.9062
	90.5363	14.8615
	84.2566	5.38244
	77.5676	4.90196
	52.0891
Figure 4I. Blood glucose (2 mo).
	Pdx1Cre		Ngn3Cre		Ins1Cre
	Control	M14KO	Control	M14KO	Control	M14KO
	150	484	119	586	105	274
	152	600	152	362	134	343
	179	600	140	486	135	297
	166	549	156	581	164	257
	146		112	292	153
	163		119
	175
